# Supplementary material for: Polychromatic solar energy conversion in pigment-protein chimeras that unite the two kingdoms of (bacterio)chlorophyll-based photosynthesis
Source: Nat Commun. 2020 Mar 24;11:1542. doi: 10.1038/s41467-020-15321-w (PMC7093453; doi:10.1038/s41467-020-15321-w)
Supplement: Supplementary file 4 — Source Data [file 41467_2020_15321_MOESM4_ESM.xlsx]

## Sheet: Fig.1
Fig. 1a				Fig. 1b							Fig. 1c
	Pea	Rhodobacter		WTRC		LHCII-T		LHCII-T			WTRC		Td-LHCI-Td		Td-LHCI-Td
Wavelen (nm)	Nor Abs	Nor Abs		Wavelen (nm)	Nor Abs	Wavelen (nm)	Nor Abs	Wavelen (nm)	Nor FL		Wavelen (nm)	Abs	Wavelen (nm)	Abs	Wavelen (nm)	FL
350	0.31538	0.43763		1000	0	800	0	600	0.00196265		1000	0	1000.01	0.00231945	600	0.00237673
351	0.31188	0.44069		999	0.00116456	799	0.0146354	601.01	0.000779899		999	0.00116456	999.003	-0.00175812	601.01	0.00370614
352	0.31432	0.44499		998	0.000921876	798	0.0490151	602.02	0.000313736		998	0.000921876	997.998	-0.00164256	602.02	0.00438291
353	0.31264	0.45388		997	0.000961074	797	0.0467571	603.04	0.00173404		997	0.000961074	996.992	0.00399096	603.04	0.00441804
354	0.31295	0.45833		996	0.00179063	796	0.0220236	604.05	0.00063159		996	0.00179063	995.986	-0.00133796	604.05	0.00186863
355	0.31538	0.46388		995	0.00380154	795	0.00668182	605.07	0.000158495		995	0.00380154	995.01	-0.0024716	605.07	0.00412013
356	0.31523	0.46874		994	0.00317239	794	0.00334396	605.94	0.00134171		994	0.00317239	994.002	0.0028748	605.94	0.00278991
357	0.31965	0.48069		993	0.00204148	793	0.00544743	606.95	0.00183157		993	0.00204148	992.994	0.00305375	606.95	0.0032746
358	0.32071	0.4918		992	0.000359053	792	0.00805817	607.97	0.00166398		992	0.000359053	991.985	-0.00112746	607.97	0.00232419
359	0.3262	0.49958		991	0.00291185	791	0.00658095	608.98	0.000405		991	0.00291185	991.007	0.000585399	608.98	0.00348443
360	0.32528	0.50486		990	0.00167733	790	0.00680393	610	0.00112653		990	0.00167733	989.997	0.005819	610	0.00245337
361	0.32878	0.51083		989	0.0014739	789	-0.000752126	611.02	0.00145186		989	0.0014739	988.986	0.0133215	611.02	0.00126158
362	0.33533	0.52458		988	0.000720154	788	0.00210591	612.05	0.000721		988	0.000720154	988.007	0.000165092	612.05	0.00105859
363	0.33229	0.52972		987	0.0020545	787	0.0041193	612.94	0.000888149		987	0.0020545	986.995	0.00676172	612.94	0.0013835
364	0.3396	0.5393		986	0.00374425	786	0.0148356	613.97	0.00130182		986	0.00374425	986.014	0.00339678	613.97	0.000941526
365	0.34005	0.54611		985	0.00316349	785	0.00660292	615	0.00138332		985	0.00316349	985.001	0.0122614	615	0.00296103
366	0.3399	0.55375		984	0.00215275	784	0.00193818	616.02	0.000967017		984	0.00215275	983.987	0.00769415	616.02	0.00264535
367	0.34813	0.56305		983	0.00402379	783	0.00290397	617.05	0.00202821		983	0.00402379	983.004	0.00511244	617.05	0.000804364
368	0.34828	0.56653		982	0.00363205	782	0.00540095	617.94	0.00144728		982	0.00363205	981.989	0.00348874	617.94	0.0027851
369	0.34904	0.5768		981	0.00349774	781	0.00839946	618.97	0.00032223		981	0.00349774	981.006	0.00627999	618.97	0.00268189
370	0.35605	0.58764		980	0.00221265	780	0.00216318	620	0.000241643		980	0.00221265	979.99	0.00221326	620	0.00460141
371	0.36122	0.59306		979	0.00148532	779	0.00742555	621.01	0.00228		979	0.00148532	979.005	0.00350176	621.01	0.00365173
372	0.3629	0.59639		978	0.00439346	778	-0.00678961	622.02	0.002014		978	0.00439346	977.987	0.00895778	622.02	0.00197341
373	0.37067	0.6007		977	0.00143984	777	0.00230924	623.04	0.00154		977	0.00143984	977.001	0.00559112	623.04	0.00364012
374	0.3763	0.59931		976	0.00298006	776	-0.00872676	624.05	0.00136916		976	0.00298006	976.015	0.00984256	624.05	0.00403039
375	0.37645	0.60333		975	0.0015789	775	-0.00123361	625.07	0.000992944		975	0.0015789	974.995	0.000974801	625.07	0.00321528
376	0.38559	0.60139		974	0.00168851	774	-0.00106994	625.94	0.0023051		974	0.00168851	974.008	0.00475766	625.94	0.00360162
377	0.38833	0.59444		973	0.00186085	773	0.00717715	626.95	0.00081614		973	0.00186085	972.987	0.0103737	626.95	0.00549379
378	0.39047	0.59069		972	0.00196927	772	-0.00740476	627.97	0.00358641		972	0.00196927	971.998	0.0109247	627.97	0.00444715
379	0.3996	0.58403		971	0.00225638	771	-0.00202405	628.98	0.00209125		971	0.00225638	971.009	0.0101755	628.98	0.00586066
380	0.40006	0.57264		970	0.00430522	770	-0.00221313	630	0.00432317		970	0.00430522	969.987	0.00434091	630	0.00294467
381	0.40052	0.56236		969	0.00466739	769	-0.000741774	631.01	0.00245		969	0.00466739	968.996	0.00302441	631.01	0.00381922
382	0.40341	0.55028		968	0.00210182	768	-0.00114188	632.02	0.00356022		968	0.00210182	968.005	0.00327671	632.02	0.00614466
383	0.40326	0.53861		967	0.00397776	767	0.00371948	633.04	0.00496313		967	0.00397776	967.013	0.0101217	633.04	0.00527985
384	0.40646	0.53152		966	0.00231913	766	-0.00260184	634.05	0.00561583		966	0.00231913	965.989	0.00830852	634.05	0.00439277
385	0.406	0.51597		965	0.00424885	765	-0.00546628	635.07	0.00563235		965	0.00424885	964.996	0.0158445	635.07	0.00766693
386	0.40737	0.50763		964	0.00607823	764	-0.00253578	635.94	0.00702632		964	0.00607823	964.003	0.0176369	635.94	0.00987022
387	0.40859	0.49819		963	0.00300501	763	-0.00280392	636.95	0.00821729		963	0.00300501	963.009	0.0144338	636.95	0.0103773
388	0.40874	0.48833		962	0.00322025	762	-0.00473947	637.97	0.0086284		962	0.00322025	962.014	0.000425092	637.97	0.0084745
389	0.40585	0.47972		961	0.00411426	761	-0.0113217	638.98	0.00925787		961	0.00411426	960.987	0.00839317	638.98	0.010295
390	0.40844	0.46888		960	0.00425376	760	-0.00387595	640	0.0104724		960	0.00425376	959.991	0.0132672	640	0.0125221
391	0.40966	0.46277		959	0.00424316	759	-0.00560413	641	0.0133		959	0.00424316	958.995	0.016252	641	0.0140674
392	0.40905	0.45263		958	0.00381643	758	-0.00920358	642	0.0158		958	0.00381643	957.998	0.000638834	642	0.0184578
393	0.41255	0.44333		957	0.00514202	757	-0.00580762	643	0.0193025		957	0.00514202	957.001	-0.00332229	643	0.0211829
394	0.41027	0.4343		956	0.00768035	756	-0.00336667	644	0.0229003		956	0.00768035	956.003	0.00539384	644	0.0230044
395	0.41438	0.42374		955	0.006153	755	0.00471647	645	0.0284667		955	0.006153	955.004	-0.00113819	645	0.0276494
396	0.41986	0.41513		954	0.00682689	754	-0.00229108	646	0.0308482		954	0.00682689	954.005	0.00575366	646	0.0305571
397	0.41925	0.40055		953	0.00583246	753	-0.00190301	647	0.0366575		953	0.00583246	953.005	0.000307853	647	0.0344929
398	0.42687	0.39304		952	0.00697693	752	-0.00324342	648	0.0409455		952	0.00697693	952.005	0.00191455	648	0.0407174
399	0.43494	0.37999		951	0.00675984	751	-0.00354665	649	0.0488519		951	0.00675984	951.005	0.00286819	649	0.0442609
400	0.43585	0.37179		950	0.00877701	750	-0.00356216	650	0.0533757		950	0.00877701	950.003	0.00456726	650	0.0491821
401	0.44773	0.35929		949	0.00850958	749	-0.0049152	651.01	0.0621441		949	0.00850958	949.002	0.00386095	651.01	0.0494154
402	0.45824	0.35026		948	0.00920488	748	-0.00728307	652.02	0.0697684		948	0.00920488	947.999	0.00207568	652.02	0.0539281
403	0.46723	0.34151		947	0.00971154	747	-0.00542269	653.04	0.0715824		947	0.00971154	946.996	-0.00587849	653.04	0.0636166
404	0.47987	0.33387		946	0.0108715	746	-0.000568103	654.05	0.0801		946	0.0108715	945.993	0.00226573	654.05	0.0697223
405	0.49175	0.32624		945	0.0107628	745	-0.00606316	655.07	0.0874021		945	0.0107628	944.989	0.00250496	655.07	0.0740181
406	0.4983	0.3179		944	0.0123352	744	-0.00416222	655.94	0.094401		944	0.0123352	943.984	0.00806019	655.94	0.0737649
407	0.51474	0.31082		943	0.0135131	743	-0.00634116	656.95	0.102179		943	0.0135131	943.012	-0.000531963	656.95	0.0861424
408	0.52419	0.30332		942	0.0147493	742	-0.00472479	657.97	0.111446		942	0.0147493	942.006	-0.00204245	657.97	0.0907051
409	0.53439	0.29679		941	0.0142178	741	-0.00864475	658.98	0.120101		941	0.0142178	941	0.00607317	658.98	0.0970209
410	0.5481	0.2904		940	0.0156921	740	-0.00934854	660	0.134193		940	0.0156921	939.993	0.0055541	660	0.104355
411	0.55769	0.28429		939	0.0159529	739	-0.00593388	661	0.147516		939	0.0159529	938.986	0.000840773	661	0.117531
412	0.56622	0.27859		938	0.0174938	738	-0.00359482	662	0.166141		938	0.0174938	938.011	0.00106339	662	0.129436
413	0.5781	0.26929		937	0.0191188	737	-0.00960879	663	0.183896		937	0.0191188	937.003	0.000724172	663	0.144652
414	0.5845	0.26484		936	0.0209596	736	-0.00419106	664	0.208893		936	0.0209596	935.994	0.00203498	664	0.159412
415	0.58846	0.26123		935	0.0242174	735	-0.00492724	665	0.231158		935	0.0242174	934.984	0.000730552	665	0.179681
416	0.60186	0.25026		934	0.0250316	734	-0.00552358	666	0.266083		934	0.0250316	934.007	0.00146777	666	0.202083
417	0.60582	0.2429		933	0.0275411	733	-0.00604912	667	0.292468		933	0.0275411	932.997	-0.00234162	667	0.22438
418	0.61161	0.24026		932	0.0280071	732	-0.0024396	668	0.326669		932	0.0280071	931.985	3.92393e-06	668	0.255371
419	0.61526	0.23317		931	0.030685	731	0.00213953	669	0.365029		931	0.030685	931.007	0.0034193	669	0.291639
420	0.62455	0.22817		930	0.0325064	730	-0.00104428	670	0.413062		930	0.0325064	929.995	-8.45399e-05	670	0.314894
421	0.62699	0.22526		929	0.0342484	729	7.75074e-05	671	0.455972		929	0.0342484	929.015	0.00253472	671	0.364852
422	0.63156	0.21984		928	0.0365031	728	0.000637564	672	0.509241		928	0.0365031	928.001	0.00122448	672	0.40207
423	0.63826	0.21817		927	0.0395087	727	0.00303913	673	0.555		927	0.0395087	926.988	-0.00151503	673	0.44291
424	0.64633	0.21428		926	0.0418794	726	0.00116321	674	0.612349		926	0.0418794	926.006	0.00284112	674	0.481456
425	0.65501	0.21109		925	0.0460188	725	0.00276705	675	0.677876		925	0.0460188	924.992	-0.00340314	675	0.546633
426	0.66674	0.21067		924	0.0492139	724	-0.00191163	676	0.735727		924	0.0492139	924.009	-0.00332147	676	0.602462
427	0.67603	0.20831		923	0.0527194	723	0.00546767	677	0.788515		923	0.0527194	922.993	-0.00109774	677	0.65913
428	0.69172	0.20734		922	0.0557387	722	0.00419509	678	0.848288		922	0.0557387	922.01	-0.00183818	678	0.718805
429	0.70086	0.20776		921	0.0594274	721	0.0071502	679	0.910176		921	0.0594274	920.993	0.00132093	679	0.770809
430	0.71243	0.20512		920	0.0629415	720	0.00587943	680	0.96		920	0.0629415	920.009	0.00412283	680	0.828634
431	0.72401	0.20595		919	0.0666288	719	0.00204646	681	0.99065		919	0.0666288	918.991	-0.0039608	681	0.865765
432	0.73345	0.2047		918	0.0718324	718	0.00499338	682	1		918	0.0718324	918.005	0.00126496	682	0.912422
433	0.73848	0.20428		917	0.0766527	717	0.000731865	683	0.99819		917	0.0766527	916.986	-0.00213076	683	0.952833
434	0.74533	0.20456		916	0.0809763	716	0.00137808	684	0.977		916	0.0809763	916	0.00021135	684	0.987087
435	0.747	0.20345		915	0.0873	715	0.00801457	685	0.931074		915	0.0873	915.013	-0.0026028	685	1
436	0.74746	0.20484		914	0.093142	714	0.00265266	686	0.878725		914	0.093142	913.992	-0.00308344	686	0.980915
437	0.74685	0.20553		913	0.0984899	713	0.0057808	687	0.807134		913	0.0984899	913.004	-3.75644e-05	687	0.981227
438	0.7365	0.2054		912	0.105896	712	0.00914995	688	0.731812		912	0.105896	912.016	-0.0047934	688	0.964682
439	0.73025	0.20637		911	0.112785	711	0.00615998	689	0.65178		911	0.112785	910.994	-0.00123684	689	0.950279
440	0.71609	0.20803		910	0.117887	710	0.0105619	690	0.583139		910	0.117887	910.004	0.00164189	690	0.915883
441	0.70162	0.20942		909	0.125654	709	0.00725473	690.98	0.531806		909	0.125654	909.014	-0.00213365	690.98	0.899807
442	0.68517	0.21095		908	0.132923	708	0.0141841	691.97	0.479136		908	0.132923	907.99	-0.000862865	691.97	0.878628
443	0.66187	0.21248		907	0.140669	707	0.0145832	692.95	0.436		907	0.140669	906.999	-0.00179237	692.95	0.863245
444	0.6407	0.21373		906	0.149741	706	0.0154742	693.94	0.394501		906	0.149741	906.008	-0.000840531	693.94	0.856509
445	0.61709	0.2179		905	0.156506	705	0.014777	695.07	0.353854		905	0.156506	905.016	-0.00285695	695.07	0.845038
446	0.59333	0.21956		904	0.163785	704	0.0243218	696.05	0.317379		904	0.163785	903.99	-0.000252822	696.05	0.842083
447	0.57064	0.22206		903	0.173246	703	0.0245782	697.04	0.288888		903	0.173246	902.997	0.000466564	697.04	0.839074
448	0.54962	0.22554		902	0.182787	702	0.0270146	698.02	0.266456		902	0.182787	902.004	-0.00168177	698.02	0.850966
449	0.52997	0.2279		901	0.191018	701	0.0343759	699.01	0.249667		901	0.191018	901.01	-0.000840574	699.01	0.840905
450	0.5117	0.23123		900	0.200639	700	0.0379019	700	0.232001		900	0.200639	900.015	0.00156134	700	0.841652
451	0.49616	0.23442		899	0.21025	699	0.0462375	701	0.214637		899	0.21025	898.987	-0.00137429	701	0.852021
452	0.48063	0.23762		898	0.220315	698	0.0552284	702	0.202		898	0.220315	897.992	-0.00420288	702	0.850888
453	0.47088	0.24109		897	0.230531	697	0.0655354	703	0.185488		897	0.230531	896.996	0.00417223	703	0.856351
454	0.46053	0.24415		896	0.239106	696	0.0779897	704	0.180403		896	0.239106	895.999	0.000764847	704	0.859956
455	0.45413	0.24706		895	0.247858	695	0.0963919	705	0.168352		895	0.247858	895.002	-0.00274885	705	0.86395
456	0.44925	0.24956		894	0.259276	694	0.108007	706	0.156454		894	0.259276	894.005	0.00047773	706	0.869714
457	0.44423	0.25109		893	0.270746	693	0.135846	707	0.149151		893	0.270746	893.007	-0.000455399	707	0.880818
458	0.44484	0.25429		892	0.281723	692	0.165539	708	0.143181		892	0.281723	892.008	-0.000566258	708	0.871234
459	0.44194	0.25554		891	0.290689	691	0.200365	709	0.136891		891	0.290689	891.01	-0.000490491	709	0.881394
460	0.44149	0.25679		890	0.302672	690	0.25179	710	0.134787		890	0.302672	890.01	0.000147546	710	0.892026
461	0.44225	0.25859		889	0.311774	689	0.301809	710.98	0.129387		889	0.311774	889.01	-0.00108866	710.98	0.891619
462	0.44271	0.25915		888	0.322664	688	0.367945	711.97	0.126027		888	0.322664	888.01	0.00305726	711.97	0.896998
463	0.44423	0.25998		887	0.332965	687	0.444714	712.95	0.12074		887	0.332965	887.009	0.00167123	712.95	0.892442
464	0.44636	0.26054		886	0.343599	686	0.536543	713.94	0.118954		886	0.343599	886.008	-0.0058484	713.94	0.907342
465	0.44545	0.26026		885	0.353205	685	0.625807	715.07	0.113629		885	0.353205	885.006	-0.00205813	715.07	0.906668
466	0.44743	0.26109		884	0.362795	684	0.712877	716.05	0.114789		884	0.362795	884.004	-0.000600552	716.05	0.889582
467	0.44758	0.26179		883	0.37184	683	0.789226	717.04	0.110745		883	0.37184	883.001	-4.62577e-05	717.04	0.892066
468	0.44788	0.26234		882	0.380464	682	0.854645	718.02	0.108808		882	0.380464	881.998	-0.00253472	718.02	0.890701
469	0.44941	0.26332		881	0.389285	681	0.898801	719.01	0.105691		881	0.389285	880.994	-0.00207995	719.01	0.882935
470	0.44743	0.26373		880	0.398138	680	0.93078	720	0.105115		880	0.398138	879.99	0.000414724	720	0.883556
471	0.44682	0.26582		879	0.405508	679	0.957626	720.97	0.104429		879	0.405508	878.986	0.00152953	720.97	0.878631
472	0.44423	0.26637		878	0.41105	678	0.972716	721.94	0.103		878	0.41105	878.014	-0.000711411	721.94	0.862278
473	0.44118	0.26734		877	0.419659	677	0.981875	723.05	0.103585		877	0.419659	877.008	-0.00442022	723.05	0.867057
474	0.43814	0.26998		876	0.425205	676	0.992354	724.02	0.0995577		876	0.425205	876.002	0.00123006	724.02	0.849435
475	0.43448	0.27165		875	0.430365	675	0.99887	725	0.10105		875	0.430365	874.996	0.00208208	725	0.838965
476	0.42961	0.27415		874	0.436318	674	1	725.97	0.0957364		874	0.436318	873.989	-0.00215263	725.97	0.832422
477	0.42656	0.27651		873	0.44127	673	0.993899	726.94	0.0970015		873	0.44127	873.015	-0.00181672	726.94	0.818237
478	0.42138	0.27887		872	0.443633	672	0.981477	728.05	0.0975802		872	0.443633	872.007	0.00343955	728.05	0.795441
479	0.41925	0.28207		871	0.447388	671	0.977763	729.02	0.0962294		871	0.447388	870.999	0.000185828	729.02	0.777598
480	0.41544	0.28484		870	0.448322	670	0.959726	730	0.0962105		870	0.448322	869.99	-0.00554995	730	0.772833
481	0.4124	0.28776		869	0.451254	669	0.942165	730.98	0.0964245		869	0.451254	869.014	-0.00103582	730.98	0.762895
482	0.40966	0.29165		868	0.450687	668	0.914307	731.97	0.0973472		868	0.450687	868.004	-0.00249305	731.97	0.74678
483	0.40539	0.29387		867	0.452169	667	0.888771	732.95	0.0956367		867	0.452169	866.994	0.00146406	732.95	0.725833
484	0.40158	0.29707		866	0.452666	666	0.861386	733.94	0.0982984		866	0.452666	865.983	-0.00194465	733.94	0.716923
485	0.39808	0.30054		865	0.45024	665	0.843976	735.07	0.09472		865	0.45024	865.006	-0.00390182	735.07	0.704019
486	0.39184	0.30318		864	0.449814	664	0.81958	736.05	0.0982545		864	0.449814	863.994	-0.00315357	736.05	0.678592
487	0.38651	0.3054		863	0.445246	663	0.797646	737.04	0.0950376		863	0.445246	863.016	-0.000272761	737.04	0.66661
488	0.3795	0.30707		862	0.439278	662	0.777991	738.02	0.0957774		862	0.439278	862.003	-0.0041369	738.02	0.658166
489	0.37219	0.3086		861	0.437913	661	0.760306	739.01	0.0962451		861	0.437913	860.99	-0.00314821	739.01	0.626
490	0.36381	0.30985		860	0.433667	660	0.751555	740	0.0939271		860	0.433667	860.01	-0.000236074	740	0.624249
491	0.35528	0.30971		859	0.427957	659	0.742974	740.97	0.0928659		859	0.427957	858.996	0.000179448	740.97	0.600246
492	0.34584	0.31054		858	0.421372	658	0.740438	741.94	0.0926141		858	0.421372	858.016	4.84908e-05	741.94	0.581
493	0.3367	0.30929		857	0.416009	657	0.742372	743.05	0.0898146		857	0.416009	857.001	0.0010415	743.05	0.566777
494	0.32574	0.3086		856	0.409104	656	0.745002	744.02	0.0878045		856	0.409104	855.985	-0.000771227	744.02	0.548863
495	0.31599	0.30748		855	0.399622	655	0.744958	745	0.0856166		855	0.399622	855.004	0.00160926	745	0.535034
496	0.30457	0.30568		854	0.392272	654	0.756015	745.97	0.0845		854	0.392272	853.987	-0.00324598	745.97	0.515805
497	0.29452	0.30471		853	0.383808	653	0.757203	746.94	0.0825292		853	0.383808	853.004	0.00160967	746.94	0.501
498	0.28309	0.30235		852	0.375017	652	0.762847	748.05	0.0787885		852	0.375017	851.987	-0.00635249	748.05	0.483909
499	0.27213	0.30096		851	0.365973	651	0.758713	749.02	0.0750242		851	0.365973	851.004	-0.00226734	749.02	0.459
500	0.26116	0.29943		850	0.356316	650	0.747403	750	0.0756514		850	0.356316	849.985	-0.00251698	750	0.453407
501	0.25065	0.2979		849	0.348767	649	0.730316	750.97	0.0713234		849	0.348767	849.001	-0.00202966	750.97	0.434539
502	0.23938	0.29665		848	0.33947	648	0.70827	751.94	0.0676899		848	0.33947	848.016	-0.00114067	751.94	0.418026
503	0.22979	0.29554		847	0.330632	647	0.679096	753.05	0.0656652		847	0.330632	846.996	-0.00602317	753.05	0.408
504	0.21837	0.29443		846	0.322827	646	0.649602	754.02	0.0628		846	0.322827	846.011	0.00445935	754.02	0.39298
505	0.20923	0.29415		845	0.314054	645	0.613172	755	0.0619487		845	0.314054	844.99	-0.00315151	755	0.38214
506	0.19963	0.29332		844	0.306431	644	0.572769	755.97	0.0594293		844	0.306431	844.004	0.00293225	755.97	0.36427
507	0.19065	0.29276		843	0.294848	643	0.536172	756.94	0.0548088		843	0.294848	843.016	-0.00115759	756.94	0.342936
508	0.18197	0.29248		842	0.285912	642	0.503228	758.05	0.0540234		842	0.285912	841.995	0.0026248	758.05	0.340068
509	0.17344	0.29179		841	0.278317	641	0.468093	759.02	0.0503456		841	0.278317	841.007	-0.000795153	759.02	0.333528
510	0.16536	0.29193		840	0.271158	640	0.440122	760	0.0491204		840	0.271158	839.984	0.0068726	760	0.31738
511	0.15714	0.29109		839	0.264488	639	0.416061	760.97	0.0462174		839	0.264488	838.995	-0.00123147	760.97	0.303207
512	0.15044	0.29068		838	0.258386	638	0.396781	761.94	0.0443201		838	0.258386	838.006	0.00147232	761.94	0.294429
513	0.14328	0.28971		837	0.253218	637	0.375629	763.05	0.0425298		837	0.253218	837.016	-0.00163018	763.05	0.284685
514	0.13719	0.28901		836	0.247405	636	0.362482	764.02	0.039545		836	0.247405	835.992	0.000814342	764.02	0.268
515	0.13094	0.28818		835	0.244465	635	0.350338	765	0.0375929		835	0.244465	835.001	-0.000644417	765	0.25619
516	0.12561	0.28693		834	0.243414	634	0.341229	765.97	0.0362413		834	0.243414	834.01	0.000244847	765.97	0.255
517	0.12013	0.28596		833	0.241413	633	0.335054	766.94	0.0356408		833	0.241413	832.984	0.00108363	766.94	0.243858
518	0.11541	0.28443		832	0.242032	632	0.327386	768.05	0.0333307		832	0.242032	831.992	-0.000927259	768.05	0.233753
519	0.11054	0.28276		831	0.245518	631	0.323781	769.02	0.0306643		831	0.245518	831	-0.0028784	769.02	0.227
520	0.10673	0.28151		830	0.249795	630	0.32611	770	0.0279104		830	0.249795	830.007	0.000226503	770	0.216968
521	0.10277	0.27957		829	0.255239	629	0.322519	770.97	0.0270937		829	0.255239	829.014	-0.00350874	770.97	0.203516
522	0.09896	0.27762		828	0.264086	628	0.320633	771.94	0.0255045		828	0.264086	827.986	-0.00152535	771.94	0.19348
523	0.09607	0.27568		827	0.275506	627	0.317429	773.05	0.0230431		827	0.275506	826.992	-0.00368446	773.05	0.193997
524	0.09241	0.27304		826	0.290655	626	0.314945	774.02	0.0225488		826	0.290655	825.998	-0.00202842	774.02	0.184863
525	0.09013	0.27095		825	0.309742	625	0.317255	775	0.019485		825	0.309742	825.003	-0.00013638	775	0.174976
526	0.08784	0.26804		824	0.329127	624	0.309202	775.97	0.0184224		824	0.329127	824.008	-0.00156662	775.97	0.173443
527	0.08556	0.26595		823	0.351533	623	0.313029	776.94	0.0191906		823	0.351533	823.012	-0.000434663	776.94	0.165
528	0.08343	0.26359		822	0.382862	622	0.3107	778.05	0.0177444		822	0.382862	822.016	-0.00555118	778.05	0.158195
529	0.0819	0.26123		821	0.419858	621	0.307095	779.02	0.0161866		821	0.419858	820.985	-0.0023738	779.02	0.158025
530	0.08008	0.25873		820	0.462427	620	0.30572	780	0.0172053		820	0.462427	819.988	-0.000575031	780	0.151
531	0.07901	0.25637		819	0.506715	619	0.301134	780.95	0.0153573		819	0.506715	818.991	-0.00424247	780.95	0.147
532	0.07764	0.25373		818	0.553757	618	0.296764	782.05	0.0142392		818	0.553757	817.993	-0.000575828	782.05	0.139061
533	0.07673	0.25165		817	0.604899	617	0.291782	783.01	0.0143612		817	0.604899	816.995	-0.00376571	783.01	0.137998
534	0.07581	0.24915		816	0.656341	616	0.295245	783.97	0.0126957		816	0.656341	815.996	-0.0047064	783.97	0.128557
535	0.07459	0.24706		815	0.706655	615	0.285415	785.06	0.0132656		815	0.706655	814.997	-0.00321916	785.06	0.125336
536	0.07414	0.24498		814	0.751769	614	0.284853	786.02	0.0120265		814	0.751769	813.997	0.0024089	786.02	0.124753
537	0.07368	0.24331		813	0.800791	613	0.284461	786.98	0.0124227		813	0.800791	812.998	-0.00321545	786.98	0.118035
538	0.07277	0.24081		812	0.841768	612	0.282484	787.94	0.0116568		812	0.841768	811.997	-0.00188935	787.94	0.114
539	0.07246	0.23901		811	0.882641	611	0.283246	789.04	0.0119525		811	0.882641	810.997	-0.00175564	789.04	0.109
540	0.0717	0.23679		810	0.918445	610	0.279595	790	0.00905568		810	0.918445	809.996	-0.00515499	790	0.107085
541	0.0717	0.2354		809	0.949965	609	0.276335	790.95	0.00954473		809	0.949965	808.994	-0.00327031	790.95	0.105747
542	0.07094	0.23345		808	0.972953	608	0.276662	792.05	0.00963883		808	0.972953	807.992	-0.00380284	792.05	0.0997
543	0.07048	0.23179		807	0.989805	607	0.274725	793.01	0.00980612		807	0.989805	806.99	0.0015382	793.01	0.0938147
544	0.07018	0.22984		806	0.999012	606	0.276099	793.97	0.00849254		806	0.999012	805.987	0.00102477	793.97	0.0953756
545	0.06957	0.2279		805	1.00238	605	0.274907	795.06	0.00797707		805	1.00238	804.984	-0.00354009	795.06	0.0884873
546	0.06896	0.22567		804	0.99262	604	0.273897	796.02	0.00760632		804	0.99262	804.015	0.00202775	796.02	0.0857076
547	0.0682	0.22401		803	0.978462	603	0.271171	796.98	0.00865224		803	0.978462	803.011	0.00147542	796.98	0.0854675
548	0.06804	0.22206		802	0.956314	602	0.272504	797.94	0.0070314		802	0.956314	802.007	-0.00428578	797.94	0.0816635
549	0.06774	0.21984		801	0.927931	601	0.27158	799.04	0.00830021		801	0.927931	801.002	0.00142998	799.04	0.0802702
550	0.06728	0.21762		800	0.895327	600	0.269878	800	0.00696178		800	0.895327	799.997	-0.00111797	800	0.0795895
551	0.06683	0.2154		799	0.856712	599	0.26544	800.94	0.00756791		799	0.856712	798.991	-0.00123643	800.94	0.0755434
552	0.06652	0.21317		798	0.818284	598	0.263743	802.02	0.00699749		798	0.818284	797.985	-0.00291842	802.02	0.0728596
553	0.06637	0.21109		797	0.772828	597	0.260777	802.97	0.00701749		797	0.772828	797.014	-0.00325341	802.97	0.0701315
554	0.06637	0.20873		796	0.731791	596	0.258506	804.05	0.00662441		796	0.731791	796.007	-0.0037125	804.05	0.0671638
555	0.06591	0.20651		795	0.686803	595	0.257111	805	0.00653366		795	0.686803	795	-0.000980096	805	0.0640482
556	0.06606	0.20553		794	0.641405	594	0.252787	805.94	0.0060482		794	0.641405	793.992	0.00177925	805.94	0.0665305
557	0.06667	0.20137		793	0.599847	593	0.249076	807.02	0.00577332		793	0.599847	792.984	0.00107579	807.02	0.0620064
558	0.06683	0.19901		792	0.56064	592	0.245554	807.97	0.00558079		792	0.56064	792.011	-5.6546e-05	807.97	0.0575229
559	0.06683	0.19651		791	0.520287	591	0.240675	809.05	0.00429308		791	0.520287	791.002	0.0027	809.05	0.0568244
560	0.06713	0.19387		790	0.485981	590	0.240509	810	0.00649702		790	0.485981	789.993	0.00371897	810	0.0528935
561	0.06744	0.19137		789	0.453683	589	0.233032	810.95	0.005575		789	0.453683	788.983	-0.000672331	810.95	0.0531115
562	0.06804	0.18887		788	0.424617	588	0.23258	812.05	0.00531504		788	0.424617	788.008	0.000234479	812.05	0.0489666
563	0.06865	0.18637		787	0.398527	587	0.22643	813.01	0.00457669		787	0.398527	786.998	-0.00104242	813.01	0.0511281
564	0.06942	0.18373		786	0.37383	586	0.219351	813.97	0.00456669		786	0.37383	785.987	-0.00538917	813.97	0.0482854
565	0.07048	0.18123		785	0.352047	585	0.216943	815.06	0.00356641		785	0.352047	785.011	0.00355756	815.06	0.0453947
566	0.07124	0.17887		784	0.33318	584	0.210505	816.02	0.00351942		784	0.33318	783.999	-0.00393316	816.02	0.0430231
567	0.07231	0.17706		783	0.315297	583	0.209438	816.98	0.00488266		783	0.315297	782.987	0.00171728	816.98	0.0428619
568	0.07322	0.17525		782	0.299337	582	0.206678	817.94	0.0052174		782	0.299337	782.01	0.00289092	817.94	0.0378
569	0.07444	0.174		781	0.287667	581	0.20069	819.04	0.00412849		781	0.287667	780.997	-0.000271963	819.04	0.0383955
570	0.07566	0.17303		780	0.280023	580	0.197275	820	0.00404949		780	0.280023	779.984	-0.000551902	820	0.038
571	0.07673	0.17234		779	0.270209	579	0.198202	820.94	0.00413805		779	0.270209	779.005	0.00246675	820.94	0.0350381
572	0.0781	0.1722		778	0.266706	578	0.191945	822.02	0.00282802		778	0.266706	777.992	-0.0020833	822.02	0.0322311
573	0.07916	0.1722		777	0.263181	577	0.188901	822.97	0.00443207		777	0.263181	777.012	-0.000235276	822.97	0.0295
574	0.08023	0.17275		776	0.261297	576	0.185377	824.05	0.00375479		776	0.261297	775.998	-0.0045196	824.05	0.0251788
575	0.08145	0.17387		775	0.262328	575	0.181563	825	0.00400826		775	0.262328	774.983	-0.00201935	825	0.0287
576	0.08267	0.17539		774	0.266809	574	0.177438	825.94	0.0032569		774	0.266809	774.002	-0.0027897	825.94	0.0256943
577	0.08373	0.17706		773	0.271272	573	0.171606	827.02	0.00294527		773	0.271272	772.987	-0.00278764	827.02	0.0251764
578	0.0848	0.17942		772	0.278191	572	0.169414	827.97	0.00332202		772	0.278191	772.005	-0.00361063	827.97	0.0228213
579	0.08586	0.18178		771	0.287109	571	0.165332	829.05	0.00321655		771	0.287109	770.989	-0.00618104	829.05	0.0210355
580	0.08663	0.18428		770	0.297912	570	0.162902	830	0.00193881		770	0.297912	770.007	0.00108136	830	0.0184
581	0.08769	0.18706		769	0.310341	569	0.159811	831.06	0.000989888		769	0.310341	768.99	-0.000712209	831.06	0.019412
582	0.08845	0.1897		768	0.323501	568	0.155232	832	0.00153772		768	0.323501	768.007	0.00116335	832	0.0166732
583	0.08921	0.19178		767	0.337034	567	0.152706	833.06	0.00226867		767	0.337034	766.989	-0.00182538	833.06	0.0146737
584	0.09028	0.19387		766	0.352313	566	0.150687	834	0.00113733		766	0.352313	766.005	-0.000413129	834	0.0171
585	0.09104	0.19512		765	0.364994	565	0.145685	835.06	0.00187024		765	0.364994	764.986	-0.00199582	835.06	0.0146
586	0.0918	0.19553		764	0.376645	564	0.143305	836	0.00178935		764	0.376645	764.002	-0.000213742	836	0.0128883
587	0.09256	0.19498		763	0.387859	563	0.142186	837.06	0.00185014		763	0.387859	762.983	-0.00121084	837.06	0.00898551
588	0.09317	0.19359		762	0.398235	562	0.14191	838	0.0011415		762	0.398235	761.998	-0.00265643	838	0.0120073
589	0.09409	0.19095		761	0.407016	561	0.13771	839.06	0.0014361		761	0.407016	761.013	0.00236303	839.06	0.00898769
590	0.09454	0.18706		760	0.413199	560	0.136792	840	0.000811124		760	0.413199	759.992	0.00272005	840	0.00963646
591	0.09515	0.18248		759	0.417605	559	0.134317	840.94	0.00089		759	0.417605	759.006	-0.00116915	840.94	0.00914
592	0.09561	0.17664		758	0.42128	558	0.133036	842.02	0.00122385		758	0.42128	757.984	-0.00103872	842.02	0.00731918
593	0.09607	0.1697		757	0.421523	557	0.134508	842.97	0.00032151		757	0.421523	756.998	0.00503449	842.97	0.00883522
594	0.09637	0.16234		756	0.420085	556	0.134515	844.05	0.00128934		756	0.420085	756.011	0.00234486	844.05	0.00569292
595	0.09652	0.15525		755	0.41723	555	0.132454	845	0.000326784		755	0.41723	754.988	0.00267831	845	0.00487326
596	0.09698	0.1472		754	0.411234	554	0.132596	845.94	-7.96e-05		754	0.411234	754	-0.00253884	845.94	0.00330479
597	0.09713	0.13914		753	0.405687	553	0.132868	847.02	-0.000163465		753	0.405687	753.012	0.000790368	847.02	0.00569247
598	0.09744	0.13206		752	0.398572	552	0.132634	847.97	0.00162283		752	0.398572	751.989	-0.00204163	847.97	0.00403459
599	0.0979	0.12428		751	0.390014	551	0.130854	849.05	-0.000163628		751	0.390014	751	0.00184907	849.05	0.00544009
600	0.09835	0.11692		750	0.38216	550	0.134091	850	0.000323676		750	0.38216	750.01	0.0011522	850	0.0038128
601	0.09866	0.11053		749	0.371201	549	0.13188	851.06	0		749	0.371201	748.986	0.000271166	851.06	0.00151784
602	0.09927	0.10372		748	0.361498	548	0.132043	852	0.00016373		748	0.361498	747.996	0.000839122	852	0.00277483
603	0.09988	0.09733		747	0.351535	547	0.131656	853.06	-0.00065856		747	0.351535	747.005	-0.000329387	853.06	0.00195588
604	0.10048	0.09206		746	0.339409	546	0.130818	854	0.00146665		746	0.339409	746.015	0.00318145	854	0.00155375
605	0.10155	0.08636		745	0.328688	545	0.132575	855.06	0.000888131		745	0.328688	744.989	0.00309962	855.06	0.00305792
606	0.10262	0.08108		744	0.316773	544	0.133875	856	0.00065612		744	0.316773	743.997	0.00258347	856	0.00121
607	0.10353	0.07678		743	0.305087	543	0.132683	857.06	0		743	0.305087	743.006	0.00238989	857.06	0.000885988
608	0.1049	0.07219		742	0.293849	542	0.13571	858	-0.000811074		742	0.293849	742.013	0.000787178	858	0.00142
609	0.10612	0.06803		741	0.283483	541	0.133625	859.06	-0.00124006		741	0.283483	740.986	0.00301841	859.06	0.00253
610	0.10764	0.06414		740	0.271055	540	0.132549	860	-0.0012029		740	0.271055	739.993	0.00346167	860	0.00363
611	0.10901	0.0608		739	0.259932	539	0.133374	861.05	-0.000325666		739	0.259932	739	0.000646012	861.05	0.00182992
612	0.11069	0.05747		738	0.249513	538	0.132488	861.97	-0.000561314		738	0.249513	738.006	0.00874417	861.97	-0.000649671
613	0.11221	0.05455		737	0.239658	537	0.13143	863.02	0.0010735		737	0.239658	737.013	0.00401907	863.02	0.000842
614	0.11358	0.05191		736	0.229338	536	0.130882	863.94	-0.000164238		736	0.229338	735.983	0.00774629	863.94	0.0018125
615	0.11541	0.04928		735	0.22028	535	0.131291	865	-0.000804769		735	0.22028	734.989	0.00802295	865	0.000174173
616	0.11693	0.04705		734	0.211843	534	0.130553	866.05	0.000163502		734	0.211843	733.994	0.00913186	866.05	-0.000157946
617	0.11846	0.04469		733	0.203121	533	0.130365	866.97	0.000406223		733	0.203121	732.998	0.0100579	866.97	0.00137623
618	0.11967	0.04303		732	0.196046	532	0.128166	868.02	-0.000406633		732	0.196046	732.003	0.010461	868.02	0.00106037
619	0.12105	0.04108		731	0.188283	531	0.129954	868.94	-0.000648112		731	0.188283	731.007	0.0130387	868.94	0.000328967
620	0.12226	0.03941		730	0.181899	530	0.127646	870	-0.000641822		730	0.181899	730.011	0.0154154	870	0
621	0.12318	0.03802		729	0.175581	529	0.129842	871.05	-0.00138025		729	0.175581	729.014	0.0152472	871.05	0.00132
622	0.12379	0.03677		728	0.1705	528	0.129117	871.97	0.00114		728	0.1705	728.017	0.0145248	871.97	0.00133543
623	0.1244	0.03552		727	0.164729	527	0.129113	873.02	0.000492541		727	0.164729	726.985	0.0164912	873.02	-0.000479411
624	0.1247	0.03441		726	0.159615	526	0.133694	873.94	-0.000163868		726	0.159615	725.987	0.0210227	873.94	-0.000223585
625	0.12501	0.03344		725	0.15569	525	0.136905	875	-0.000326635		725	0.15569	724.989	0.0196995	875	-0.00105733
626	0.12516	0.03247		724	0.151302	524	0.1402	876.05	0.000162575		724	0.151302	723.991	0.0195151	876.05	-5.03e-05
627	0.12516	0.03164		723	0.147638	523	0.145844	876.97	0.000721		723	0.147638	722.992	0.025457	876.97	-0.00170481
628	0.12516	0.03094		722	0.144167	522	0.151208	878.02	7.97e-05		722	0.144167	721.993	0.0250854	878.02	-0.000378
629	0.12531	0.03039		721	0.140488	521	0.157883	878.94	-0.00162236		721	0.140488	720.994	0.0308297	878.94	0.00104958
630	0.12546	0.02969		720	0.136995	520	0.162287	880	-0.00080412		720	0.136995	719.994	0.0315703	880	0.00104
631	0.12561	0.02914		719	0.133398	519	0.170546	881.05	0.000324306		719	0.133398	718.994	0.033149	881.05	0.000713778
632	0.12638	0.02858		718	0.130515	518	0.177844	881.97	0.00056373		718	0.130515	717.994	0.0380351	881.97	0.00217473
633	0.12729	0.0283		717	0.127499	517	0.187312	883.02	-0.000329129		717	0.127499	716.993	0.0405429	883.02	-0.000988
634	0.12851	0.02789		716	0.125329	516	0.197642	883.94	-0.000652263		716	0.125329	715.992	0.0431771	883.94	-0.0012
635	0.13049	0.02747		715	0.122583	515	0.209805	885	0		715	0.122583	714.991	0.0470564	885	0.00174089
636	0.13277	0.02733		714	0.120404	514	0.220865	886.05	0.000653311		714	0.120404	713.989	0.05233	886.05	0.0022522
637	0.13567	0.02705		713	0.117785	513	0.235011	886.97	-0.000242334		713	0.117785	712.987	0.0560756	886.97	-0.000158965
638	0.13871	0.02677		712	0.115802	512	0.251936	888.02	0.00080449		712	0.115802	711.985	0.0612043	888.02	0.000336489
639	0.14237	0.0265		711	0.114076	511	0.271573	888.94	0		711	0.114076	711.018	0.0654762	888.94	0.000698292
640	0.14633	0.02636		710	0.112227	510	0.290664	890	0.000808095		710	0.112227	710.015	0.0728401	890	0.000875
641	0.1509	0.02622		709	0.111168	509	0.31361	891.05	0.000815		709	0.111168	709.011	0.0779697	891.05	0.000374
642	0.15516	0.02608		708	0.110035	508	0.337871	891.97	-0.000657029		708	0.110035	708.008	0.081357	891.97	-0.00172
643	0.16034	0.02594		707	0.109249	507	0.366826	893.02	0.000246		707	0.109249	707.004	0.0914408	893.02	-0.00072
644	0.16597	0.0258		706	0.108212	506	0.396545	893.94	0		706	0.108212	705.999	0.0964608	893.94	0.00233
645	0.17191	0.0258		705	0.107572	505	0.428623	895	0		705	0.107572	704.995	0.102966	895	0.000345651
646	0.1774	0.02566		704	0.107603	504	0.46371	896.05	-0.000557992		704	0.107603	703.99	0.114921	896.05	0.00167
647	0.18334	0.02566		703	0.107769	503	0.502689	896.97	0.000492095		703	0.107769	702.984	0.124095	896.97	0.00133428
648	0.18867	0.02566		702	0.107826	502	0.545122	898.02	8.08e-05		702	0.107826	702.014	0.133455	898.02	-0.000311835
649	0.19324	0.02552		701	0.107913	501	0.585752	898.94	-0.000488934		701	0.107913	701.008	0.144854	898.94	0.00149038
650	0.19735	0.02552		700	0.108293	500	0.63651	900	0.000161325		700	0.108293	700.002	0.156444	900	0.000343439
651	0.20024	0.02552		699	0.108567	499	0.682458	901.03	-0.000162546		699	0.108567	698.995	0.170914	901.03	-0.00181771
652	0.20298	0.02552		698	0.10884	498	0.732082	901.94	0.000733826		698	0.10884	697.988	0.187737	901.94	0.00183314
653	0.20572	0.02566		697	0.109184	497	0.776594	902.98	-0.000397685		697	0.109184	697.017	0.202079	902.98	0.000333
654	0.20908	0.02566		696	0.110056	496	0.826201	904.02	0.000164774		696	0.110056	696.009	0.224272	904.02	6.54e-06
655	0.21319	0.02566		695	0.109523	495	0.871167	905.06	-0.00041069		695	0.109523	695.001	0.248737	905.06	0
656	0.21806	0.0258		694	0.110323	494	0.9164	905.97	0.00105019		694	0.110323	693.993	0.276234	905.97	0.00150695
657	0.22461	0.02594		693	0.110514	493	0.959444	907.01	-8.14e-05		693	0.110514	692.984	0.310925	907.01	-0.000855665
658	0.23299	0.02622		692	0.111004	492	0.992214	908.05	0.000242521		692	0.111004	692.011	0.346025	908.05	-0.00153176
659	0.24289	0.02622		691	0.110811	491	1.0311	908.96	0.000164		691	0.110811	691.002	0.389298	908.96	0.00168932
660	0.25461	0.0265		690	0.110738	490	1.06712	910	0		690	0.110738	689.993	0.436024	910	0.00122337
661	0.26665	0.02664		689	0.110617	489	1.1	911.03	0.000971358		689	0.110617	688.983	0.495746	911.03	0.000706108
662	0.28127	0.02691		688	0.110274	488	1.13148	911.94	0.000242546		688	0.110274	688.008	0.560371	911.94	0.000308002
663	0.29726	0.02719		687	0.110032	487	1.15953	912.98	-0.00073		687	0.110032	686.998	0.631914	912.98	-0.000361
664	0.31432	0.02747		686	0.110177	486	1.19411	914.02	0		686	0.110177	685.987	0.705851	914.02	-0.00118563
665	0.33198	0.02775		685	0.109743	485	1.22975	915.06	-0.00024149		685	0.109743	685.012	0.77432	915.06	-0.00170127
666	0.35026	0.02802		684	0.108854	484	1.26087	915.97	8.02e-05		684	0.108854	684	0.843399	915.97	0.002
667	0.36671	0.02858		683	0.108413	483	1.29663	917.01	0.000164		683	0.108413	682.988	0.900094	917.01	-0.000321188
668	0.38437	0.02886		682	0.10778	482	1.33799	918.05	-0.000486		682	0.10778	682.013	0.940803	918.05	0.002255
669	0.40158	0.02927		681	0.107023	481	1.38153	918.96	-0.000972167		681	0.107023	681	0.969156	918.96	0.00090298
670	0.41727	0.02969		680	0.105249	480	1.42778	920	-8.07e-05		680	0.105249	679.987	0.989002	920	0.00206399
671	0.43174	0.03025		679	0.104025	479	1.47183	921.02	0.000323188		679	0.104025	679.01	0.99526	921.02	0.0010599
672	0.44484	0.0308		678	0.10319	478	1.51798	922.05	0.00032691		678	0.10319	677.997	1	922.05	0.000859876
673	0.4555	0.03122		677	0.100762	477	1.56555	922.94	-0.000163667		677	0.100762	676.983	0.998598	922.94	0.000718661
674	0.46616	0.03177		676	0.100934	476	1.60962	923.97	0.000324834		676	0.100934	676.005	0.992394	923.97	-0.0015073
675	0.4756	0.03233		675	0.0977842	475	1.64922	925	-0.000902286		675	0.0977842	674.991	0.983963	925	0.000172644
676	0.48337	0.03289		674	0.0963593	474	1.68262	926.02	-0.000321248		674	0.0963593	674.012	0.969807	926.02	0.0011956
677	0.48824	0.03358		673	0.0947669	473	1.70612	927.05	8.01e-05		673	0.0947669	672.997	0.954012	927.05	0.00184102
678	0.48901	0.03414		672	0.0927321	472	1.72447	927.94	-0.000729		672	0.0927321	671.982	0.93435	927.94	0.00251619
679	0.48398	0.03469		671	0.0911597	471	1.73145	928.97	-0.00113		671	0.0911597	671.003	0.909307	928.97	0.00156012
680	0.47347	0.03539		670	0.0893229	470	1.72715	930	0.000163		670	0.0893229	669.987	0.878794	930	0.00206
681	0.45489	0.0358		669	0.0868583	469	1.71627	931.02	0.000802343		669	0.0868583	669.007	0.843262	931.02	0.00054809
682	0.42915	0.0365		668	0.0846088	468	1.70019	932.05	0.000565748		668	0.0846088	667.99	0.80819	932.05	-0.000956
683	0.39839	0.03719		667	0.0828586	467	1.67674	932.94	0.000398877		667	0.0828586	667.01	0.772725	932.94	0.000548758
684	0.36381	0.03775		666	0.0811936	466	1.65121	933.97	0.000652878		666	0.0811936	665.992	0.733175	933.97	0.00103005
685	0.3268	0.03816		665	0.0801714	465	1.62477	935	0.000723775		665	0.0801714	665.011	0.70342	935	0.0012
686	0.29117	0.03872		664	0.0787454	464	1.59591	936.02	-0.000243159		664	0.0787454	663.993	0.670963	936.02	0.000193257
687	0.26055	0.039		663	0.0763214	463	1.56769	937.05	0.000727159		663	0.0763214	663.012	0.63974	937.05	-0.00165
688	0.22887	0.03941		662	0.075615	462	1.53893	937.94	-0.000241776		662	0.075615	661.993	0.611926	937.94	0.000954043
689	0.20161	0.03969		661	0.0739922	461	1.5126	938.97	-0.000728489		661	0.0739922	661.011	0.588222	938.97	0.00248545
690	0.17785	0.03997		660	0.0727236	460	1.49146	940	0		660	0.0727236	659.992	0.564878	940	-0.000172011
691	0.15668	0.04039		659	0.0716963	459	1.46445	941.01	-0.000719866		659	0.0716963	659.009	0.54976	941.01	0.000167041
692	0.13902	0.04039		658	0.0708605	458	1.44301	942.02	0.00112483		658	0.0708605	657.989	0.533441	942.02	0.00151948
693	0.12424	0.04052		657	0.0695528	457	1.42537	943.03	0.000894095		657	0.0695528	657.006	0.519629	943.03	-0.00113
694	0.11099	0.04052		656	0.0693567	456	1.41338	944.05	0.000246		656	0.0693567	655.985	0.510886	944.05	0.000751442
695	0.10018	0.04052		655	0.0685571	455	1.40914	945.06	0.000799599		655	0.0685571	655.001	0.503522	945.06	-0.000275042
696	0.09165	0.04052		654	0.0684338	454	1.41111	945.94	8.14e-05		654	0.0684338	654.017	0.501047	945.94	0.00259307
697	0.08343	0.04039		653	0.0678221	453	1.42324	946.96	-0.00138463		653	0.0678221	652.996	0.498266	946.96	0.000345563
698	0.07642	0.04039		652	0.0671704	452	1.44394	947.97	-0.000319506		652	0.0671704	652.011	0.496475	947.97	0.000278327
699	0.07048	0.04039		651	0.0678654	451	1.47564	948.98	0.000732636		651	0.0678654	650.989	0.496138	948.98	-0.00186738
700	0.065	0.04039		650	0.0682841	450	1.51351	950	0.000162603		650	0.0682841	650.003	0.494349	950	-0.000689447
701	0.06043	0.04025		649	0.0679892	449	1.5623	951.01	0.000241908		649	0.0679892	649.018	0.490222	951.01	0.000505826
702	0.05632	0.04039		648	0.067818	448	1.61707	952.02	-0.000320568		648	0.067818	647.995	0.483059	952.02	-0.00117191
703	0.05266	0.04052		647	0.0678601	447	1.67715	953.03	-0.00080954		647	0.0678601	647.009	0.475633	953.03	0.000634
704	0.04931	0.04066		646	0.068287	446	1.73391	954.05	0.000163		646	0.068287	645.985	0.465964	954.05	0.00102617
705	0.04657	0.04094		645	0.0686741	445	1.79575	955.06	-0.000160529		645	0.0686741	644.998	0.45091	955.06	0.0010327
706	0.04398	0.04136		644	0.0691942	444	1.85242	955.94	0.00120157		644	0.0691942	644.011	0.44009	955.94	0.000952943
707	0.04185	0.04164		643	0.0699086	443	1.9006	956.96	0.000488		643	0.0699086	642.987	0.417879	956.96	0.00220502
708	0.03972	0.04205		642	0.0710748	442	1.93978	957.97	8.04e-05		642	0.0710748	641.999	0.402562	957.97	0.00138
709	0.03774	0.04261		641	0.0706803	441	1.96888	958.98	-7.95e-05		641	0.0706803	641.011	0.386111	958.98	0.00121664
710	0.03606	0.04316		640	0.0718446	440	1.98566	960	-0.000240072		640	0.0718446	639.986	0.367087	960	0.000858364
711	0.03439	0.04358		639	0.0720962	439	1.99305	961.01	-0.000564763		639	0.0720962	638.997	0.353936	961.01	0.00294828
712	0.03286	0.04428		638	0.0726008	438	1.9909	962.02	-0.000242887		638	0.0726008	638.008	0.340926	962.02	-0.00216
713	0.03134	0.04483		637	0.0740614	437	1.97888	963.03	-0.000485659		637	0.0740614	636.982	0.328549	963.03	-0.00123907
714	0.02997	0.04539		636	0.0751336	436	1.95504	964.05	0.000566859		636	0.0751336	635.993	0.318399	964.05	0.00340576
715	0.0289	0.0458		635	0.0760265	435	1.92836	965.06	0.000963646		635	0.0760265	635.003	0.313308	965.06	-0.000109229
716	0.02784	0.04636		634	0.0766609	434	1.89128	965.94	0.000562322		634	0.0766609	634.013	0.307107	965.94	-0.00372869
717	0.02677	0.04691		633	0.0769485	433	1.85079	966.96	0.000819868		633	0.0769485	632.985	0.301948	966.96	0.000404886
718	0.0257	0.04747		632	0.0775411	432	1.80265	967.97	0.000568377		632	0.0775411	631.995	0.295619	967.97	0.0015475
719	0.02494	0.04816		631	0.0784559	431	1.75283	968.98	-8.06e-05		631	0.0784559	631.004	0.294492	968.98	0.00119754
720	0.02388	0.04858		630	0.0799187	430	1.70151	970	0.00048528		630	0.0799187	630.013	0.289989	970	0.00172675
721	0.02296	0.04928		629	0.080407	429	1.65584	971	0.000245636		629	0.080407	628.984	0.288124	971	-0.000864687
722	0.02235	0.04997		628	0.0810352	428	1.61195	972	-0.000483		628	0.0810352	627.992	0.285674	972	0.000342894
723	0.02159	0.05053		627	0.082557	427	1.57345	973	-0.000890137		627	0.082557	627	0.28548	973	0.000515396
724	0.02083	0.05108		626	0.083721	426	1.53988	974	0.000962714		626	0.083721	626.008	0.283831	974	0
725	0.02037	0.05164		625	0.0851306	425	1.51193	975	-0.000324637		625	0.0851306	625.015	0.280411	975	-0.000696159
726	0.01976	0.05233		624	0.085055	424	1.49091	976	-0.00048198		624	0.085055	623.986	0.276865	976	0.00136186
727	0.01931	0.05275		623	0.0875391	423	1.46644	977	8.01e-05		623	0.0875391	622.992	0.272861	977	0.00119202
728	0.0187	0.0533		622	0.0896887	422	1.45127	978	0.000889388		622	0.0896887	621.999	0.272675	978	0.00275271
729	0.01809	0.05386		621	0.091299	421	1.43493	979	8.1e-05		621	0.091299	621.005	0.267816	979	0.000875136
730	0.01778	0.05428		620	0.0936931	420	1.41727	980	0.000814385		620	0.0936931	620.011	0.266825	980	-0.000173011
731	0.01718	0.05455		619	0.0966643	419	1.40511	980.98	-0.000728		619	0.0966643	619.017	0.263568	980.98	0.00134569
732	0.01672	0.05497		618	0.100267	418	1.38734	981.97	-0.000239123		618	0.100267	617.985	0.258741	981.97	-0.000156792
733	0.01626	0.05525		617	0.104263	417	1.36737	982.96	-0.000242		617	0.104263	616.991	0.253526	982.96	0.000337399
734	0.01596	0.05553		616	0.109117	416	1.34361	983.95	-0.00105		616	0.109117	615.996	0.247894	983.95	0.000203227
735	0.01565	0.05566		615	0.114965	415	1.32078	985.06	0.000893		615	0.114965	615	0.246575	985.06	0.000824401
736	0.01322	0.05636		614	0.122356	414	1.29414	986.04	-0.00032778		614	0.122356	614.004	0.239712	986.04	0.000697354
737	0.01276	0.05705		613	0.130095	413	1.2637	987.03	-0.000241648		613	0.130095	613.009	0.23713	987.03	-0.000643175
738	0.01261	0.05775		612	0.139511	412	1.23319	988.02	7.99e-05		612	0.139511	612.012	0.229396	988.02	0.00134
739	0.01185	0.0583		611	0.149916	411	1.20147	989.01	-0.000241428		611	0.149916	611.016	0.226677	989.01	0.00104592
740	0.012	0.05914		610	0.160686	410	1.16917	990	0		610	0.160686	609.982	0.22413	990	0.00051429
741	0.01154	0.06011		609	0.1724	409	1.13659	990.98	0.000243666		609	0.1724	608.985	0.223397	990.98	-0.000323
742	0.01139	0.06122		608	0.18512	408	1.10189	991.97	0.00048439		608	0.18512	607.988	0.218168	991.97	0.000501487
743	0.01108	0.06261		607	0.19915	407	1.06978	992.96	-0.000403597		607	0.19915	606.99	0.217418	992.96	-0.000164615
744	0.01078	0.06358		606	0.211592	406	1.04144	993.95	0.000886		606	0.211592	605.993	0.216091	993.95	0
745	0.01078	0.06525		605	0.223161	405	1.0115	995.06	0.000402044		605	0.223161	604.995	0.214301	995.06	0
746	0.01032	0.06636		604	0.234416	404	0.98677	996.04	0.000644506		604	0.234416	603.996	0.212101	996.04	0.00248874
747	0.01002	0.06761		603	0.243282	403	0.963909	997.03	-0.000242451		603	0.243282	602.998	0.213028	997.03	0.00176742
748	0.01002	0.069		602	0.250949	402	0.943935	998.02	0		602	0.250949	601.999	0.210648	998.02	0.00189872
749	0.00971	0.07011		601	0.25631	401	0.924423	999.01	0.000413431		601	0.25631	601	0.208926	999.01	0.00207593
750	0.00971	0.07136		600	0.259881	400	0.911821	1000	0.000646848		600	0.259881	600	0.206489	1000	0.00257287
751	0.00956	0.07247		599	0.262087	399	0.903338				599	0.262087	599	0.207666
752	0.0091	0.0733		598	0.261327	398	0.895309				598	0.261327	598	0.205344
753	0.00865	0.07386		597	0.259857	397	0.890531				597	0.259857	597	0.205593
754	0.0091	0.07511		596	0.257014	396	0.886181				596	0.257014	596	0.203991
755	0.00834	0.07539		595	0.253327	395	0.888663				595	0.253327	594.999	0.201527
756	0.00849	0.07594		594	0.249152	394	0.885905				594	0.249152	593.998	0.202502
757	0.00819	0.07636		593	0.243461	393	0.889323				593	0.243461	592.997	0.198732
758	0.00819	0.07692		592	0.237738	392	0.892304				592	0.237738	591.995	0.194812
759	0.00789	0.07719		591	0.231191	391	0.891832				591	0.231191	590.994	0.193267
760	0.00804	0.07789		590	0.224133	390	0.895042				590	0.224133	589.992	0.192974
761	0.00773	0.07844		589	0.217388	389	0.897569				589	0.217388	588.989	0.188363
762	0.00758	0.07942		588	0.210582	388	0.900473				588	0.210582	587.987	0.185514
763	0.00743	0.08039		587	0.203873	387	0.901888				587	0.203873	586.984	0.181457
764	0.00743	0.08178		586	0.196841	386	0.905114				586	0.196841	586.018	0.179176
765	0.00697	0.08331		585	0.19116	385	0.903547				585	0.19116	585.015	0.17631
766	0.00697	0.08525		584	0.185222	384	0.902664				584	0.185222	584.011	0.174593
767	0.00682	0.08775		583	0.1807	383	0.901536				583	0.1807	583.008	0.170798
768	0.00667	0.09011		582	0.176397	382	0.894593				582	0.176397	582.003	0.16767
769	0.00636	0.09261		581	0.171497	381	0.889375				581	0.171497	580.999	0.165105
770	0.00636	0.09636		580	0.167639	380	0.881047				580	0.167639	579.995	0.162753
771	0.00636	0.10011		579	0.164852	379	0.874429				579	0.164852	578.99	0.158888
772	0.00621	0.10442		578	0.161757	378	0.869737				578	0.161757	577.985	0.155247
773	0.00621	0.109		577	0.15965	377	0.858705				577	0.15965	577.017	0.151765
774	0.00575	0.11442		576	0.157701	376	0.84925				576	0.157701	576.011	0.148653
775	0.00606	0.12025		575	0.156519	375	0.838527				575	0.156519	575.005	0.144827
776	0.00575	0.12678		574	0.155233	374	0.827119				574	0.155233	573.999	0.142006
777	0.00575	0.13497		573	0.154879	373	0.817711				573	0.154879	572.993	0.138466
778	0.0056	0.14261		572	0.154478	372	0.811017				572	0.154478	571.986	0.134854
779	0.0053	0.1515		571	0.154761	371	0.806189				571	0.154761	571.017	0.131526
780	0.00514	0.16081		570	0.155268	370	0.799609				570	0.155268	570.01	0.128283
781	0.0053	0.17164		569	0.155974	369	0.792998				569	0.155974	569.002	0.126204
782	0.00499	0.18248		568	0.157054	368	0.786272				568	0.157054	567.995	0.122164
783	0.00514	0.19512		567	0.158019	367	0.782251				567	0.158019	566.987	0.118695
784	0.00484	0.20817		566	0.159422	366	0.775217				566	0.159422	566.016	0.115104
785	0.00484	0.22387		565	0.161235	365	0.76977				565	0.161235	565.008	0.112051
786	0.00484	0.23901		564	0.163322	364	0.761				564	0.163322	563.999	0.110777
787	0.00453	0.25595		563	0.165886	363	0.756855				563	0.165886	562.99	0.109203
788	0.00499	0.27387		562	0.168484	362	0.750408				562	0.168484	562.019	0.107015
789	0.00469	0.2929		561	0.171547	361	0.746344				561	0.171547	561.009	0.10463
790	0.00469	0.31373		560	0.175006	360	0.739333				560	0.175006	560	0.105634
791	0.00453	0.33568		559	0.178882	359	0.734155				559	0.178882	558.99	0.104821
792	0.00423	0.3611		558	0.183019	358	0.728458				558	0.183019	558.017	0.104823
793	0.00423	0.38541		557	0.187836	357	0.725546				557	0.187836	557.007	0.103815
794	0.00438	0.41096		556	0.19305	356	0.720394				556	0.19305	555.997	0.102106
795	0.00453	0.43527		555	0.199651	355	0.725786				555	0.199651	554.986	0.102711
796	0.00408	0.45763		554	0.207183	354	0.722747				554	0.207183	554.012	0.102445
797	0.00393	0.47735		553	0.214702	353	0.726971				553	0.214702	553.001	0.103059
798	0.00393	0.49291		552	0.224119	352	0.728957				552	0.224119	551.99	0.103837
799	0.00393	0.5		551	0.234441	351	0.735287				551	0.234441	551.015	0.104091
800	0.00393	0.49944		550	0.245442	350	0.741405				550	0.245442	550.003	0.104285
801	0.00393	0.4893		549	0.25781						549	0.25781	548.991	0.103982
802	0.00362	0.47194		548	0.268679						548	0.268679	548.016	0.104661
803	0.00362	0.44749		547	0.278923						547	0.278923	547.003	0.105136
804	0.00362	0.41499		546	0.288656						546	0.288656	545.991	0.10584
805	0.00332	0.38291		545	0.297324						545	0.297324	545.015	0.106902
806	0.00332	0.35082		544	0.304258						544	0.304258	544.002	0.10664
807	0.00316	0.31887		543	0.309968						543	0.309968	542.988	0.107475
808	0.00286	0.28984		542	0.314362						542	0.314362	542.012	0.107473
809	0.00271	0.26304		541	0.317485						541	0.317485	540.997	0.107816
810	0.00271	0.24165		540	0.320514						540	0.320514	539.983	0.108387
811	0.00271	0.22415		539	0.32386						539	0.32386	539.006	0.110125
812	0.00255	0.21026		538	0.326764						538	0.326764	537.991	0.110901
813	0.0024	0.19942		537	0.329393						537	0.329393	537.014	0.111391
814	0.00225	0.19081		536	0.332028						536	0.332028	535.999	0.11297
815	0.00225	0.18553		535	0.334645						535	0.334645	534.983	0.11499
816	0.0024	0.18289		534	0.33665						534	0.33665	534.005	0.115319
817	0.0021	0.18109		533	0.337856						533	0.337856	532.989	0.117858
818	0.00195	0.1822		532	0.338638						532	0.338638	532.011	0.120159
819	0.00255	0.18456		531	0.338441						531	0.338441	530.994	0.123916
820	0.00179	0.18817		530	0.337165						530	0.337165	530.015	0.126642
821	0.00225	0.19345		529	0.335321						529	0.335321	528.998	0.130093
822	0.0021	0.20067		528	0.332954						528	0.332954	527.981	0.135663
823	0.0021	0.20887		527	0.328869						527	0.328869	527.002	0.140654
824	0.00195	0.21803		526	0.324851						526	0.324851	525.984	0.146359
825	0.00195	0.22929		525	0.319784						525	0.319784	525.004	0.153331
826	0.00225	0.2422		524	0.315034						524	0.315034	523.986	0.161038
827	0.00195	0.25679		523	0.30985						523	0.30985	523.005	0.167683
828	0.00255	0.27193		522	0.305033						522	0.305033	521.987	0.177577
829	0.0021	0.28859		521	0.300039						521	0.300039	521.006	0.185831
830	0.0024	0.30929		520	0.295483						520	0.295483	519.987	0.197116
831	0.0021	0.32887		519	0.291506						519	0.291506	519.006	0.206301
832	0.0024	0.35096		518	0.288205						518	0.288205	517.986	0.217156
833	0.00225	0.37485		517	0.285063						517	0.285063	517.005	0.22813
834	0.00195	0.40291		516	0.282253						516	0.282253	515.985	0.23926
835	0.00255	0.43138		515	0.280108						515	0.280108	515.003	0.251193
836	0.0024	0.4618		514	0.278778						514	0.278778	513.982	0.263902
837	0.00271	0.49736		513	0.276952						513	0.276952	513	0.276779
838	0.00271	0.53152		512	0.275562						512	0.275562	512.017	0.291451
839	0.00286	0.5675		511	0.274485						511	0.274485	510.996	0.307271
840	0.00271	0.60292		510	0.274435						510	0.274435	510.013	0.32259
841	0.00286	0.64306		509	0.273548						509	0.273548	508.991	0.338883
842	0.00301	0.67778		508	0.272916						508	0.272916	508.007	0.355807
843	0.00301	0.71015		507	0.272458						507	0.272458	506.986	0.373594
844	0.00332	0.74209		506	0.271876						506	0.271876	506.002	0.392896
845	0.00286	0.76557		505	0.271559						505	0.271559	505.017	0.412818
846	0.00347	0.78432		504	0.27079						504	0.27079	503.995	0.432943
847	0.00332	0.7971		503	0.270045						503	0.270045	503.01	0.453917
848	0.00347	0.80321		502	0.269102						502	0.269102	501.987	0.476519
849	0.00301	0.80071		501	0.268248						501	0.268248	501.002	0.49964
850	0.00332	0.79182		500	0.267604						500	0.267604	500.017	0.520326
851	0.00347	0.77848		499	0.26628						499	0.26628	498.993	0.544144
852	0.00301	0.75904		498	0.264924						498	0.264924	498.007	0.566626
853	0.00347	0.73556		497	0.263473						497	0.263473	496.983	0.589639
854	0.00286	0.7082		496	0.261886						496	0.261886	495.997	0.612478
855	0.00316	0.68167		495	0.260181						495	0.260181	495.011	0.634777
856	0.00301	0.65056		494	0.258323						494	0.258323	493.986	0.660802
857	0.00301	0.62195		493	0.256283						493	0.256283	492.999	0.685365
858	0.00316	0.59292		492	0.254462						492	0.254462	492.012	0.705558
859	0.00271	0.56222		491	0.252716						491	0.252716	490.987	0.734545
860	0.00286	0.53652		490	0.250467						490	0.250467	490	0.761583
861	0.00271	0.50958		489	0.248238						489	0.248238	489.012	0.788738
862	0.00271	0.4843		488	0.246369						488	0.246369	487.986	0.815696
863	0.00301	0.46235		487	0.244465						487	0.244465	486.998	0.841923
864	0.0024	0.43819		486	0.242405						486	0.242405	486.01	0.875868
865	0.00271	0.41888		485	0.239978						485	0.239978	484.983	0.907875
866	0.0024	0.40027		484	0.238523						484	0.238523	483.995	0.931845
867	0.00271	0.38166		483	0.23658						483	0.23658	483.006	0.963524
868	0.00271	0.36568		482	0.23461						482	0.23461	482.017	0.995706
869	0.00225	0.34888		481	0.232694						481	0.232694	480.99	1.02717
870	0.00271	0.33471		480	0.230624						480	0.230624	480	1.05756
871	0.00225	0.32096		479	0.22898						479	0.22898	479.01	1.0865
872	0.0024	0.30748		478	0.227427						478	0.227427	477.982	1.11271
873	0.0024	0.29512		477	0.225699						477	0.225699	476.992	1.13853
874	0.00225	0.28276		476	0.224413						476	0.224413	476.002	1.15815
875	0.0024	0.27151		475	0.222857						475	0.222857	475.012	1.17464
876	0.00225	0.26095		474	0.221113						474	0.221113	473.983	1.18594
877	0.0024	0.2497		473	0.219595						473	0.219595	472.992	1.18979
878	0.0024	0.23956		472	0.21807						472	0.21807	472.001	1.19045
879	0.0021	0.22873		471	0.216524						471	0.216524	471.01	1.18685
880	0.0024	0.21928		470	0.215111						470	0.215111	470.019	1.18047
881	0.0024	0.20942		469	0.213562						469	0.213562	468.989	1.16868
882	0.0024	0.1997		468	0.211984						468	0.211984	467.997	1.15816
883	0.00195	0.19053		467	0.210271						467	0.210271	467.005	1.14555
884	0.0021	0.18081		466	0.208584						466	0.208584	466.013	1.13342
885	0.00225	0.17248		465	0.207181						465	0.207181	464.983	1.12103
886	0.00195	0.16275		464	0.20545						464	0.20545	463.99	1.10781
887	0.00225	0.15428		463	0.204						463	0.204	462.997	1.09555
888	0.00225	0.14567		462	0.202111						462	0.202111	462.004	1.08521
889	0.00179	0.1372		461	0.200289						461	0.200289	461.011	1.07601
890	0.00195	0.12886		460	0.198997						460	0.198997	460.018	1.0692
891	0.00195	0.12108		459	0.197179						459	0.197179	458.986	1.0643
892	0.00179	0.11303		458	0.195189						458	0.195189	457.992	1.06228
893	0.0021	0.10608		457	0.193243						457	0.193243	456.999	1.06574
894	0.00164	0.09872		456	0.19125						456	0.19125	456.005	1.07374
895	0.0021	0.09219		455	0.189564						455	0.189564	455.01	1.08552
896	0.0021	0.08539		454	0.1878						454	0.1878	454.016	1.10474
897	0.00195	0.07928		453	0.186281						453	0.186281	452.983	1.12916
898	0.0021	0.07358		452	0.184756						452	0.184756	451.988	1.16047
899	0.00179	0.06775		451	0.18317						451	0.18317	450.993	1.1945
900	0.00195	0.06233		450	0.181837						450	0.181837	449.998	1.23214
901	0.00195	0.05789		449	0.180306						449	0.180306	449.003	1.27828
902	0.00164	0.05303		448	0.179244						448	0.179244	448.007	1.32132
903	0.00179	0.04928		447	0.178121						447	0.178121	447.012	1.36999
904	0.00179	0.04483		446	0.177078						446	0.177078	446.016	1.41525
905	0.00195	0.04136		445	0.176156						445	0.176156	444.981	1.46216
906	0.00195	0.03789		444	0.175256						444	0.175256	443.985	1.50634
907	0.00164	0.03483		443	0.174291						443	0.174291	442.988	1.544
908	0.00195	0.03205		442	0.173781						442	0.173781	441.992	1.57723
909	0.00164	0.02927		441	0.173419						441	0.173419	440.995	1.60402
910	0.00179	0.0265		440	0.172997						440	0.172997	439.998	1.62406
911	0.00179	0.02483		439	0.172857						439	0.172857	439.001	1.63473
912	0.00179	0.02233		438	0.172654						438	0.172654	438.003	1.638
913	0.00195	0.02025		437	0.173008						437	0.173008	437.006	1.63356
914	0.00195	0.019		436	0.173396						436	0.173396	436.008	1.61988
915	0.00195	0.01733		435	0.173692						435	0.173692	435.01	1.60133
916	0.00271	0.0158		434	0.174423						434	0.174423	434.012	1.57708
917	0.0024	0.01469		433	0.175252						433	0.175252	433.014	1.5494
918	0.00271	0.01316		432	0.176281						432	0.176281	432.016	1.5202
919	0.00316	0.01261		431	0.17768						431	0.17768	431.017	1.48727
920	0.00301	0.01136		430	0.179304						430	0.179304	430.018	1.45561
921	0.00316	0.01052		429	0.181469						429	0.181469	428.981	1.42371
922	0.00347	0.00997		428	0.183846						428	0.183846	427.982	1.3944
923	0.00332	0.00927		427	0.186653						427	0.186653	426.983	1.3698
924	0.00347	0.00844		426	0.189754						426	0.189754	425.983	1.34803
925	0.00347	0.00788		425	0.193623						425	0.193623	424.984	1.32731
926	0.00332	0.00705		424	0.197692						424	0.197692	423.984	1.31066
927	0.00332	0.00663		423	0.202876						423	0.202876	422.984	1.29488
928	0.00301	0.00622		422	0.207923						422	0.207923	421.984	1.27999
929	0.00301	0.00552		421	0.214653						421	0.214653	420.983	1.26713
930	0.00271	0.00552		420	0.222292						420	0.222292	419.983	1.25195
931	0.00271	0.00497		419	0.231102						419	0.231102	418.982	1.2381
932	0.00271	0.00455		418	0.242157						418	0.242157	417.981	1.22228
933	0.00255	0.00455		417	0.254327						417	0.254327	417.019	1.20427
934	0.0024	0.00413		416	0.268933						416	0.268933	416.017	1.18477
935	0.00255	0.00386		415	0.28611						415	0.28611	415.016	1.16243
936	0.00255	0.00386		414	0.304947						414	0.304947	414.015	1.13852
937	0.00225	0.0033		413	0.32762						413	0.32762	413.013	1.11162
938	0.0024	0.00344		412	0.350987						412	0.350987	412.011	1.08492
939	0.0024	0.00344		411	0.37463						411	0.37463	411.009	1.05812
940	0.0024	0.00316		410	0.401796						410	0.401796	410.007	1.03004
941	0.0024	0.00316		409	0.428035						409	0.428035	409.005	1.00409
942	0.0024	0.00316		408	0.456076						408	0.456076	408.002	0.976645
943	0.0024	0.00288		407	0.482045						407	0.482045	406.999	0.951865
944	0.00225	0.00274		406	0.508362						406	0.508362	405.996	0.927733
945	0.0024	0.00274		405	0.534848						405	0.534848	404.993	0.905673
946	0.00255	0.00274		404	0.563615						404	0.563615	403.99	0.885673
947	0.00271	0.00288		403	0.595037						403	0.595037	402.987	0.86514
948	0.00271	0.00261		402	0.627278						402	0.627278	401.983	0.850133
949	0.00271	0.00274		401	0.662417						401	0.662417	401.018	0.836324
950	0.00301	0.00261		400	0.698685						400	0.698685	400.015	0.825268
				399	0.736732						399	0.736732	399.011	0.81694
				398	0.775691						398	0.775691	398.006	0.810408
				397	0.81491						397	0.81491	397.002	0.804872
				396	0.85247						396	0.85247	395.998	0.800827
				395	0.886151						395	0.886151	394.993	0.798103
				394	0.921222						394	0.921222	393.988	0.798374
				393	0.950882						393	0.950882	392.983	0.795521
				392	0.975497						392	0.975497	392.017	0.796799
				391	0.997246						391	0.997246	391.011	0.79676
				390	1.01419						390	1.01419	390.006	0.796395
				389	1.02529						389	1.02529	389	0.796989
				388	1.03202						388	1.03202	387.995	0.796435
				387	1.03724						387	1.03724	386.989	0.796262
				386	1.04197						386	1.04197	385.983	0.794672
				385	1.04629						385	1.04629	385.015	0.792769
				384	1.0534						384	1.0534	384.009	0.788333
				383	1.06337						383	1.06337	383.002	0.785675
				382	1.07581						382	1.07581	381.996	0.779973
				381	1.09149						381	1.09149	380.989	0.774337
				380	1.11091						380	1.11091	379.982	0.767037
				379	1.13228						379	1.13228	379.013	0.758972
				378	1.15271						378	1.15271	378.006	0.750271
				377	1.17783						377	1.17783	376.999	0.742357
				376	1.20617						376	1.20617	375.991	0.733144
				375	1.23393						375	1.23393	374.983	0.720106
				374	1.26268						374	1.26268	374.014	0.710313
				373	1.29046						373	1.29046	373.006	0.700577
				372	1.31697						372	1.31697	371.998	0.689642
				371	1.33789						371	1.33789	370.989	0.679798
				370	1.35365						370	1.35365	369.981	0.670059
				369	1.36466						369	1.36466	369.011	0.661291
				368	1.36713						368	1.36713	368.002	0.653937
				367	1.36464						367	1.36464	366.993	0.643929
				366	1.35636						366	1.35636	365.984	0.635564
				365	1.34475						365	1.34475	365.014	0.627389
				364	1.32661						364	1.32661	364.004	0.621576
				363	1.30467						363	1.30467	362.995	0.615394
				362	1.28121						362	1.28121	361.985	0.608067
				361	1.25212						361	1.25212	361.014	0.602582
				360	1.21847						360	1.21847	360.004	0.596552
				359	1.18308						359	1.18308	358.994	0.592084
				358	1.15093						358	1.15093	357.984	0.587393
				357	1.11202						357	1.11202	357.012	0.585052
				356	1.0752						356	1.0752	356.002	0.582577
				355	1.04092						355	1.04092	354.991	0.580859
				354	1.00825						354	1.00825	354.019	0.582501
				353	0.975796						353	0.975796	353.008	0.584666
				352	0.946372						352	0.946372	351.997	0.587844
				351	0.919435						351	0.919435	350.986	0.591176
				350	0.896402						350	0.896402	350.013	0.596245

## Sheet: Fig.2
Fig. 2a											Fig. 2e
Wavelen (nm)	LHCII-T FL	LHCII-T + WTRC FL	Td-LHCI-Td FL	Td-LHCI-Td+WT RC FL							Wavelen (nm)	WT Abs	WT EQE	WT+LHCII-T Abs	WT+LHCII-T EQE	WT+Td-LHCII-Td Abs	WT+Td-LHCII-Td EQE
600	1.35073	1.38061	298.954	300.439							550	0.229071	0.642114	0.457272	0.714064	0.442705	0.753449
601.01	1.09731	0.84326	298.935	298.482							552	0.208429	0.647356	0.437569	0.712071	0.425086	0.77448
602.02	0.93604	0.51213	298.967	297.333							554	0.186783	0.640346	0.41851	0.7514	0.401961	0.773796
603.04	0.85254	0.35453	299.036	296.863							556	0.176892	0.63002	0.406643	0.710981	0.384102	0.739623
604.05	0.83245	0.33777	299.129	296.943							558	0.169438	0.603454	0.399355	0.752384	0.378975	0.770426
605.07	0.8614	0.42916	299.231	297.447							560	0.157253	0.624199	0.388971	0.770862	0.367103	0.751928
605.94	0.92502	0.59601	299.329	298.246							562	0.148366	0.598169	0.396678	0.746916	0.36669	0.79261
606.95	1.00896	0.80564	299.408	299.212							564	0.147219	0.602795	0.39842	0.731848	0.373916	0.718312
607.97	1.05312	0.95157	299.352	300.43							566	0.142919	0.564015	0.403741	0.783992	0.375396	0.72126
608.98	1.12001	1.04968	299.436	301.232							568	0.139335	0.577359	0.41693	0.794991	0.382106	0.758673
610	1.13892	1.1757	299.344	300.96							570	0.138761	0.567476	0.430442	0.809002	0.396111	0.746773
611.02	1.16142	1.15908	299.383	301.239							572	0.140052	0.5786	0.447469	0.821506	0.410461	0.777256
612.05	1.11841	1.11741	298.705	300.897							574	0.140625	0.577027	0.462399	0.83313	0.421783	0.786305
612.94	1.15528	1.24348	299.04	301.426							576	0.140482	0.611403	0.477846	0.865673	0.436235	0.845077
613.97	1.12086	1.26718	299.157	300.807							578	0.153383	0.607337	0.503354	0.924813	0.45819	0.834831
615	1.17004	1.34342	299.979	300.684							580	0.154673	0.631432	0.51306	0.971705	0.472574	0.905509
616.02	1.2537	1.51907	300.222	300.86							582	0.167288	0.670858	0.533376	1.01106	0.481039	0.894751
617.05	1.45131	1.59495	301.177	301.071		Source data of Fig. 2b,c please refer to Supplementary Figure 10					584	0.176319	0.687524	0.562947	1.06496	0.507433	0.919039
617.94	1.73537	1.84108	301.361	300.403							586	0.188933	0.726372	0.5891	1.10978	0.527288	0.976776
618.97	1.82751	2.07006	301.348	299.689							588	0.199255	0.753731	0.609191	1.1755	0.553648	1.01118
620	2.0111	2.40013	301.141	299.706							590	0.218177	0.79134	0.640535	1.15644	0.577529	1.08262
621.01	2.2545	2.67337	301.267	300.155							592	0.228211	0.823771	0.673138	1.23258	0.59446	1.09998
622.02	2.47717	3.03476	301.893	300.647							594	0.237959	0.828995	0.690455	1.24443	0.608224	1.12313
623.04	2.67587	3.44147	302.507	300.88							596	0.24957	0.836227	0.711254	1.25638	0.620544	1.11471
624.05	2.8555	3.76875	302.597	300.454							598	0.249427	0.824708	0.721703	1.23639	0.629387	1.18075
625.07	3.15579	4.24248	302.079	301.052							600	0.24656	0.804382	0.722767	1.20683	0.632657	1.11814
625.94	3.58422	4.63454	302.603	301.971							602	0.237385	0.756724	0.723767	1.16742	0.631796	1.11105
626.95	4.29012	5.11859	304.149	303.448							604	0.21918	0.687302	0.71248	1.10501	0.618238	1.14091
627.97	4.8802	5.74597	304.416	303.204							606	0.195958	0.633818	0.691487	1.07447	0.598589	1.12757
628.98	5.73864	6.37885	304.754	304.021							608	0.170872	0.581679	0.666785	1.01851	0.585237	1.08155
630	6.70322	7.02345	305.442	305.348							610	0.148796	0.509428	0.657885	0.944937	0.576807	1.07499
631.01	7.99384	7.67451	306.647	306.029							612	0.130161	0.435175	0.644244	0.974422	0.571301	1.02333
632.02	9.40942	8.79009	307.156	306.205							614	0.112242	0.376594	0.635763	0.889037	0.568651	1.021
633.04	10.8315	10.2727	307.986	307.309							616	0.101491	0.363363	0.637053	0.898536	0.580179	1.00157
634.05	12.7128	11.8231	309.161	308.51							618	0.0953268	0.340021	0.641406	0.856579	0.587164	1.02624
635.07	14.8052	13.9309	310.151	309.467							620	0.0915998	0.300934	0.647759	0.913503	0.589917	0.979241
635.94	17.2852	16.8646	311.714	311.045							622	0.0819954	0.295515	0.647791	0.850027	0.593909	0.965573
636.95	20.3206	20.3714	313.057	311.982							624	0.081422	0.280802	0.648178	0.86034	0.600585	0.976216
637.97	24.085	24.544	314.996	314.334							626	0.0765482	0.281989	0.650048	0.854283	0.599587	0.965424
638.98	28.8648	29.7068	316.96	317.405							628	0.0771216	0.257886	0.660464	0.855545	0.614831	0.973297
640	34.6366	35.7875	320.694	321.103							630	0.0765482	0.263885	0.66298	0.862779	0.612836	0.993221
641	41.3922	43.1717	324.202	324.988							632	0.0732511	0.250021	0.678233	0.907403	0.622023	0.994991
642	49.5842	51.8808	327.599	329.337							634	0.071531	0.250864	0.696453	0.940136	0.639023	1.00365
643	58.9724	61.1575	332.466	334.977							636	0.0711009	0.245515	0.747114	0.977427	0.666139	1.02852
644	69.4679	71.6852	339.441	341.148							638	0.0689507	0.231657	0.812093	1.02622	0.699071	1.04345
645	81.3405	83.4478	345.999	346.996							640	0.0689507	0.235424	0.896195	1.09306	0.750895	1.04353
646	94.2582	95.7906	351.683	353.172							642	0.0683773	0.235767	1.00838	1.162	0.808981	1.10728
647	107.657	109.148	357.904	359.59							644	0.0668005	0.221263	1.12886	1.23535	0.864315	1.14517
648	121.736	122.377	364.532	365.758							646	0.0703842	0.211365	1.24631	1.26497	0.923985	1.17945
649	135.825	136.758	372.331	373.113							648	0.0639335	0.225893	1.34234	1.31788	0.953613	1.23155
650	149.772	150.676	380.006	380.965							650	0.0639335	0.228061	1.40219	1.35417	0.981693	1.26833
651.01	163.333	164.688	388.239	388.716							652	0.0656537	0.233382	1.42564	1.39724	1.00275	1.30012
652.02	176.466	178.131	396.763	396.295							654	0.068664	0.227561	1.41925	1.43609	1.01838	1.31618
653.04	189.595	191.497	405.221	404.448							656	0.069094	0.236893	1.41819	1.4799	1.05348	1.37807
654.05	202.519	204.261	413.878	413.065							658	0.0700975	0.239651	1.44418	1.53822	1.10816	1.43877
655.07	215.393	217.526	422.688	421.164							660	0.0745413	0.258662	1.49952	1.56904	1.18431	1.47872
655.94	228.987	230.565	432.534	431.646							662	0.0759748	0.25216	1.58426	1.64526	1.27897	1.53141
656.95	242.158	243.979	443.327	441.793							664	0.0792718	0.254062	1.68081	1.64011	1.39997	1.56139
657.97	256.713	258.201	455.408	452.715							666	0.0835722	0.281766	1.77988	1.67004	1.52753	1.61796
658.98	272.913	273.006	467.964	464.106							668	0.0890195	0.284153	1.86282	1.67496	1.64604	1.65552
660	291.405	289.208	482.897	478.348							670	0.0910264	0.291946	1.92412	1.66897	1.74842	1.6605
661	313.019	310.212	500.461	493.088							672	0.0934633	0.298147	1.94686	1.67081	1.80826	1.69043
662	337.411	332.902	520.635	511.624							674	0.0960436	0.311798	1.9177	1.59494	1.83414	1.67201
663	364.119	359.463	547.173	533.594							676	0.0971904	0.320394	1.84886	1.53171	1.82034	1.63065
664	395.729	388.497	574.481	559.607							678	0.106078	0.329119	1.76095	1.43534	1.78586	1.60334
665	431.122	422.918	608.429	589.3							680	0.110235	0.338103	1.62119	1.3427	1.70461	1.59813
666	470.75	461.19	647.612	623							682	0.110378	0.349157	1.42941	1.21209	1.57973	1.53713
667	514.962	504.709	692.856	663.271							684	0.112529	0.347089	1.16917	1.0649	1.38018	1.48328
668	564.742	553.074	739.899	705.861							686	0.112529	0.339165	0.897807	0.932652	1.15902	1.38128
669	618.903	606.082	792.897	753.957							688	0.112099	0.346784	0.658949	0.795239	0.941638	1.29954
670	678.839	665.256	852.255	807.277							690	0.115682	0.357506	0.49268	0.682171	0.775155	1.19941
671	742.336	728.85	917.914	866.467							692	0.114536	0.360745	0.368946	0.593503	0.637509	1.07322
672	812.397	794.117	990.883	932.043							694	0.113245	0.352286	0.298323	0.53579	0.540434	0.951456
673	885.922	864.371	1069.52	1001.55							696	0.113819	0.359616	0.241374	0.506328	0.46022	0.810782
674	963.639	938.987	1156.49	1078.14							698	0.113675	0.35248	0.209029	0.46386	0.403579	0.766252
675	1043.38	1017.35	1246.84	1159.82							700	0.111095	0.366558	0.183199	0.421201	0.353889	0.693544
676	1121.93	1093.48	1340.23	1248.69							702	0.111955	0.356266	0.16298	0.410203	0.323572	0.645812
677	1197.26	1167.84	1436.93	1338.37							704	0.113389	0.345592	0.155885	0.392031	0.291913	0.582953
678	1266.83	1234.25	1533.84	1432.35							706	0.111955	0.369818	0.145405	0.397452	0.270853	0.549403
679	1322.74	1288.19	1634.69	1523.83							708	0.114249	0.368079	0.142438	0.381733	0.251721	0.499906
680	1360.96	1325.05	1727.85	1608.49							710	0.114822	0.375058	0.137343	0.398275	0.235891	0.47537
681	1381.14	1344.88	1811.15	1686.16							712	0.116542	0.372011	0.136827	0.384209	0.213352	0.446782
682	1379.72	1343.83	1879.51	1751.3							714	0.123853	0.413216	0.149597	0.40478	0.217412	0.465189
683	1354.19	1319.57	1935.88	1798.9							716	0.125143	0.400938	0.138213	0.426169	0.199484	0.432146
684	1306.06	1274.08	1974.67	1831.5							718	0.132311	0.414961	0.144953	0.424498	0.201239	0.442067
685	1237.19	1206.58	1996.36	1847.45							720	0.139335	0.435453	0.149371	0.430783	0.201376	0.441257
686	1154.34	1123.29	2001.73	1849.61							722	0.145499	0.448528	0.158014	0.444207	0.201273	0.426262
687	1060.44	1032.17	1990.24	1833.04							724	0.15324	0.477131	0.161561	0.462436	0.196387	0.458737
688	963.184	936.551	1968.7	1806.09							726	0.162844	0.495992	0.172493	0.507558	0.207777	0.48368
689	866.031	841.467	1936.12	1774.78							728	0.173739	0.514087	0.183683	0.516147	0.218204	0.505102
690	773.872	752.484	1898.58	1737.88							730	0.18449	0.534445	0.190132	0.531146	0.216655	0.525859
690.98	690.441	671.761	1860.31	1701.34							732	0.201261	0.562842	0.2089	0.56688	0.234343	0.54482
691.97	615.801	598.548	1829.57	1666.12							734	0.21445	0.600558	0.220542	0.622025	0.238988	0.576222
692.95	549.655	533.906	1805.11	1637.16							736	0.235092	0.63782	0.240245	0.668787	0.257743	0.618709
693.94	493.231	479.774	1781.97	1611.4							738	0.252867	0.66482	0.262786	0.713002	0.278734	0.661621
695.07	447.645	435.397	1766.94	1592.94							740	0.275086	0.704986	0.272815	0.76813	0.296284	0.698177
696.05	407.703	397.874	1758.31	1578.74							742	0.298882	0.735839	0.303773	0.808022	0.320716	0.718522
697.04	373.258	364.638	1755.22	1567.29							744	0.320097	0.777009	0.322154	0.835164	0.334825	0.794811
698.02	342.875	335.476	1754.14	1561.4							746	0.343893	0.825807	0.34763	0.888193	0.359257	0.847986
699.01	316.892	309.652	1756.77	1558.47							748	0.364966	0.851707	0.371171	0.951135	0.382312	0.865383
700	294.557	288.189	1759.84	1560.25							750	0.386898	0.881719	0.385037	0.989753	0.401927	0.887676
701	275.143	268.752	1766.67	1559.46							752	0.40195	0.910608	0.405676	1.018	0.410874	0.943257
702	258.553	251.334	1773.43	1563.56							754	0.419008	0.939497	0.424379	1.05958	0.430145	0.982191
703	243.534	236.318	1779.19	1569.76							756	0.428756	0.95834	0.430184	1.09595	0.435306	0.985083
704	230.456	224.253	1786.62	1575.92							758	0.429759	0.960601	0.429539	1.08467	0.440468	1.00331
705	219.347	213.027	1794.08	1583.12							760	0.422305	0.974248	0.425992	1.07559	0.431177	0.975359
706	208.976	203.264	1805.1	1588.21							762	0.406537	0.968319	0.408578	1.0527	0.41638	0.962174
707	200.167	194.753	1812.28	1597.43							764	0.386038	0.935461	0.389229	0.998411	0.394012	0.932742
708	192.894	187.296	1819.8	1602.52							766	0.359375	0.890354	0.364076	0.939508	0.36958	0.902576
709	186.586	180.41	1830.62	1606.48							768	0.333286	0.855358	0.337311	0.89338	0.343427	0.868825
710	180.269	175.308	1838.59	1612.13							770	0.305333	0.816082	0.306998	0.84742	0.313145	0.79061
710.98	175.389	170.194	1844.65	1615.09							772	0.290138	0.777711	0.293131	0.799766	0.29766	0.76614
711.97	170.751	166	1849.99	1613.74							774	0.275373	0.759615	0.274105	0.746989	0.280798	0.735981
712.95	166.679	162.39	1852.74	1613.38							776	0.269782	0.758726	0.270235	0.72576	0.277357	0.722466
713.94	163.146	159.165	1853.56	1607.49							778	0.27695	0.756733	0.280232	0.733844	0.287337	0.754707
715.07	159.985	156.116	1856.3	1600.74							780	0.292575	0.784215	0.292777	0.747747	0.303854	0.744671
716.05	157.406	153.422	1851.28	1592.69							782	0.311067	0.816132	0.303773	0.744979	0.310736	0.816883
717.04	155.083	151.506	1847.1	1586.7							784	0.343607	0.867106	0.3386	0.838636	0.348245	0.86421
718.02	152.975	149.355	1842.14	1578.89							786	0.384891	0.928041	0.38407	0.915868	0.389539	0.93109
719.01	151.558	147.618	1833.92	1569.4							788	0.436927	1.00309	0.435666	1.00755	0.444597	1.01666
720	149.859	145.742	1824.49	1559.03							790	0.49656	1.08069	0.492744	1.06511	0.493462	1.13445
720.97	148.587	144.262	1813.7	1548.61							792	0.568234	1.16193	0.570461	1.21434	0.573985	1.26138
721.94	147.312	142.906	1803.44	1536.07							794	0.651663	1.25163	0.653338	1.31713	0.656917	1.37733
723.05	145.773	141.818	1790	1525.25							796	0.735952	1.35804	0.736859	1.46515	0.735719	1.45656
724.02	144.573	141.053	1770.73	1510.46							798	0.824111	1.42436	0.823283	1.52657	0.829319	1.59331
725	143.415	139.754	1750.97	1494.64							800	0.90539	1.51296	0.912931	1.6576	0.908121	1.71732
725.97	142.221	138.658	1731.52	1476.17							802	0.96789	1.51227	0.975492	1.69968	0.978321	1.77241
726.94	141.581	137.921	1707.8	1456.42							804	0.995843	1.54354	0.995163	1.77075	0.996559	1.77139
728.05	141.301	136.576	1684.12	1433.12							806	1	1.54081	1	1.81315	1	1.76888
729.02	140.967	136.418	1662.25	1410.38							808	0.9666	1.55991	0.969687	1.77782	0.97488	1.8028
730	140.524	135.518	1636.01	1388.39							810	0.912987	1.50421	0.919381	1.71244	0.9298	1.73247
730.98	140.148	134.937	1611	1370.73							812	0.836296	1.4578	0.845534	1.6308	0.855127	1.61197
731.97	139.477	134.121	1586.23	1346.37							814	0.754874	1.35007	0.767172	1.52145	0.776669	1.50437
732.95	139.047	133.701	1558.88	1324.27							816	0.65195	1.24997	0.659787	1.38215	0.673778	1.3858
733.94	137.959	132.643	1534.01	1300.88							818	0.554472	1.18002	0.566269	1.21709	0.578114	1.21514
735.07	137.135	132.112	1509.48	1278.41							820	0.463589	1.06858	0.474041	1.12135	0.486579	1.06772
736.05	136.741	130.994	1482.47	1256.5							822	0.383458	0.973824	0.386327	1.0141	0.397798	0.987796
737.04	135.987	130.36	1453.55	1234.41							824	0.327122	0.903388	0.326346	0.909771	0.343427	0.860718
738.02	135.133	129.455	1423.98	1210.38							826	0.287271	0.834436	0.288294	0.75883	0.298004	0.774582
739.01	133.838	128.342	1396.22	1189.07							828	0.261181	0.788451	0.257304	0.733331	0.269443	0.76279
740	132.373	127.137	1368.15	1164.63							830	0.241686	0.75366	0.23831	0.7046	0.241225	0.662962
740.97	130.56	125.437	1338.72	1140.73							832	0.236525	0.73705	0.231538	0.749206	0.250172	0.673158
741.94	128.46	123.19	1311.32	1114.68							834	0.235665	0.725549	0.238955	0.719711	0.243634	0.657571
743.05	125.671	121.324	1281.9	1089.49							836	0.244553	0.744819	0.244115	0.731776	0.249484	0.660709
744.02	122.529	117.999	1251.04	1065.76							838	0.253584	0.746381	0.259271	0.710457	0.267722	0.659058
745	119.628	114.961	1220.83	1041.35							840	0.263905	0.759661	0.255692	0.691909	0.269098	0.716871
745.97	115.865	111.774	1191.63	1015.49							842	0.279243	0.812777	0.283425	0.77338	0.291466	0.713402
746.94	112.266	108.166	1160.77	992.999							844	0.297162	0.813656	0.294744	0.74595	0.305575	0.754897
748.05	108.305	104.041	1132.1	968.805							846	0.313217	0.842001	0.31635	0.78642	0.329319	0.780224
749.02	104.551	100.547	1104.13	946.822							848	0.330849	0.88456	0.331183	0.826594	0.338266	0.794364
750	101.183	96.8429	1078.2	928.306							850	0.348194	0.880772	0.349565	0.871957	0.358224	0.824816
750.97	97.372	93.5953	1050.85	908.688							852	0.365109	0.911485	0.359561	0.878768	0.374054	0.87581
751.94	93.5488	90.1208	1023.78	891.78							854	0.382884	0.93134	0.385037	0.908787	0.389883	0.916545
753.05	89.8019	86.5244	999.179	873.543							856	0.397219	0.965963	0.398581	0.954127	0.409842	0.955836
754.02	85.8319	82.8815	975.851	854.686							858	0.4084	0.957091	0.40761	0.937035	0.421198	0.960546
755	82.0746	79.1853	953.391	837.419							860	0.415711	0.9804	0.419865	0.925436	0.424639	0.93601
755.97	78.6105	75.8303	931.23	820.145							862	0.428612	0.988584	0.435021	0.989544	0.441156	0.969448
756.94	74.9462	72.6391	908.54	802.974							864	0.430476	1	0.431796	1	0.438747	1
758.05	71.5796	69.1405	888.153	785.796							866	0.4332	0.999112	0.433409	0.97837	0.449071	0.979287
759.02	68.6637	65.8902	866.533	770.009							868	0.431479	0.973269	0.433731	0.94595	0.440812	0.988105
760	65.0771	62.699	845.056	755.635							870	0.431049	0.973323	0.435021	0.945145	0.44563	0.957511
760.97	62.209	59.5588	825.486	740.846							872	0.423595	0.940783	0.425024	0.945369	0.438747	0.946416
761.94	59.2135	56.6982	806.048	725.547							874	0.417431	0.939579	0.418252	0.923582	0.433242	0.925095
763.05	56.0329	54.1841	789.246	713.584							876	0.40238	0.9124	0.405998	0.909053	0.408121	0.898063
764.02	53.0701	51.8339	773.11	702.604							878	0.388618	0.89128	0.389229	0.903237	0.397454	0.872051
765	50.0399	49.0932	754.684	687.984							880	0.376003	0.871567	0.37891	0.867598	0.378183	0.863051
765.97	47.1422	46.6986	736.179	675.472							882	0.356365	0.83098	0.356659	0.812344	0.356848	0.848117
766.94	44.4401	44.0276	719.712	663.248							884	0.340453	0.803536	0.349242	0.751698	0.348245	0.81292
768.05	41.9233	41.3822	704.297	651.916							886	0.317661	0.76765	0.320542	0.734684	0.322092	0.778941
769.02	39.5293	39.0142	687.277	640.578							888	0.301606	0.724247	0.304095	0.692572	0.307983	0.730614
770	37.1657	36.7155	672.291	629.39							890	0.282253	0.703592	0.283779	0.670062	0.279422	0.67436
770.97	34.9647	34.4719	658.467	616.624							892	0.258601	0.673556	0.262786	0.639107	0.267343	0.63925
771.94	32.8356	32.0909	644.041	607.784							894	0.240969	0.633355	0.241857	0.585915	0.242946	0.620878
773.05	31.0343	29.8189	629.259	598.171							896	0.2209	0.605823	0.219284	0.560737	0.218823	0.560507
774.02	29.1669	27.8999	615.905	587.986							898	0.198681	0.554474	0.197678	0.519198	0.188231	0.551886
775	27.6633	26.1738	605.258	578.037							900	0.183773	0.535514	0.176072	0.476668	0.17722	0.48331
775.97	26.0792	24.6156	594.204	568.606							902	0.163847	0.489829	0.158658	0.459181	0.163799	0.45412
776.94	24.4719	23.3586	585.511	560.092							904	0.148796	0.470297	0.145114	0.413152	0.148314	0.411724
778.05	23.09	22.3423	576.861	551.483							906	0.133314	0.409068	0.126411	0.387871	0.125946	0.361339
779.02	21.6573	21.1179	567.067	541.32							908	0.117689	0.391576	0.110609	0.34065	0.11287	0.359219
780	20.5155	20.3577	557.64	533.193							910	0.104358	0.357588	0.103193	0.310411	0.103235	0.336196
780.95	19.6611	19.4327	550.156	527.276							912	0.0924599	0.34083	0.0857788	0.29521	0.0874054	0.292202
782.05	18.7167	18.6754	542.256	520.552							914	0.0799885	0.297868	0.075782	0.264728	0.0729525	0.236446
783.01	17.711	18.0642	533.45	512.964							916	0.0693807	0.265144	0.0686875	0.250996	0.0708878	0.23363
783.97	16.9005	17.4586	526.152	506.375							918	0.0589163	0.244609	0.0538536	0.201809	0.0502409	0.205612
785.06	16.2627	16.6082	519.398	501.219							920	0.0483085	0.219109	0.0438568	0.19089	0.0388851	0.166844
786.02	15.5312	15.8351	512.278	496.559							922	0.0401376	0.204206	0.0348275	0.191358	0.0330351	0.16546
786.98	14.7654	15.2864	504.341	490.22							924	0.0348337	0.171313	0.0341825	0.152194	0.0285616	0.153911
787.94	14.4015	14.8328	497.988	485.018							926	0.0309633	0.145408	0.0293454	0.115522	0.0264969	0.145728
789.04	13.7232	14.2577	491.711	479.433							928	0.0247993	0.133802	0.0174137	0.130392	0.0199587	0.114239
790	13.2634	13.7671	484.75	474.461							930	0.0196388	0.131837	0.0167688	0.125317	0.0203028	0.106423
790.95	12.6844	13.2842	478.434	469.235							932	0.0172018	0.115601	0.0103193	0.111236	0.00688231	0.0775572
792.05	12.2464	12.6748	471.58	464.301							934	0.00917431	0.102817	0.00580458	0.09531	0.00550585	0.088355
793.01	11.717	12.0942	465.26	458.653							936	0.0106078	0.100152	0.00451467	0.0643868	0.00584997	0.103931
793.97	11.5448	11.6937	460.524	453.65							938	0.00659404	0.0729649	0.00096743	0.0735142	0.00550585	0.0672432
795.06	11.5145	11.3846	455.629	449.886							940	0	0.0803243	0	0.058557	0	0.0851937
796.02	11.2068	11.1062	450.934	444.942
796.98	10.7351	10.9378	446.654	440.01
797.94	10.7987	10.5604	442.638	435.437
799.04	10.5495	10.0464	438.512	431.524
800	10.1473	9.78043	434.324	426.777

## Sheet: Fig.4
										Fig. 4e								Fig. 4f										Fig. 4i
	Fig. 4a									Wavelen (nm)	WT Abs	WT EQE	LHCII#RC Abs	LHCII#RC EQE	RC#LHCII Abs	RC#LHCII EQE		Wavelen (nm)	WT Abs	WT EQE	LHCI#RC Abs	LHCI#RC EQE	RC#LHCI#RC Abs	RC#LHCI#RC EQE				Surface Occupation%	5	10	15	20	25	30	35	40	45	50	55	60
		Td-dLHCII			LHCII-T					550	0.229071	0.642114	0.469822	0.928421	0.445352	0.861073		550	0.229071	0.642114	0.631214	0.990944	0.466986	0.591081				Short Spy	23.2919	23.184	23.3948	24.9121	25.7525	26.5026	28.2643	29.5582	30.8102	33.2044	35.7773	38.099
		LHC only	WT RC	RC#LHCII	LHC only	WT RC	RC#LHCII			552	0.208429	0.647356	0.445816	0.909476	0.426143	0.877806		552	0.208429	0.647356	0.60578	0.955788	0.444695	0.622818				Short Spy std	0.92252	0.880312	1.51241	1.28703	1.03914	1.2868	1.13625	0.69419	1.58407	1.68186	1.25888	1.45458
	1	1	0.991889	0.816816	1	1.05024	0.842764			554	0.186783	0.640346	0.425926	0.886885	0.411791	0.903449		554	0.186783	0.640346	0.590173	0.844028	0.424379	0.635496				Spy Data 1	22.2643	23.1755	25.5632	24.3619	24.8128	28.8941	28.2776	30.4189	30.2197	32.8286	37.9158	36.7272
	2	1	1.0136	0.775816	1	0.917582	0.81543			556	0.176892	0.63002	0.411866	0.872733	0.39501	0.873806		556	0.176892	0.63002	0.57341	1.02099	0.413375	0.646052				Spy Data 2	22.3209	23.3053	21.6619	22.9808	26.1697	25.8935	26.6358	29.5448	30.8151	31.7947	34.9577	39.1225
	3	1	0.99718	0.732914	1	0.950182	0.863744			558	0.169438	0.603454	0.40535	0.864564	0.389269	0.7579		558	0.169438	0.603454	0.578613	1.00492	0.401524	0.601704				Spy Data 3	23.8475	24.4631	22.0312	24.6469	25.615	27.5772	27.3813	30.0497	30.9878	33.9922	36.366	40.237
	4	1	0.991292	0.823145	1	1.01628	0.756771			560	0.157253	0.624199	0.398491	0.904498	0.382204	0.801489		560	0.157253	0.624199	0.554913	0.978004	0.390801	0.607841				Spy Data 4	22.5428	22.8282	20.9896	23.449	24.3075	26.9221	29.5175	29.7623	29.258	35.6643	37.4228	37.8142
	5	1	1.00447	0.820293	1	1.01595	0.767607			562	0.148366	0.598169	0.398834	0.869838	0.384191	0.871624		562	0.148366	0.598169	0.559538	0.925467	0.387698	0.654264				Spy Data 5	23.5254	23.1527	23.7236	27.6642	26.0546	24.6528	28.5517	29.2389	30.0491	30.178	34.3485	37.1609
	6	1	0.997419	0.814402	1	1.00449	0.780247			564	0.147219	0.602795	0.41358	0.867985	0.390373	0.74894		564	0.147219	0.602795	0.579191	0.960332	0.39193	0.667143				Spy Data 6	22.6014	23.5995	23.3259	24.7945	26.3277	26.0747	30.6302	30.0954	31.4631	35.3877	36.0938	39.7166
	Mean	1	0.999309	0.797231	1	0.992453	0.804427			566	0.142919	0.564015	0.416324	0.858018	0.397218	0.834949		566	0.142919	0.564015	0.59422	0.984453	0.400395	0.622434				Spy Data 7	24.8864	21.1898	24.163	25.7883	24.3033	24.7828	28.3221	28.198	33.6584	32.5069	35.6613	35.5847
	SD	0	0.00846648	0.0359919	0	0.0489824	0.043176			568	0.139335	0.577359	0.420439	0.929981	0.407154	0.920544		568	0.139335	0.577359	0.607514	1.00383	0.409424	0.701373				Spy Data 8	22.7776	24.0558	22.9947	25.4554	25.8606	26.3278	27.9792	30.1778	27.9081	34.1883	34.065	39.0853
										570	0.138761	0.567476	0.435185	0.927275	0.41996	0.87748		570	0.138761	0.567476	0.630636	1.03963	0.421275	0.683821				Spy Data 9	23.7439	23.3831	25.3454	24.9629	26.4364	26.4567	27.9521	29.3372	31.8928	32.0931	36.0583	37.2945
										572	0.140052	0.5786	0.453361	0.958792	0.437403	0.899317		572	0.140052	0.5786	0.668208	1.05547	0.434537	0.700906				Spy Data 10	24.4092	22.6869	24.1498	25.017	27.6373	27.4438	27.3953	28.7586	31.8502	33.4104	34.8842	38.2475
	Fig.4c									574	0.140625	0.577027	0.47085	0.981465	0.451976	0.924379		574	0.140625	0.577027	0.688439	1.17752	0.446106	0.726555				Independent	1.78919	4.07586	5.4378	7.51025	9.96213	12.8963	15.429	17.5931	19.6736	24.7993	27.8995	31.0077
		LHCI-Td			Td-LHCI-Td					576	0.140482	0.611403	0.48011	1.02877	0.467432	0.968991		576	0.140482	0.611403	0.711561	1.10362	0.467833	0.740086				Indep std	0.935897	1.10542	1.28076	0.856581	1.9794	1.4376	1.81307	1.4929	2.48252	1.64824	2.96618	3.63285
		LHC only	WT RC	LHCI#RC	LHC only	WT RC	RC#LHCI#RC			578	0.153383	0.607337	0.507545	1.08664	0.491058	0.996352		578	0.153383	0.607337	0.76474	1.22404	0.488431	0.789918				Indep Data 1	1.17316	3.57956	3.67078	6.37525	10.3685	12.8463	14.8654	16.3602	22.201	24.9623	26.6789	35.0664
	1	1	0.897337	0.722954	1	0.929143	0.658771			580	0.154673	0.631432	0.517833	1.08977	0.506293	1.01466		580	0.154673	0.631432	0.777457	1.19681	0.498025	0.81487				Indep Data 2	3.69484	5.331	6.20629	7.20928	8.43	13.5943	16.6153	16.8881	22.7056	26.3557	27.9024	26.408
	2	1	0.906464	0.703269	1	0.904406	0.643832			582	0.167288	0.670858	0.539781	1.16066	0.525282	1.05465		582	0.167288	0.670858	0.812717	1.307	0.520316	0.870189				Indep Data 3	1.41246	3.47645	6.19989	7.26098	10.3983	13.8296	13.9799	20.0368	16.7897	23.4416	26.9788	31.3402
	3	1	0.942431	0.705762	1	0.898358	0.66672			584	0.176319	0.687524	0.5631	1.20084	0.551998	1.11356		584	0.176319	0.687524	0.842775	1.32892	0.542325	0.885019				Indep Data 4	1.50054	5.05617	5.71776	7.90694	12.9179	9.91616	13.7115	17.962	20.4159	21.2835	31.646	23.6335
	4	1	0.866556	0.719752	1	0.879321	0.659144			586	0.188933	0.726372	0.589849	1.24186	0.578273	1.1354		586	0.188933	0.726372	0.882081	1.42819	0.564898	0.892725				Indep Data 5	1.36018	3.37503	4.25489	7.9011	8.1438	13.2281	18.948	16.4775	21.1811	23.7757	28.6417	30.9573
	5	1	0.922878	0.712871	1	0.948425	0.681996			588	0.199255	0.753731	0.616255	1.25952	0.601899	1.21041		588	0.199255	0.753731	0.901734	1.47273	0.585779	0.988091				Indep Data 6	0.971134	5.69951	5.4528	7.77983	8.24465	12.2539	13.3091	18.1449	19.4181	26.0118	22.0576	31.34
	6	1	0.844642	0.704062	1	0.879834	0.636292			590	0.218177	0.79134	0.652949	1.31033	0.635019	1.25919		590	0.218177	0.79134	0.952023	1.44755	0.61202	0.994046				Indep Data 7	1.22468	3.1922	6.21661	6.51014	8.87734	14.5408	16.5272	15.9549	21.6552	25.4244	24.6213	34.9609
	Mean	1	0.896718	0.711445	1	0.906581	0.657793			592	0.228211	0.823771	0.67524	1.3385	0.659527	1.30544		592	0.228211	0.823771	0.978613	1.44393	0.62895	0.993764				Indep Data 8	1.55105	2.28162	7.60549	9.06983	8.80856	12.1651	13.6696	19.2236	18.8624	24.8475	29.6885	30.5457
	SD	0	0.0360308	0.00845152	0	0.0275347	0.0162817			594	0.237959	0.828995	0.690672	1.35187	0.682049	1.27304		594	0.237959	0.828995	0.997688	1.54002	0.647856	1.06973				Indep Data 9	1.66455	3.86451	5.53326	6.72454	13.8263	11.8313	16.3506	15.861	14.8772	24.8821	31.3332	31.5999
										596	0.24957	0.836227	0.708848	1.36503	0.702804	1.35233		596	0.24957	0.836227	1.0289	1.55002	0.661682	1.08482				Indep Data 10	3.33926	4.90254	3.52028	8.36464	9.6059	14.7569	16.3135	19.0222	18.63	27.0083	29.4465	34.2255
										598	0.249427	0.824708	0.719136	1.34443	0.712519	1.30177		598	0.249427	0.824708	1.03642	1.46433	0.667889	1.10702
										600	0.24656	0.804382	0.719822	1.34416	0.717819	1.26678		600	0.24656	0.804382	1.03584	1.51452	0.667325	1.05714
										602	0.237385	0.756724	0.727709	1.30009	0.714286	1.22374		602	0.237385	0.756724	1.04393	1.50541	0.663375	1.06633
										604	0.21918	0.687302	0.710219	1.22604	0.703025	1.23703		604	0.21918	0.687302	1.03584	1.33972	0.652652	1.04459
										606	0.195958	0.633818	0.690672	1.21779	0.680062	1.21474		606	0.195958	0.633818	1.01272	1.28528	0.630361	1.03875
										608	0.170872	0.581679	0.669067	1.17493	0.657761	1.1836		608	0.170872	0.581679	1.01387	1.34472	0.622178	0.951937
		Source data of Fig. 4b,d please refer to Supplementary Figure 10								610	0.148796	0.509428	0.658436	1.12434	0.642084	1.19918		610	0.148796	0.509428	1.02486	1.33525	0.612302	0.932711
										612	0.130161	0.435175	0.64369	1.08918	0.625966	1.12245		612	0.130161	0.435175	1.0341	1.40282	0.606377	0.867671
										614	0.112242	0.376594	0.634088	1.10192	0.617355	1.21837		614	0.112242	0.376594	1.04624	1.31571	0.609481	0.906863
										616	0.101491	0.363363	0.638546	1.08239	0.617134	1.11053		616	0.101491	0.363363	1.07572	1.27156	0.62105	0.882688
										618	0.0953268	0.340021	0.642661	1.09685	0.625083	1.09891		618	0.0953268	0.340021	1.11214	1.29938	0.630926	0.87754
										620	0.0915998	0.300934	0.649863	1.07801	0.629057	1.17941		620	0.0915998	0.300934	1.13006	1.29395	0.642777	0.844098
										622	0.0819954	0.295515	0.650206	1.09163	0.631044	1.11228		622	0.0819954	0.295515	1.14682	1.31941	0.643341	0.876561
										624	0.081422	0.280802	0.647805	1.03503	0.634356	1.07849		624	0.081422	0.280802	1.15954	1.29092	0.652088	0.870215
										626	0.0765482	0.281989	0.654664	1.08881	0.636785	1.0744		626	0.0765482	0.281989	1.16821	1.28709	0.653499	0.886493
										628	0.0771216	0.257886	0.66118	1.08385	0.64628	1.16112		628	0.0771216	0.257886	1.19191	1.33137	0.668454	0.856293
										630	0.0765482	0.263885	0.668724	1.11738	0.652241	1.15432		630	0.0765482	0.263885	1.20983	1.27894	0.670429	0.880631
										632	0.0732511	0.250021	0.674897	1.1289	0.661956	1.0792		632	0.0732511	0.250021	1.23064	1.34504	0.676919	0.846426
										634	0.071531	0.250864	0.706447	1.15476	0.687569	1.11463		634	0.071531	0.250864	1.27399	1.36289	0.696388	0.887162
										636	0.0711009	0.245515	0.752058	1.20442	0.732833	1.2419		636	0.0711009	0.245515	1.32254	1.43179	0.726016	0.896833
										638	0.0689507	0.231657	0.809328	1.27727	0.794877	1.24425		638	0.0689507	0.231657	1.42601	1.41872	0.764108	0.923916
										640	0.0689507	0.235424	0.898148	1.35463	0.886509	1.33085		640	0.0689507	0.235424	1.52948	1.53289	0.82026	0.97663
										642	0.0683773	0.235767	1.01166	1.40859	1.00177	1.41187		642	0.0683773	0.235767	1.66185	1.61663	0.886005	0.98055
										644	0.0668005	0.221263	1.13717	1.48028	1.12961	1.40786		644	0.0668005	0.221263	1.77457	1.67749	0.945824	1.01783
										646	0.0703842	0.211365	1.2572	1.55951	1.26143	1.5586		646	0.0703842	0.211365	1.8896	1.68257	1.00226	1.10339
										648	0.0639335	0.225893	1.35871	1.5737	1.36918	1.53525		648	0.0639335	0.225893	1.95896	1.71492	1.03696	1.12782
										650	0.0639335	0.228061	1.4225	1.62983	1.44248	1.53275		650	0.0639335	0.228061	2.00636	1.71425	1.05926	1.17632
										652	0.0656537	0.233382	1.44582	1.64123	1.46235	1.63381		652	0.0656537	0.233382	2.02543	1.81926	1.07111	1.20628
										654	0.068664	0.227561	1.4321	1.66599	1.45019	1.53323		654	0.068664	0.227561	2.05434	1.91775	1.09368	1.32289
										656	0.069094	0.236893	1.42044	1.69094	1.42835	1.58794		656	0.069094	0.236893	2.08902	1.91527	1.12218	1.34253
										658	0.0700975	0.239651	1.42798	1.71849	1.43431	1.64335		658	0.0700975	0.239651	2.20578	1.9743	1.17805	1.3717
										660	0.0745413	0.258662	1.4784	1.75972	1.46324	1.70681		660	0.0745413	0.258662	2.3422	2.07707	1.25649	1.42434
										662	0.0759748	0.25216	1.55727	1.80429	1.52881	1.76444		662	0.0759748	0.25216	2.54913	2.18941	1.36851	1.49751
										664	0.0792718	0.254062	1.64746	1.82071	1.60852	1.7629		664	0.0792718	0.254062	2.78728	2.24554	1.49887	1.58678
										666	0.0835722	0.281766	1.7404	1.83209	1.69706	1.77467		666	0.0835722	0.281766	3.07514	2.31125	1.64334	1.64903
										668	0.0890195	0.284153	1.83436	1.83058	1.77434	1.83819		668	0.0890195	0.284153	3.35376	2.27707	1.79261	1.67552
										670	0.0910264	0.291946	1.88683	1.86616	1.82643	1.85005		670	0.0910264	0.291946	3.59769	2.26979	1.91535	1.69981
										672	0.0934633	0.298147	1.90741	1.79798	1.83992	1.85196		672	0.0934633	0.298147	3.75318	2.25911	2.00282	1.6754
										674	0.0960436	0.311798	1.88272	1.79207	1.82003	1.78226		674	0.0960436	0.311798	3.83237	2.25168	2.04543	1.68261
										676	0.0971904	0.320394	1.8083	1.75536	1.76176	1.63934		676	0.0971904	0.320394	3.83815	2.1977	2.057	1.6771
										678	0.106078	0.329119	1.72051	1.66365	1.68514	1.56182		678	0.106078	0.329119	3.79827	2.13808	2.02963	1.6436
										680	0.110235	0.338103	1.58128	1.56429	1.5679	1.55504		680	0.110235	0.338103	3.64908	2.10728	1.95457	1.5586
										682	0.110378	0.349157	1.38683	1.45622	1.39565	1.39843		682	0.110378	0.349157	3.36936	1.95808	1.80841	1.49085
										684	0.112529	0.347089	1.13957	1.27655	1.15059	1.18221		684	0.112529	0.347089	2.93295	1.80391	1.58155	1.42353
										686	0.112529	0.339165	0.874486	1.12699	0.885184	1.09712		686	0.112529	0.339165	2.40983	1.68004	1.31716	1.27406
										688	0.112099	0.346784	0.638889	0.969881	0.649371	0.924341		688	0.112099	0.346784	1.90694	1.42861	1.06236	1.14924
										690	0.115682	0.357506	0.479424	0.860762	0.479576	0.811808		690	0.115682	0.357506	1.50347	1.27226	0.850734	0.995354
										692	0.114536	0.360745	0.361111	0.706919	0.357916	0.745128		692	0.114536	0.360745	1.18555	1.11449	0.693002	0.930479
										694	0.113245	0.352286	0.289095	0.641826	0.279974	0.692193		694	0.113245	0.352286	0.965896	0.978342	0.579289	0.820272
										696	0.113819	0.359616	0.231824	0.543023	0.222786	0.615198		696	0.113819	0.359616	0.787861	0.881271	0.488713	0.725575
										698	0.113675	0.35248	0.200274	0.507913	0.18567	0.574609		698	0.113675	0.35248	0.658382	0.853034	0.415914	0.685592
										700	0.111095	0.366558	0.180384	0.484987	0.164275	0.55885		700	0.111095	0.366558	0.563584	0.788087	0.370767	0.621578
										702	0.111955	0.356266	0.160837	0.460662	0.145948	0.526407		702	0.111955	0.356266	0.483757	0.710026	0.329853	0.588921
										704	0.113389	0.345592	0.152263	0.436575	0.135129	0.491412		704	0.113389	0.345592	0.430636	0.697521	0.298533	0.516542
										706	0.111955	0.369818	0.143004	0.422525	0.125193	0.479752		706	0.111955	0.369818	0.385549	0.631926	0.268059	0.519745
										708	0.114249	0.368079	0.141632	0.436964	0.12431	0.423773		708	0.114249	0.368079	0.342775	0.591561	0.249436	0.471075
										710	0.114822	0.375058	0.13786	0.40959	0.122764	0.485213		710	0.114822	0.375058	0.306358	0.604549	0.234763	0.459345
										712	0.116542	0.372011	0.135802	0.431023	0.116803	0.401165		712	0.116542	0.372011	0.272832	0.592689	0.214447	0.432821
										714	0.123853	0.413216	0.146433	0.422525	0.125856	0.455388		714	0.123853	0.413216	0.271098	0.618352	0.212754	0.487043
										716	0.125143	0.400938	0.137517	0.432575	0.126297	0.420702		716	0.125143	0.400938	0.247399	0.572712	0.202596	0.4615
										718	0.132311	0.414961	0.148148	0.43828	0.132259	0.459602		718	0.132311	0.414961	0.22659	0.61074	0.198081	0.46654
										720	0.139335	0.435453	0.152606	0.473321	0.136233	0.473713		720	0.139335	0.435453	0.228324	0.588343	0.195542	0.491057
										722	0.145499	0.448528	0.159122	0.470465	0.141753	0.506959		722	0.145499	0.448528	0.219653	0.588424	0.198363	0.482849
										724	0.15324	0.477131	0.162209	0.495919	0.14926	0.568264		724	0.15324	0.477131	0.220809	0.609829	0.193849	0.488155
										726	0.162844	0.495992	0.174211	0.524005	0.160278	0.570804		726	0.162844	0.495992	0.225434	0.64786	0.199774	0.509786
										728	0.173739	0.514087	0.190672	0.55466	0.173327	0.609845		728	0.173739	0.514087	0.222543	0.697461	0.209368	0.547863
										730	0.18449	0.534445	0.194102	0.56688	0.184787	0.594098		730	0.18449	0.534445	0.224277	0.663311	0.21219	0.575784
										732	0.201261	0.562842	0.21262	0.604537	0.197836	0.676812		732	0.201261	0.562842	0.240462	0.762017	0.227991	0.595818
										734	0.21445	0.600558	0.217421	0.625731	0.207331	0.613415		734	0.21445	0.600558	0.23815	0.807698	0.236174	0.640585
										736	0.235092	0.63782	0.239369	0.675503	0.227423	0.659742		736	0.235092	0.63782	0.255491	0.806634	0.248561	0.658082
										738	0.252867	0.66482	0.256859	0.718773	0.243983	0.798129		738	0.252867	0.66482	0.279769	0.870619	0.267777	0.703053
										740	0.275086	0.704986	0.271914	0.734177	0.262089	0.787363		740	0.275086	0.704986	0.284971	0.921504	0.280192	0.764377
										742	0.298882	0.735839	0.298011	0.802879	0.283065	0.828464		742	0.298882	0.735839	0.313295	0.928258	0.306151	0.778013
										744	0.320097	0.777009	0.311043	0.878982	0.300066	0.84163		744	0.320097	0.777009	0.317919	0.937652	0.32026	0.854438
										746	0.343893	0.825807	0.337791	0.900737	0.324354	0.869547		746	0.343893	0.825807	0.345087	1.00041	0.339729	0.916506
										748	0.364966	0.851707	0.35631	0.954897	0.342681	0.981861		748	0.364966	0.851707	0.36474	1.08935	0.362585	0.93668
										750	0.386898	0.881719	0.370027	1.00902	0.359682	0.990284		750	0.386898	0.881719	0.378035	1.11392	0.378386	0.973512
										752	0.40195	0.910608	0.384774	1.04259	0.37006	1.02076		752	0.40195	0.910608	0.389595	1.14857	0.389108	1.00484
										754	0.419008	0.939497	0.402606	1.0492	0.388828	0.998543		754	0.419008	0.939497	0.405202	1.16868	0.407449	0.990399
										756	0.428756	0.95834	0.409465	1.05682	0.395452	1.04115		756	0.428756	0.95834	0.419653	1.23527	0.4114	1.08418
										758	0.429759	0.960601	0.418038	1.06902	0.399868	1.04974		758	0.429759	0.960601	0.410405	1.21478	0.417043	1.06502
										760	0.422305	0.974248	0.407064	1.05474	0.395452	1.02479		760	0.422305	0.974248	0.416763	1.1835	0.404628	1.0675
										762	0.406537	0.968319	0.392318	1.02845	0.379996	0.91912		762	0.406537	0.968319	0.401156	1.14232	0.39842	1.09817
										764	0.386038	0.935461	0.378944	1.02143	0.359461	0.947096		764	0.386038	0.935461	0.380925	1.16312	0.373307	1.0662
										766	0.359375	0.890354	0.354252	0.967091	0.338485	0.823004		766	0.359375	0.890354	0.357803	1.06588	0.35412	0.965209
										768	0.333286	0.855358	0.331619	0.939681	0.313756	0.802831		768	0.333286	0.855358	0.331792	1.03633	0.331264	0.949616
										770	0.305333	0.816082	0.309671	0.876193	0.290351	0.825577		770	0.305333	0.816082	0.309249	0.944501	0.310102	0.90193
										772	0.290138	0.777711	0.296296	0.8413	0.27357	0.733617		772	0.290138	0.777711	0.298266	0.934235	0.293172	0.860596
										774	0.275373	0.759615	0.284636	0.808109	0.258777	0.756075		774	0.275373	0.759615	0.284393	0.845904	0.282449	0.828353
										776	0.269782	0.758726	0.285322	0.768947	0.261206	0.709313		776	0.269782	0.758726	0.283237	0.859988	0.276524	0.779986
										778	0.27695	0.756733	0.298011	0.803353	0.265622	0.775737		778	0.27695	0.756733	0.293064	0.892496	0.295711	0.788134
										780	0.292575	0.784215	0.309328	0.796976	0.279974	0.780524		780	0.292575	0.784215	0.300578	0.879691	0.310384	0.809333
										782	0.311067	0.816132	0.335048	0.867767	0.300066	0.806732		782	0.311067	0.816132	0.309249	0.899835	0.331828	0.827535
										784	0.343607	0.867106	0.373114	0.914689	0.332303	0.834115		784	0.343607	0.867106	0.355491	0.973032	0.366535	0.891763
										786	0.384891	0.928041	0.420096	0.977644	0.376684	0.908657		786	0.384891	0.928041	0.405202	1.08695	0.407449	0.936062
										788	0.436927	1.00309	0.473251	1.07918	0.431221	1.05118		788	0.436927	1.00309	0.465318	1.19191	0.472348	1.01001
										790	0.49656	1.08069	0.532236	1.13216	0.490837	1.0437		790	0.49656	1.08069	0.522543	1.25955	0.529063	1.11916
										792	0.568234	1.16193	0.611797	1.26904	0.567013	1.20137		792	0.568234	1.16193	0.600578	1.32483	0.602991	1.2326
										794	0.651663	1.25163	0.699588	1.37227	0.648929	1.25668		794	0.651663	1.25163	0.698844	1.47766	0.693567	1.31675
										796	0.735952	1.35804	0.788066	1.46348	0.735262	1.33077		796	0.735952	1.35804	0.774566	1.61145	0.774549	1.42742
										798	0.824111	1.42436	0.865226	1.56381	0.828439	1.46411		798	0.824111	1.42436	0.86185	1.70747	0.863995	1.56346
										800	0.90539	1.51296	0.944444	1.64177	0.909693	1.50221		800	0.90539	1.51296	0.947977	1.81154	0.93623	1.6492
										802	0.96789	1.51227	0.993141	1.7292	0.972842	1.52092		802	0.96789	1.51227	0.990751	1.83317	0.993228	1.75777
										804	0.995843	1.54354	1	1.70344	0.99161	1.55458		804	0.995843	1.54354	0.99422	1.87935	1	1.79396
										806	1	1.54081	0.992798	1.75683	1	1.49848		806	1	1.54081	1	1.85562	0.989278	1.79249
										808	0.9666	1.55991	0.946159	1.71137	0.959373	1.51166		808	0.9666	1.55991	0.965896	1.84258	0.946953	1.78467
										810	0.912987	1.50421	0.8738	1.64898	0.894237	1.49006		810	0.912987	1.50421	0.884971	1.87805	0.874718	1.76958
										812	0.836296	1.4578	0.788409	1.55771	0.810113	1.39779		812	0.836296	1.4578	0.812717	1.67875	0.791479	1.67575
										814	0.754874	1.35007	0.69513	1.45652	0.719143	1.31416		814	0.754874	1.35007	0.715607	1.61574	0.699774	1.58451
										816	0.65195	1.24997	0.59465	1.35059	0.621771	1.21647		816	0.65195	1.24997	0.613295	1.38305	0.600169	1.44994
										818	0.554472	1.18002	0.507888	1.22222	0.532126	1.08801		818	0.554472	1.18002	0.528902	1.30369	0.518059	1.35724
										820	0.463589	1.06858	0.439986	1.10007	0.442703	0.983489		820	0.463589	1.06858	0.445087	1.22824	0.437923	1.26032
										822	0.383458	0.973824	0.364198	1.02027	0.370943	0.93025		822	0.383458	0.973824	0.367052	1.21372	0.378104	1.1285
										824	0.327122	0.903388	0.331276	0.953726	0.321042	0.893801		824	0.327122	0.903388	0.324277	0.905382	0.333804	1.03402
										826	0.287271	0.834436	0.300754	0.862544	0.288143	0.798479		826	0.287271	0.834436	0.301734	0.971518	0.310666	0.91229
										828	0.261181	0.788451	0.286008	0.863146	0.263634	0.809245		828	0.261181	0.788451	0.284393	0.90898	0.282731	0.8695
										830	0.241686	0.75366	0.260254	0.812293	0.246854	0.739977		830	0.241686	0.75366	0.272254	0.879865	0.273702	0.81808
										832	0.236525	0.73705	0.258882	0.814631	0.243321	0.748423		832	0.236525	0.73705	0.265896	0.811926	0.267777	0.81933
										834	0.235665	0.725549	0.265432	0.796043	0.239788	0.656079		834	0.235665	0.725549	0.26185	0.852906	0.26947	0.785402
										836	0.244553	0.746381	0.267455	0.836158	0.249062	0.793515		836	0.244553	0.746381	0.269942	0.846205	0.274549	0.792679
										838	0.253584	0.746381	0.279492	0.854945	0.262089	0.839328		838	0.253584	0.746381	0.286127	0.814526	0.288093	0.804504
										840	0.263905	0.759661	0.280178	0.877644	0.264959	0.837066		840	0.263905	0.759661	0.284971	0.865699	0.290632	0.850338
										842	0.279243	0.812777	0.297668	0.898191	0.282623	0.782204		842	0.279243	0.812777	0.315029	0.862046	0.306998	0.838699
										844	0.297162	0.813656	0.3107	0.869771	0.298521	0.858801		844	0.297162	0.813656	0.323121	0.85166	0.317156	0.82585
										846	0.313217	0.842001	0.326132	0.909518	0.312652	0.85148		846	0.313217	0.842001	0.345665	0.875618	0.330418	0.863336
										848	0.330849	0.88456	0.334362	0.935431	0.321263	0.965237		848	0.330849	0.88456	0.335838	0.985717	0.336907	0.917487
										850	0.348194	0.880772	0.340878	0.949264	0.33429	0.913996		850	0.348194	0.880772	0.34104	0.968641	0.339165	0.914179
										852	0.365109	0.911485	0.338134	0.979146	0.346213	0.861408		852	0.365109	0.911485	0.352601	0.939193	0.343962	0.962647
										854	0.382884	0.93134	0.359396	0.96643	0.357916	1		854	0.382884	0.93134	0.371098	0.994313	0.365971	0.945466
										856	0.397219	0.965963	0.368313	1	0.372488	0.830208		856	0.397219	0.965963	0.382081	0.904351	0.363431	0.9804
										858	0.4084	0.957091	0.373114	0.970084	0.380879	0.885818		858	0.4084	0.957091	0.39422	1	0.368228	0.98208
										860	0.415711	0.9804	0.366255	0.946452	0.382424	0.938403		860	0.415711	0.9804	0.382659	0.937516	0.362302	0.974934
										862	0.428612	0.988584	0.372085	0.944987	0.385295	0.916164		862	0.428612	0.988584	0.398266	0.921983	0.37246	0.982471
										864	0.430476	1	0.37037	0.950004	0.393023	0.908155		864	0.430476	1	0.388439	0.893203	0.36851	1
										866	0.4332	0.999112	0.368313	0.977336	0.391919	0.902964		866	0.4332	0.999112	0.382659	0.889493	0.363995	0.998413
										868	0.431479	0.973269	0.361797	0.879211	0.388828	0.849487		868	0.431479	0.973269	0.376879	0.889794	0.358634	0.964393
										870	0.431049	0.973323	0.361454	0.888758	0.383308	0.733493		870	0.431049	0.973323	0.374566	0.911146	0.351298	0.943395
										872	0.423595	0.940783	0.346022	0.883144	0.373813	0.811057		872	0.423595	0.940783	0.365318	0.846861	0.341422	0.925684
										874	0.417431	0.939579	0.337791	0.855691	0.365423	0.812368		874	0.417431	0.939579	0.366474	0.849855	0.327878	0.929276
										876	0.40238	0.9124	0.319925	0.793394	0.348863	0.73785		876	0.40238	0.9124	0.337572	0.767813	0.313205	0.892013
										878	0.388618	0.89128	0.309328	0.785878	0.343122	0.771435		878	0.388618	0.89128	0.323699	0.742323	0.295993	0.863112
										880	0.376003	0.871567	0.288409	0.749347	0.325679	0.706991		880	0.376003	0.871567	0.312717	0.711084	0.283296	0.817974
										882	0.356365	0.83098	0.27572	0.71448	0.304703	0.691763		882	0.356365	0.83098	0.287283	0.762986	0.270598	0.79111
										884	0.340453	0.803536	0.266461	0.675554	0.289909	0.611462		884	0.340453	0.803536	0.283815	0.629406	0.257336	0.730199
										886	0.317661	0.76765	0.241084	0.663911	0.266946	0.563937		886	0.317661	0.76765	0.252023	0.689065	0.232788	0.710169
										888	0.301606	0.724247	0.23251	0.605428	0.256569	0.514582		888	0.301606	0.724247	0.238728	0.646239	0.220655	0.684556
										890	0.282253	0.703592	0.210219	0.560582	0.235151	0.47296		890	0.282253	0.703592	0.221965	0.544256	0.197517	0.676338
										892	0.258601	0.673556	0.192387	0.542115	0.214175	0.444212		892	0.258601	0.673556	0.198266	0.537287	0.183973	0.635803
										894	0.240969	0.633355	0.179355	0.512408	0.196511	0.407648		894	0.240969	0.633355	0.184393	0.52065	0.170429	0.565222
										896	0.2209	0.605823	0.158779	0.459906	0.179046	0.384213		896	0.2209	0.605823	0.169364	0.463868	0.157167	0.555879
										898	0.198681	0.554474	0.146433	0.442712	0.157871	0.347053		898	0.198681	0.554474	0.143353	0.43428	0.135722	0.505645
										900	0.183773	0.535514	0.131687	0.390223	0.147273	0.336847		900	0.183773	0.535514	0.113295	0.421232	0.125847	0.45332
										902	0.163847	0.489829	0.116598	0.357946	0.129168	0.343677		902	0.163847	0.489829	0.114451	0.409308	0.107223	0.396808
										904	0.148796	0.470297	0.108368	0.330624	0.115478	0.374295		904	0.148796	0.470297	0.105202	0.345881	0.0990406	0.403558
										906	0.133314	0.409068	0.090535	0.310998	0.101347	0.263043		906	0.133314	0.409068	0.0820809	0.339862	0.0854966	0.37997
										908	0.117689	0.391576	0.0826475	0.253374	0.0887613	0.313733		908	0.117689	0.391576	0.0745665	0.293959	0.0767494	0.329087
										910	0.104358	0.357588	0.0761317	0.238236	0.077059	0.182995		910	0.104358	0.357588	0.0705202	0.27298	0.0651806	0.33299
										912	0.0924599	0.34083	0.0644719	0.208081	0.0688894	0.272259		912	0.0924599	0.34083	0.050289	0.277375	0.0561512	0.292221
										914	0.0799885	0.297868	0.0552126	0.201047	0.0554206	0.146		914	0.0799885	0.297868	0.0531792	0.180714	0.0474041	0.252097
										916	0.0693807	0.265144	0.0558985	0.156858	0.0532126	0.180108		916	0.0693807	0.265144	0.0410405	0.204659	0.0440181	0.20624
										918	0.0589163	0.244609	0.0411523	0.166358	0.0415103	0.165463		918	0.0589163	0.244609	0.0294798	0.21727	0.0347065	0.193491
										920	0.0483085	0.219109	0.0332647	0.159473	0.0326783	0.14201		920	0.0483085	0.219109	0.0242775	0.191646	0.0245485	0.138967
										922	0.0401376	0.204206	0.0246914	0.124449	0.0247295	0.182264		922	0.0401376	0.204206	0.0115607	0.143987	0.0197517	0.138889
										924	0.0348337	0.171313	0.0274348	0.128121	0.0211967	0.136263		924	0.0348337	0.171313	0.0150289	0.155622	0.018623	0.15453
										926	0.0309633	0.145408	0.0281207	0.116275	0.0200927	0.084215		926	0.0309633	0.145408	0.0202312	0.137762	0.0191874	0.114157
										928	0.0247993	0.133802	0.0120027	0.132632	0.0141312	0.181896		928	0.0247993	0.133802	0.00404624	0.0931171	0.0110045	0.101771
										930	0.0196388	0.131837	0.015775	0.127985	0.0141312	0.0857882		930	0.0196388	0.131837	0.0121387	0.101309	0.0138262	0.111118
										932	0.0172018	0.115601	0.0102881	0.0889312	0.00816957	0.120959		932	0.0172018	0.115601	-0.00289017	0.116092	0.00761851	0.0887719
										934	0.00917431	0.102817	0.0109739	0.0705387	-0.000220799	0.0597366		934	0.00917431	0.102817	-0.00867052	0.0971408	0.00423251	0.0686651
										936	0.0106078	0.100152	0.00274348	0.0658345	0.00441599	0.0573475		936	0.0106078	0.100152	-0.00289017	0.137661	0.00282167	0.081713
										938	0.00659404	0.0729649	0.00171468	0.0486102	0.00551998	0.0155276		938	0.00659404	0.0729649	-0.000578035	0.0591468	0.003386	0.0479838
										940	0	0.0803243	0	0.0441649	0	0.0593185		940	0	0.0803243	0	0.114646	0	0.095504

## Sheet: Supplementary Fig. 2
Fig. S2a										Fig. S2b							Fig. S2c							Fig. S2d							Fig. S2e							Fig. S2f							Fig. S2g
dLHCII Ex650nm			WT RC only Ex650nm			WT RC only Ex870nm				Ex650nm			Ex870nm				Ex650nm			Ex870nm				Ex650nm			Ex870nm				Ex650nm			Ex870nm				Ex650nm			Ex870nm				Ex650nm			Ex870nm
Time	AVG	STDEV	Time	AVG	STDEV	Time	AVG	STDEV		Time	AVG	STDEV	Time	AVG	STDEV		Time	AVG	STDEV	Time	AVG	STDEV		Time	AVG	STDEV	Time	AVG	STDEV		Time	AVG	STDEV	Time	AVG	STDEV		Time	AVG	STDEV	Time	AVG	STDEV		Time	AVG	STDEV	Time	AVG
0.1	0.0606	0.0676	0.1	0.054	0.0898	0.1	0.0854	0.0215		0.1	-0.0063	0.0156	0.1	-0.00415	0.04487		0.1	0.03121	0.02186	0.1	0.03056	0.03522		0.1	0.03857	0.09887	0.1	-0.01505	0.01592		0.1	-0.00187	0.0819	0.1	0.0402	0.0308		0.1	-0.01254	0.03541	0.1	0.02342	0.08515		0.1	0.00499	0.0255	0.1	0.00659
0.2	0.0121	0.1378	0.2	0.0184	0.0452	0.2	0.0809	0.013		0.2	0.0293	0.0533	0.2	-0.0022	0.01228		0.2	-0.01412	0.05591	0.2	0.002714	0.05672		0.2	0.07418	0.07083	0.2	-0.01117	0.01911		0.2	0.0375	0.0586	0.2	0.0111	0.0236		0.2	0.004041	0.07034	0.2	-0.05761	0.04382		0.2	0.0485	0.0602	0.2	-0.0195
0.3	0.1546	0.2618	0.3	0.0961	0.0255	0.3	0.0702	0.0206		0.3	0.0196	0.0166	0.3	0.0101	0.02625		0.3	0.04417	0.08842	0.3	0.0001234	0.04774		0.3	0.03857	0.0957	0.3	0.0115	0.05192		0.3	0.0168	0.0856	0.3	0.0342	0.0418		0.3	-0.01461	0.07555	0.3	0.06756	0.01727		0.3	0.0651	0.0785	0.3	-0.023
0.4	0.1027	0.0792	0.4	0.0799	0.034	0.4	0.0734	0.0193		0.4	0.0649	0.003	0.4	-0.02131	0.01312		0.4	-0.001166	0.1044	0.4	0.01437	0.01211		0.4	-0.01324	0.03869	0.4	-0.01246	0.02323		0.4	0.0707	0.0313	0.4	0.00286	0.0798		0.4	0.04549	0.05135	0.4	-0.04414	0.03263		0.4	0.0527	0.0274	0.4	0.0178
0.5	-0.043	0.0998	0.5	0.0799	0.0852	0.5	0.0579	0.0329		0.5	0.039	0.0621	0.5	-0.0171	0.02169		0.5	0.06683	0.04983	0.5	0.00239	0.04437		0.5	0.02561	0.03721	0.5	0.02413	0.04983		0.5	-0.0184	0.0951	0.5	0.0223	0.0599		0.5	-0.0001041	0.02521	0.5	0.01119	0.04032		0.5	-0.0344	0.0312	0.5	-0.0405
0.6	-0.0106	0.1017	0.6	0.0637	0.112	0.6	0.0702	0.0387		0.6	0.0001	0.0091	0.6	0.00168	0.03771		0.6	0.02474	0.06349	0.6	0.008865	0.01371		0.6	0.08713	0.06565	0.6	0.03643	0.02568		0.6	0.0499	0.0262	0.6	0.0286	0.0634		0.6	-0.00425	0.04445	0.6	0.01534	0.0512		0.6	0.0299	0.0249	0.6	-0.0119
0.7	0.0186	0.0898	0.7	0.0443	0.102	0.7	0.0796	0.0402		0.7	0.0519	0.042	0.7	0.00881	0.03343		0.7	0.03121	0.07227	0.7	-0.01121	0.03389		0.7	-0.03591	0.07592	0.7	0.02283	0.04489		0.7	0.0147	0.0797	0.7	-0.00564	0.0117		0.7	0.06206	0.07825	0.7	0.0114	0.02104		0.7	-0.00951	0.123	0.7	0.00514
0.8	0.0412	0.0688	0.8	0.0605	0.0531	0.8	0.0537	0.0403		0.8	0.0714	0.0287	0.8	0.03795	0.00905		0.8	0.03445	0.03291	0.8	0.02344	0.04775		0.8	0.05799	0.03365	0.8	0.01538	0.03012		0.8	0.023	0.0721	0.8	-0.032	0.0423		0.8	0.01233	0.0246	0.8	-0.01679	0.05059		0.8	0.0527	0.0464	0.8	-0.0378
0.9	0.0574	0.0619	0.9	0.0281	0.045	0.9	0.0708	0.0321		0.9	0.0357	0.0091	0.9	-0.01192	0.03033		0.9	-0.01736	0.0368	0.9	-0.004086	0.01902		0.9	0.002947	0.04185	0.9	0.03384	0.06645		0.9	-0.0122	0.0482	0.9	0.0257	0.0467		0.9	-0.05813	0.04636	0.9	-0.00228	0.02526		0.9	-0.0157	0.0603	0.9	-0.0156
1	-0.0009	0.2489	1	0.0508	0.0313	1	0.0763	0.0318		1	0.0163	0.0141	1	0.04863	0.00578		1	-0.04002	0.01282	1	0.02668	0.03664		1	0.02561	0.1349	1	0.0115	0.07681		1	0.0499	0.0477	1	-0.0487	0.0512		1	-0.01876	0.1053	1	-0.03274	0.03559		1	0.0879	0.0471	1	-0.00336
1.1	0.0445	0.0563	1.1	0.0411	0.039	1.1	0.0504	0.00543		1.1	0.0325	0.0038	1.1	-0.02001	0.01884		1.1	0.02474	0.01522	1.1	-0.005705	0.03519		1.1	0.03533	0.1143	1.1	0.03611	0.02774		1.1	0.0686	0.0886	1.1	0.019	0.0369		1.1	-0.04362	0.04687	1.1	-0.0487	0.04931		1.1	0.0609	0.0408	1.1	-0.056
1.2	-0.043	0.0484	1.2	0.00544	0.03	1.2	0.0692	0.0245		1.2	0.0131	0.0711	1.2	-0.0035	0.04755		1.2	-0.004403	0.05859	1.2	0.01728	0.01593		1.2	-0.07477	0.07364	1.2	-0.02801	0.02136		1.2	-0.0122	0.161	1.2	0.000787	0.0483		1.2	0.05378	0.08925	1.2	0.002694	0.06699		1.2	0.0817	0.0401	1.2	-0.00668
1.3	-0.03	0.1117	1.3	0.0184	0.00929	1.3	0.0689	0.0116		1.3	0.0422	0.0287	1.3	-0.00188	0.01635		1.3	0.07007	0.1233	1.3	-0.01672	0.01207		1.3	0.002947	0.04095	1.3	0.0008129	0.04378		1.3	0.0852	0.0587	1.3	-0.0458	0.0651		1.3	-0.02704	0.03209	1.3	-0.02507	0.05998		1.3	0.034	0.0136	1.3	-0.0303
1.4	0.0121	0.127	1.4	0.0152	0.0285	1.4	0.0452	0.0199		1.4	0.0001	0.0206	1.4	-0.00641	0.01263		1.4	-0.004403	0.06171	1.4	-0.02481	0.05136		1.4	-0.02943	0.01903	1.4	-0.01505	0.0123		1.4	0.00435	0.0129	1.4	-0.0168	0.0262		1.4	-0.0602	0.04977	1.4	0.02528	0.03436		1.4	0.0506	0.0422	1.4	-0.0469
1.5	-0.0624	0.1245	1.5	-0.00427	0.0443	1.5	0.0773	0.038		1.5	0.0066	0.0519	1.5	0.00039	0.01959		1.5	-0.007642	0.06686	1.5	-0.02902	0.0674		1.5	-0.04562	0.06142	1.5	0.002756	0.05727		1.5	0.0624	0.0526	1.5	-0.000663	0.0591		1.5	-0.0001041	0.06221	1.5	-0.01948	0.03956		1.5	0.0444	0.04	1.5	-0.0657
1.6	-0.0753	0.1282	1.6	-0.0237	0.0106	1.6	0.0475	0.0194		1.6	0.0196	0.057	1.6	0.02078	0.01535		1.6	0.01826	0.04256	1.6	-0.003439	0.02882		1.6	0.03856	0.01407	1.6	0.02348	0.05344		1.6	0.0292	0.0639	1.6	-0.00626	0.0603		1.6	-0.0001041	0.07931	1.6	0.02197	0.01515		1.6	0.0174	0.0662	1.6	0.0101
1.7	-0.0786	0.089	1.7	0.0184	0.0674	1.7	0.0469	0.0251		1.7	-0.0031	0.0595	1.7	0.02337	0.00589		1.7	0.02474	0.02322	1.7	0.04869	0.07617		1.7	0.03533	0.04104	1.7	-0.04161	0.0119		1.7	0.0375	0.0671	1.7	-0.0402	0.021		1.7	0.01026	0.04498	1.7	-0.04497	0.009547		1.7	0.0278	0.0488	1.7	0.0105
1.8	-0.2211	0.0827	1.8	0.0216	0.0362	1.8	0.0592	0.0176		1.8	0.0131	0.077	1.8	0.02305	0.00319		1.8	0.008549	0.06108	1.8	0.03542	0.04894		1.8	0.01266	0.02629	1.8	0.02218	0.03613		1.8	0.0582	0.0673	1.8	-0.00439	0.0551		1.8	-0.02911	0.05793	1.8	-0.00912	0.06859		1.8	0.00707	0.105	1.8	0.000991
1.9	0.0412	0.1457	1.9	0.106	0.00993	1.9	0.0268	0.0235		1.9	0.0098	0.0239	1.9	0.00492	0.03087		1.9	-0.02059	0.1628	1.9	-0.01866	0.02949		1.9	-0.003529	0.06532	1.9	-0.02703	0.05451		1.9	0.0582	0.0745	1.9	-0.00564	0.0781		1.9	-0.02083	0.04038	1.9	0.04062	0.04266		1.9	0.034	0.0575	1.9	-0.0104
2	-0.1336	0.0816	2	-0.0367	0.0148	2	0.0653	0.0355		2	0.0131	0.0202	2	0.03665	0.0207		2	0.08302	0.07137	2	-0.02384	0.01968		2	0.03209	0.08283	2	0.03255	0.02849		2	0.0189	0.0326	2	0.0149	0.0687		2	-0.02497	0.02997	2	0.002694	0.05197		2	-0.0592	0.0957	2	-0.00875
2.1	0.0542	0.0129	2.1	-0.0172	0.0493	2.1	0.0433	0.0308		2.1	0.039	0.0259	2.1	0.00686	0.00461		2.1	0.01826	0.01603	2.1	0.02667	0.03333		2.1	0.06123	0.0539	2.1	-0.002425	0.004387		2.1	0.0085	0.0565	2.1	-0.0123	0.0241		2.1	0.00404	0.02451	2.1	-0.01368	0.01305		2.1	-0.00537	0.0648	2.1	-0.0117
2.2	-0.1304	0.0565	2.2	-0.0334	0.0588	2.2	0.02	0.0602		2.2	0.0649	0.0712	2.2	0.03633	0.029		2.2	0.0215	0.06468	2.2	-0.02449	0.04241		2.2	-0.01972	0.0397	2.2	-0.006959	0.06266		2.2	0.0479	0.122	2.2	-0.011	0.0652		2.2	-0.03948	0.06896	2.2	0.04248	0.03508		2.2	-0.00122	0.0146	2.2	-0.0201
2.3	-0.1077	0.2863	2.3	0.00544	0.0339	2.3	0.0423	0.0174		2.3	0.0228	0.0137	2.3	-0.00706	0.04255		2.3	-0.01412	0.05259	2.3	-0.01607	0.04696		2.3	0.02237	0.06185	2.3	-0.005987	0.05386		2.3	-0.0226	0.0787	2.3	-0.0162	0.0324		2.3	0.02062	0.05471	2.3	-0.01347	0.0362		2.3	0.063	0.129	2.3	-0.00813
2.4	-0.0883	0.1116	2.4	-0.0496	0.0417	2.4	0.0326	0.00634		2.4	0.0131	0.0407	2.4	0.02014	0.01834		2.4	0.02474	0.01924	2.4	0.03736	0.06166		2.4	-0.04239	0.0526	2.4	0.01441	0.03524		2.4	0.0499	0.0723	2.4	-0.0255	0.0118		2.4	0.0372	0.06089	2.4	0.002487	0.02769		2.4	-0.00122	0.0613	2.4	0.0041
2.5	-0.0235	0.1267	2.5	-0.0269	0.0294	2.5	0.0443	0.0574		2.5	0.039	0.0679	2.5	0.0224	0.02995		2.5	0.01179	0.04693	2.5	-0.0206	0.05863		2.5	-0.03267	0.07408	2.5	0.02769	0.0343		2.5	0.0417	0.0279	2.5	-0.0177	0.061		2.5	-0.04155	0.07101	2.5	0.02176	0.01898		2.5	-0.00951	0.129	2.5	-0.0423
2.6	0.0704	0.1208	2.6	0.0184	0.0538	2.6	0.0258	0.013		2.6	0.0228	0.0313	2.6	0.00686	0.04774		2.6	-0.06916	0.04891	2.6	0.0001223	0.01438		2.6	0.03533	0.02955	2.6	0.0115	0.02371		2.6	-0.0184	0.0331	2.6	-0.0516	0.0557		2.6	-0.01254	0.03782	2.6	0.002073	0.04155		2.6	-0.024	0.113	2.6	-0.0479
2.7	-0.1336	0.1579	2.7	0.0216	0.0612	2.7	0.0462	0.016		2.7	0.0001	0.0166	2.7	-0.00285	0.03287		2.7	-0.004402	0.0409	2.7	0.03801	0.04616		2.7	-0.03267	0.08736	2.7	-0.02282	0.1332		2.7	-0.0267	0.0312	2.7	-0.00729	0.0545		2.7	0.01855	0.0405	2.7	-0.0431	0.02757		2.7	0.0382	0.0557	2.7	-0.0127
2.8	-0.0365	0.1787	2.8	0.0119	0.0303	2.8	0.0491	0.0198		2.8	0.0131	0.0409	2.8	0.002	0.01195		2.8	0.04093	0.02884	2.8	0.0066	0.03779		2.8	-0.02296	0.05953	2.8	0.02477	0.01372		2.8	-0.0537	0.0551	2.8	0.00348	0.0447		2.8	-0.0229	0.06478	2.8	-0.02653	0.01582		2.8	0.0257	0.0706	2.8	0.0145
2.9	0.0833	0.121	2.9	-0.0108	0.0251	2.9	0.02	0.0188		2.9	0.0228	0.0216	2.9	-0.02455	0.01768		2.9	0.07655	0.0746	2.9	0.03963	0.01851		2.9	-0.003529	0.05958	2.9	-0.04646	0.03949		2.9	0.0271	0.0642	2.9	0.0111	0.0541		2.9	-0.008394	0.02512	2.9	-0.05409	0.09545		2.9	0.0216	0.0962	2.9	-0.00564
3	-0.0883	0.1777	3	0.0313	0.0537	3	0.0575	0.00674		3	0.0552	0.0192	3	-0.00318	0.0406		3	0.05712	0.09179	3	0.003361	0.01703		3	-0.03915	0.06598	3	0.03805	0.01588		3	-0.0889	0.0855	3	-0.0075	0.0485		3	0.008185	0.02714	3	0.01844	0.02952		3	0.00914	0.0851	3	0.0155
3.1	-0.0041	0.1232	3.1	-0.0269	0.0398	3.1	0.0125	0.0268		3.1	0.0066	0.0557	3.1	0.00427	0.04524		3.1	0.002072	0.08567	3.1	-0.0397	0.01293		3.1	0.02885	0.1053	3.1	-0.009225	0.01565		3.1	0.0147	0.0917	3.1	0.00908	0.0634		3.1	0.0144	0.07483	3.1	-0.01098	0.03747		3.1	0.0444	0.0415	3.1	0.0155
3.2	-0.1174	0.1548	3.2	0.00868	0.0508	3.2	0.0449	0.0132		3.2	0.0422	0.0459	3.2	-0.02811	0.04338		3.2	-0.02383	0.04428	3.2	0.01081	0.04116		3.2	0.09685	0.07805	3.2	-0.0008063	0.04724		3.2	-0.062	0.0437	3.2	0.0584	0.0215		3.2	-0.04155	0.02114	3.2	-0.01285	0.07493		3.2	-0.0427	0.0339	3.2	0.0257
3.3	0.025	0.1803	3.3	-0.0334	0.0145	3.3	0.0284	0.013		3.3	0.0163	0.0311	3.3	0.02564	0.0054		3.3	0.07331	0.02445	3.3	0.0257	0.03256		3.3	-0.003529	0.05958	3.3	-0.0102	0.04928		3.3	0.000207	0.0919	3.3	-0.00584	0.00574		3.3	0.02062	0.03327	3.3	-0.02735	0.103		3.3	0.0319	0.0223	3.3	-0.0241
3.4	-0.0235	0.0565	3.4	-0.014	0.0637	3.4	0.0317	0.0218		3.4	0.0131	0.0287	3.4	0.02046	0.0387		3.4	-0.02059	0.04101	3.4	0.01275	0.006669		3.4	0.01266	0.04345	3.4	-0.01117	0.01671		3.4	-0.0205	0.0151	3.4	0.00265	0.0558		3.4	0.004038	0.1102	3.4	0.004767	0.05697		3.4	-0.0344	0.0463	3.4	-0.0454
3.5	-0.0138	0.1467	3.5	0.0605	0.0829	3.5	0.03	0.0191		3.5	0.0228	0.0038	3.5	-0.00512	0.02825		3.5	0.002071	0.1258	3.5	0.02473	0.009868		3.5	-0.06505	0.03257	3.5	0.02963	0.04332		3.5	0.0603	0.0632	3.5	-0.017	0.0273		3.5	0.03098	0.085	3.5	-0.02134	0.04464		3.5	0.0423	0.0459	3.5	0.00389
3.6	-0.0009	0.1263	3.6	0.0216	0.0142	3.6	0.0336	0.034		3.6	0.0293	0.0781	3.6	0.01787	0.08631		3.6	0.02798	0.01078	3.6	-0.0002013	0.02585		3.6	-0.01001	0.04054	3.6	0.01538	0.03494		3.6	-0.0122	0.074	3.6	-0.00916	0.0277		3.6	0.05792	0.04574	3.6	-0.0429	0.04223		3.6	-0.00122	0.0468	3.6	-0.0342
3.7	-0.0592	0.1888	3.7	-0.0269	0.0347	3.7	0.0206	0.00608		3.7	0.0357	0.0327	3.7	-0.01192	0.03102		3.7	0.01826	0.04256	3.7	-0.007	0.03188		3.7	0.002947	0.009328	3.7	-0.01376	0.04716		3.7	-0.0578	0.0853	3.7	-0.0046	0.0214		3.7	-0.03533	0.06477	3.7	0.0574	0.04567		3.7	0.0485	0.0502	3.7	-0.0119
3.8	0.0736	0.0225	3.8	0.0152	0.0395	3.8	0.0323	0.0497		3.8	-0.0323	0.0118	3.8	-0.02487	0.03065		3.8	0.03122	0.03759	3.8	0.03995	0.03588		3.8	0.03533	0.07558	3.8	0.04064	0.04495		3.8	0.0417	0.055	3.8	0.0167	0.0268		3.8	-0.02911	0.04241	3.8	-0.01886	0.05605		3.8	-0.0116	0.0851	3.8	0.0286
3.9	0.0186	0.0353	3.9	0.0572	0.0538	3.9	0.0284	0.00704		3.9	0.0228	0.0371	3.9	-0.00123	0.04899		3.9	0.07331	0.03099	3.9	-0.02092	0.03425		3.9	0.006184	0.03894	3.9	-0.003397	0.06129		3.9	-0.0723	0.116	3.9	-0.0334	0.0435		3.9	-0.002177	0.06896	3.9	0.01637	0.02728		3.9	0.0568	0.0717	3.9	-0.0133
4	-0.0624	0.0186	4	0.00544	0.0737	4	-0.000411	0.0121		4	0.0552	0.0269	4	-0.00188	0.02239		4	0.03769	0.03538	4	0.004009	0.02146		4	0.07418	0.1175	4	0.01571	0.05924		4	-0.0661	0.113	4	-0.021	0.0672		4	0.03927	0.01546	4	0.009118	0.04931		4	-0.024	0.0218	4	-0.000252
4.1	-0.0753	0.0318	4.1	0.00544	0.0154	4.1	0.0287	0.0145		4.1	0.0001	0.0745	4.1	0.03762	0.01687		4.1	0.05712	0.09313	4.1	0.02085	0.02615		4.1	0.03856	0.07082	4.1	-0.006635	0.03713		4.1	0.0168	0.0234	4.1	0.00659	0.0115		4.1	-0.01461	0.02052	4.1	-0.02197	0.03411		4.1	0.0216	0.052	4.1	0.00679
4.2	-0.0106	0.0813	4.2	0.0249	0.03	4.2	-0.00204	0.0148		4.2	0.0034	0.033	4.2	0.02046	0.02169		4.2	0.02474	0.04144	4.2	-0.03679	0.05725		4.2	-0.02296	0.03866	4.2	-0.001778	0.0195		4.2	0.0437	0.0485	4.2	-0.0251	0.0312		4.2	0.02891	0.03427	4.2	0.06258	0.02076		4.2	-0.0385	0.103	4.2	0.00866
4.3	0.0445	0.0509	4.3	-0.0269	0.0199	4.3	0.0258	0.0469		4.3	0.0357	0.0725	4.3	0.02273	0.02533		4.3	-0.05621	0.09696	4.3	0.01631	0.01459		4.3	-0.01001	0.01189	4.3	-0.01473	0.05439		4.3	-0.0723	0.0539	4.3	0.0219	0.0482		4.3	-0.02083	0.02415	4.3	-0.01844	0.02657		4.3	-0.0219	0.0938	4.3	-0.000874
4.4	-0.0171	0.0862	4.4	0.0249	0.069	4.4	-0.0117	0.0172		4.4	0.0357	0.0311	4.4	0.02985	0.0295		4.4	-0.007642	0.02647	4.4	0.03412	0.04935		4.4	-0.0002915	0.01407	4.4	-0.02218	0.01948		4.4	0.0375	0.0899	4.4	0.0116	0.0296		4.4	-0.04155	0.0159	4.4	0.02735	0.02674		4.4	-0.0157	0.0272	4.4	0.0449
4.5	-0.0041	0.0788	4.5	-0.00427	0.0202	4.5	-0.00139	0.0131		4.5	-0.0193	0.0176	4.5	0.00298	0.03633		4.5	-0.04326	0.07308	4.5	-0.02578	0.02417		4.5	0.006185	0.04701	4.5	0.005023	0.01489		4.5	-0.105	0.0674	4.5	-0.00667	0.0388		4.5	-0.01046	0.006525	4.5	-0.01637	0.01692		4.5	-0.0137	0.037	4.5	0.0252
4.6	0.0056	0.0614	4.6	0.0832	0.096	4.6	0.00703	0.0237		4.6	0.0131	0.0459	4.6	0.00945	0.01119		4.6	0.00531	0.0213	4.6	0.03542	0.0235		4.6	0.01914	0.05135	4.6	0.01344	0.01935		4.6	0.0375	0.0517	4.6	-0.00605	0.0285		4.6	0.03927	0.07627	4.6	-0.006839	0.06269		4.6	-0.0282	0.0172	4.6	-0.0112
4.7	0.0736	0.1401	4.7	0.0443	0.0611	4.7	-0.00236	0.0143		4.7	0.0098	0.058	4.7	-0.0048	0.03419		4.7	-0.02383	0.0163	4.7	-0.0287	0.02774		4.7	-0.02296	0.01727	4.7	0.03255	0.05502		4.7	0.00642	0.00907	4.7	0.0354	0.0402		4.7	-0.02704	0.03645	4.7	-0.01036	0.01163		4.7	-0.0282	0.0312	4.7	-0.0398
4.8	0.0315	0.1585	4.8	0.0216	0.0559	4.8	0.0278	0.0145		4.8	-0.0128	0.0955	4.8	-0.02099	0.0295		4.8	0.06683	0.006743	4.8	-0.005058	0.001318		4.8	0.009422	0.0452	4.8	-0.0102	0.04322		4.8	-0.00186	0.0218	4.8	-0.00481	0.0534		4.8	0.03306	0.09572	4.8	-0.01782	0.05691		4.8	-0.00744	0.0689	4.8	0.0315
4.9	0.093	0.1774	4.9	-0.0205	0.0707	4.9	0.0109	0.0198		4.9	-0.0128	0.0141	4.9	0.00751	0.01809		4.9	-0.01735	0.03181	4.9	0.04254	0.03539		4.9	-0.0521	0.06178	4.9	0.004698	0.05444		4.9	0.00642	0.0773	4.9	-0.0133	0.0462		4.9	-0.0229	0.09208	4.9	-0.0143	0.007462		4.9	0.0568	0.0393	4.9	-0.000667
5	0.0088	0.0978	5	-0.0658	0.0638	5	-0.0111	0.0376		5	-0.0063	0.0202	5	0.02273	0.03456		5	-0.04002	0.04926	5	0.008866	0.04109		5	0.009423	0.09548	5	-0.01182	0.03632		5	-0.0599	0.0234	5	-0.0162	0.0415		5	0.04341	0.1084	5	0.0257	0.05265		5	-0.0137	0.0146	5	0.0188
5.1	0.0995	0.2043	5.1	-0.014	0.079	5.1	-0.0189	0.00848		5.1	0.0066	0.0797	5.1	0.0046	0.0308		5.1	0.07007	0.01399	5.1	0.01146	0.006471		5.1	-0.05534	0.03244	5.1	-0.00793	0.007865		5.1	-0.0516	0.0853	5.1	-0.00667	0.0196		5.1	0.00404	0.04528	5.1	0.04228	0.05382		5.1	-0.0116	0.05	5.1	-0.0628
5.2	-0.0656	0.1614	5.2	-0.00751	0.0874	5.2	-0.0176	0.00237		5.2	-0.0031	0.0488	5.2	-0.01386	0.06592		5.2	0.0215	0.02989	5.2	0.01178	0.02217		5.2	-0.006768	0.0671	5.2	0.009879	0.04488		5.2	0.0209	0.0766	5.2	-0.0295	0.029		5.2	-0.01047	0.06016	5.2	-0.03647	0.06573		5.2	-0.0592	0.0917	5.2	0.00514
5.3	0.0186	0.196	5.3	-0.0431	0.0723	5.3	0.000886	0.0189		5.3	0.026	0.0258	5.3	0.00524	0.05684		5.3	0.03121	0.02762	5.3	-0.04586	0.005142		5.3	-0.01324	0.09603	5.3	-0.03221	0.02153		5.3	-0.0184	0.0309	5.3	0.0205	0.0316		5.3	-0.008392	0.0569	5.3	-0.02487	0.08812		5.3	-0.024	0.0425	5.3	0.0178
5.4	-0.0624	0.1265	5.4	0.00544	0.0462	5.4	0.0093	0.00885		5.4	-0.0484	0.0837	5.4	-0.02519	0.01906		5.4	-0.01412	0.05892	5.4	-0.02449	0.04427		5.4	0.0418	0.03766	5.4	0.003079	0.05104		5.4	-0.0164	0.0192	5.4	0.0485	0.0474		5.4	0.001966	0.07416	5.4	0.0259	0.09941		5.4	-0.0219	0.0293	5.4	-0.00253
5.5	0.0445	0.0332	5.5	0.0281	0.102	5.5	-0.0108	0.0146		5.5	0.039	0.0762	5.5	-0.00965	0.03029		5.5	-0.004403	0.09476	5.5	0.007894	0.002242		5.5	0.002948	0.01658	5.5	-0.02282	0.03901		5.5	0.0209	0.0318	5.5	-0.0133	0.0347		5.5	-0.02704	0.04556	5.5	0.01844	0.06179		5.5	0.00914	0.107	5.5	0.0493
5.6	-0.0203	0.0964	5.6	-0.0593	0.0344	5.6	0.00832	0.0241		5.6	0.0131	0.0595	5.6	0.01593	0.01402		5.6	-0.02707	0.03181	5.6	-0.03129	0.03135		5.6	0.02561	0.008425	5.6	-0.04614	0.02704		5.6	0.00228	0.0779	5.6	0.0107	0.0302		5.6	0.01233	0.03685	5.6	0.04476	0.04616		5.6	0.0236	0.081	5.6	-0.00709
5.7	-0.0203	0.1412	5.7	-0.0464	0.0485	5.7	0.0248	0.0301		5.7	0.0131	0.0589	5.7	0.01075	0.02912		5.7	0.00531	0.03304	5.7	-0.02028	0.009861		5.7	0.01914	0.0422	5.7	0.02121	0.04598		5.7	0.0085	0.108	5.7	-0.00667	0.0376		5.7	-0.004248	0.0774	5.7	-0.02383	0.06878		5.7	-0.0406	0.051	5.7	-0.00896
5.8	0.0056	0.039	5.8	0.0119	0.0661	5.8	-0.0108	0.0247		5.8	-0.0096	0.065	5.8	-0.00706	0.04073		5.8	-0.05621	0.03608	5.8	-0.03064	0.04313		5.8	-0.01324	0.07081	5.8	-0.01441	0.05117		5.8	-0.033	0.0778	5.8	-0.00688	0.0235		5.8	-0.006323	0.08546	5.8	-0.01285	0.05307		5.8	-0.0116	0.0567	5.8	-0.00419
5.9	-0.0397	0.1792	5.9	-0.0431	0.0386	5.9	-0.00851	0.00787		5.9	-0.0128	0.0214	5.9	0.00427	0.02289		5.9	-0.03355	0.03513	5.9	-0.009267	0.02175		5.9	0.06447	0.06178	5.9	0.00567	0.03807		5.9	0.000207	0.117	5.9	0.0159	0.0747		5.9	-0.02497	0.0481	5.9	-0.06486	0.02922		5.9	-0.0365	0.0526	5.9	-0.0264
6	-0.0009	0.0606	6	0.0249	0.044	6	-0.026	0.0261		6	-0.0808	0.0624	6	-0.00253	0.02741		6	-0.02707	0.09287	6	-0.03031	0.04954		6	0.009422	0.0596	6	-0.01894	0.04101		6	-0.00808	0.0799	6	0.0141	0.0306		6	0.008187	0.026	6	0.005181	0.03501		6	-0.00122	0.0562	6	0.0203
6.1	0.025	0.0297	6.1	0.0022	0.0495	6.1	-0.0393	0.0202		6.1	-0.0517	0.0619	6.1	-0.03847	0.01455		6.1	-0.03354	0.03607	6.1	0.02085	0.03156		6.1	-0.01972	0.07038	6.1	0.02607	0.04105		6.1	0.0168	0.13	6.1	0.000166	0.0196		6.1	0.01647	0.01743	6.1	0.04974	0.03748		6.1	0.00499	0.0225	6.1	-0.00481
6.2	0.0445	0.1178	6.2	-0.0108	0.0796	6.2	-0.0286	0.0132		6.2	0.0034	0.033	6.2	0.00071	0.00903		6.2	-0.05297	0.04447	6.2	0.01016	0.03396		6.2	0.03856	0.0572	6.2	0.0004893	0.02409		6.2	0.0168	0.0465	6.2	-0.000663	0.06		6.2	-0.01875	0.01901	6.2	-0.001865	0.04134		6.2	0.00292	0.0629	6.2	0.0263
6.3	-0.0818	0.084	6.3	0.0022	0.0394	6.3	-0.0321	0.0226		6.3	-0.0128	0.08	6.3	-0.00706	0.01121		6.3	-0.05621	0.07701	6.3	0.04804	0.08149		6.3	-0.0521	0.07558	6.3	-0.004693	0.01279		6.3	0.0334	0.0861	6.3	0.00783	0.014		6.3	0.004043	0.07339	6.3	0.02321	0.02716		6.3	0.0527	0.0426	6.3	-0.0268
6.4	0.0898	0.1027	6.4	-0.0334	0.0629	6.4	-0.0185	0.0173		6.4	-0.0614	0.045	6.4	-0.00706	0.00665		6.4	0.01503	0.04388	6.4	0.003685	0.06965		6.4	-0.0262	0.07611	6.4	0.01247	0.04053		6.4	-0.0454	0.0204	6.4	-0.00087	0.0339		6.4	0.05378	0.07087	6.4	0.03233	0.06901		6.4	0.0174	0.0534	6.4	0.00265
6.5	-0.0559	0.1569	6.5	-0.014	0.0312	6.5	-0.013	0.0234		6.5	-0.029	0.0273	6.5	0.00816	0.01188		6.5	0.01503	0.03376	6.5	-0.005705	0.02811		6.5	0.0418	0.08484	6.5	-0.0293	0.05029		6.5	-0.0184	0.0688	6.5	0.0259	0.0477		6.5	-0.02912	0.005165	6.5	-0.02735	0.02311		6.5	-0.0219	0.0633	6.5	0.0107
6.6	0.0736	0.1424	6.6	0.0281	0.0595	6.6	-0.0143	0.0163		6.6	-0.0193	0.067	6.6	-0.01483	0.04214		6.6	0.01502	0.01771	6.6	0.004656	0.0269		6.6	-0.02943	0.06005	6.6	-0.001777	0.03162		6.6	-0.0371	0.06	6.6	-0.0427	0.0263		6.6	-0.03119	0.03404	6.6	0.01036	0.04037		6.6	-0.0385	0.046	6.6	0.00327
6.7	0.0445	0.1028	6.7	-0.0658	0.0555	6.7	-0.0279	0.0105		6.7	-0.1164	0.0368	6.7	-0.00479	0.01381		6.7	-0.001165	0.05166	6.7	0.0202	0.02891		6.7	0.02885	0.06641	6.7	-0.03804	0.03532		6.7	0.0168	0.091	6.7	0.0211	0.0227		6.7	0.04342	0.07052	6.7	-0.01554	0.05005		6.7	-0.0323	0.0767	6.7	0.00472
6.8	0.0153	0.182	6.8	-0.0949	0.0779	6.8	-0.0406	0.0099		6.8	-0.0517	0.0177	6.8	-0.01516	0.01958		6.8	-0.01412	0.007367	6.8	-0.02028	0.03164		6.8	-0.0521	0.07253	6.8	0.006641	0.01659		6.8	0.0334	0.0469	6.8	-0.00336	0.0224		6.8	0.01233	0.02814	6.8	-0.03191	0.06372		6.8	-0.024	0.0311	6.8	0.063
6.9	-0.0106	0.1406	6.9	-0.0528	0.0246	6.9	-0.0438	0.0036		6.9	-0.029	0.0206	6.9	0.00978	0.02528		6.9	-0.03678	0.04865	6.9	0.01696	0.0221		6.9	0.01266	0.04847	6.9	0.04517	0.04523		6.9	-0.00601	0.061	6.9	-0.00108	0.022		6.9	0.02477	0.03646	6.9	0.02445	0.04829		6.9	-0.0634	0.051	6.9	0.00223
7	0.0283	0.0944	7	-0.0431	0.0735	7	-0.058	0.0073		7	-0.0161	0.0557	7	-0.01127	0.02264		7	0.03769	0.03169	7	-0.08148	0.0118		7	0.01914	0.05641	7	-0.008577	0.01624		7	-0.00808	0.0142	7	-0.0228	0.0272		7	-0.03119	0.0154	7	-0.05284	0.04741		7	-0.0572	0.0129	7	-0.00481
7.1	0.0218	0.1374	7.1	-0.00104	0.0428	7.1	-0.0389	0.0183		7.1	-0.0031	0.0485	7.1	-0.02196	0.04205		7.1	-0.03031	0.07018	7.1	-0.0138	0.06406		7.1	-0.04886	0.0409	7.1	0.0115	0.02246		7.1	0.0209	0.0203	7.1	0.00141	0.0379		7.1	-0.02083	0.06379	7.1	0.04829	0.08568		7.1	-0.024	0.0713	7.1	-0.0133
7.2	-0.0656	0.1452	7.2	0.0119	0.0655	7.2	-0.0147	0.0182		7.2	-0.0096	0.0338	7.2	-0.02131	0.04038		7.2	-0.05297	0.02129	7.2	0.01955	0.02977		7.2	-0.09096	0.04302	7.2	-0.00372	0.01972		7.2	-0.0102	0.0308	7.2	0.0207	0.0486		7.2	0.02269	0.06858	7.2	-0.002072	0.03431		7.2	-0.051	0.133	7.2	0.0518
7.3	-0.03	0.0432	7.3	-0.014	0.0443	7.3	-0.0432	0.0212		7.3	-0.0225	0.0248	7.3	-0.01386	0.0043		7.3	-0.07888	0.09776	7.3	-0.02578	0.0237		7.3	-0.08124	0.0558	7.3	0.006965	0.02725		7.3	0.0313	0.0148	7.3	-0.0233	0.0692		7.3	-0.01461	0.03053	7.3	0.001036	0.01038		7.3	-0.0116	0.0973	7.3	-0.0359
7.4	0.0088	0.0638	7.4	-0.00427	0.0205	7.4	0.00865	0.0159		7.4	-0.0323	0.0618	7.4	-0.02131	0.01482		7.4	-0.007642	0.07212	7.4	-0.007649	0.05868		7.4	-0.0521	0.02043	7.4	0.02866	0.0283		7.4	0.00642	0.0697	7.4	0.0458	0.0813		7.4	-0.03948	0.06269	7.4	0.01969	0.01687		7.4	-0.0365	0.0401	7.4	-0.0177
7.5	0.0283	0.1368	7.5	-0.0528	0.0401	7.5	-0.0435	0.0138		7.5	-0.0452	0.0599	7.5	-0.00285	0.01309		7.5	0.02798	0.05166	7.5	-0.03064	0.03015		7.5	0.002947	0.04746	7.5	-0.02995	0.03697		7.5	-0.0205	0.0726	7.5	0.0211	0.0602		7.5	-0.03119	0.04175	7.5	0.02466	0.05298		7.5	-0.0447	0.0104	7.5	-0.028
7.6	0.093	0.1135	7.6	-0.0205	0.0732	7.6	-0.0234	0.0281		7.6	0.0066	0.0327	7.6	0.00395	0.07102		7.6	0.04417	0.06562	7.6	0.01113	0.0263		7.6	-0.02296	0.004033	7.6	0.01603	0.04339		7.6	0.0437	0.0312	7.6	0.013	0.0584		7.6	-0.02704	0.04917	7.6	0.02881	0.05692		7.6	0.0154	0.0613	7.6	-0.0146
7.7	-0.2081	0.0916	7.7	-0.00751	0.0644	7.7	-0.0587	0.0152		7.7	0.0066	0.0839	7.7	-0.01937	0.04038		7.7	-0.03031	0.06143	7.7	-0.001172	0.0595		7.7	0.002947	0.04594	7.7	-0.02218	0.08044		7.7	-0.0247	0.0708	7.7	0.00928	0.00464		7.7	-0.01668	0.02239	7.7	-0.01078	0.04477		7.7	-0.00537	0.0704	7.7	0.0176
7.8	-0.1466	0.0097	7.8	-0.0787	0.061	7.8	-0.0548	0.0134		7.8	0.0163	0.0321	7.8	0.00201	0.02286		7.8	0.008549	0.06104	7.8	-0.02449	0.01719		7.8	-0.00353	0.07575	7.8	-0.002425	0.05547		7.8	-0.00601	0.0371	7.8	0.0397	0.0608		7.8	0.006112	0.0246	7.8	0.02217	0.04666		7.8	0.0444	0.05	7.8	-0.0326
7.9	-0.0365	0.0754	7.9	0.00544	0.0149	7.9	-0.0289	0.024		7.9	-0.0323	0.0677	7.9	-0.00156	0.03314		7.9	-0.02707	0.0639	7.9	-0.01769	0.05424		7.9	-0.006768	0.03978	7.9	0.01668	0.0206		7.9	0.0334	0.0216	7.9	-0.0206	0.0317		7.9	-0.004246	0.07144	7.9	0.02134	0.05294		7.9	0.0506	0.0527	7.9	0.03
8	-0.1013	0.2344	8	-0.0108	0.064	8	-0.0364	0.0162		8	-0.0096	0.0461	8	-0.00318	0.03061		8	0.00531	0.02182	8	0.0007717	0.03049		8	-0.02296	0.07647	8	-0.02412	0.02597		8	-0.0537	0.0138	8	0.0319	0.0657		8	0.07036	0.03501	8	0.01492	0.03092		8	0.0299	0.0521	8	0.0263
8.1	-0.0333	0.1049	8.1	0.00544	0.0622	8.1	-0.0318	0.0337		8.1	-0.0517	0.0196	8.1	-0.01224	0.0286		8.1	-0.0465	0.07419	8.1	0.001095	0.04233		8.1	-0.04562	0.01638	8.1	0.05489	0.05746		8.1	-0.035	0.0217	8.1	-0.0251	0.0104		8.1	0.03305	0.07308	8.1	0.01161	0.07436		8.1	-0.0157	0.0272	8.1	0.0145
8.2	0.0056	0.1086	8.2	-0.00427	0.1	8.2	-0.0487	0.00678		8.2	-0.0031	0.0704	8.2	-0.0252	0.03751		8.2	-0.007642	0.0293	8.2	-0.02125	0.05513		8.2	0.04828	0.05819	8.2	0.004698	0.06301		8.2	-0.0537	0.0461	8.2	0.0039	0.0531		8.2	0.05999	0.04154	8.2	0.0151	0.05597		8.2	0.00085	0.0358	8.2	-4.59e-05
8.3	-0.0268	0.1456	8.3	0.0313	0.0947	8.3	-0.0519	0.0286		8.3	-0.0063	0.055	8.3	-0.00933	0.04059		8.3	-0.0465	0.03353	8.3	-0.02449	0.02078		8.3	-0.01324	0.02885	8.3	-0.02477	0.03176		8.3	0.00228	0.0865	8.3	0.0346	0.0693		8.3	0.01648	0.1427	8.3	0.01409	0.04142		8.3	0.0444	0.012	8.3	-0.00357
8.4	0.0509	0.2215	8.4	-0.069	0.0451	8.4	-0.0325	0.0503		8.4	-0.042	0.0564	8.4	0.00589	0.0179		8.4	0.008548	0.05929	8.4	0.04189	0.0615		8.4	-0.006767	0.06778	8.4	0.0591	0.02751		8.4	0.00642	0.0981	8.4	0.0402	0.0136		8.4	0.01855	0.04589	8.4	0.06196	0.07095		8.4	-0.0427	0.024	8.4	0.0163
8.5	0.0283	0.1033	8.5	-0.0431	0.0372	8.5	-0.0616	0.0237		8.5	0.0131	0.0267	8.5	-0.00447	0.0095		8.5	0.008549	0.03215	8.5	0.008865	0.023		8.5	-0.01324	0.05892	8.5	-0.01311	0.05155		8.5	-0.00601	0.0241	8.5	-0.0454	0.0183		8.5	-0.02497	0.06428	8.5	-0.02839	0.0504		8.5	-0.0137	0.0471	8.5	0.0232
8.6	-0.0883	0.0973	8.6	-0.0205	0.0293	8.6	-0.0661	0.0281		8.6	0.0228	0.0275	8.6	0.01658	0.01733		8.6	-0.01736	0.02721	8.6	-0.006353	0.01581		8.6	0.01266	0.01091	8.6	-0.002102	0.05317		8.6	0.0168	0.0494	8.6	0.000373	0.0366		8.6	0.03927	0.09072	8.6	0.01989	0.05259		8.6	0.0423	0.0554	8.6	-0.00979
8.7	-0.0138	0.1079	8.7	0.0152	0.0303	8.7	-0.0742	0.0293		8.7	-0.0031	0.0192	8.7	-0.01419	0.03751		8.7	-0.02059	0.121	8.7	-0.008621	0.004041		8.7	-0.01001	0.03658	8.7	0.007612	0.03905		8.7	-0.0661	0.0469	8.7	-0.0272	0.00786		8.7	-0.02497	0.06379	8.7	0.02342	0.045		8.7	0.0216	0.0669	8.7	0.0331
8.8	0.0639	0.1101	8.8	-0.00427	0.0529	8.8	-0.0775	0.0064		8.8	-0.0646	0.0388	8.8	0.00233	0.01099		8.8	-0.02707	0.06151	8.8	0.009189	0.06483		8.8	0.02237	0.06109	8.8	0.01085	0.04156		8.8	-0.0205	0.0788	8.8	-0.00398	0.047		8.8	0.0517	0.07253	8.8	0.04228	0.05246		8.8	0.0464	0.0778	8.8	0.0603
8.9	0.0801	0.1197	8.9	0.0508	0.128	8.9	-0.0341	0.0372		8.9	-0.0387	0.0091	8.9	0.02629	0.00806		8.9	-0.001166	0.03584	8.9	0.008217	0.03339		8.9	0.02238	0.04173	8.9	0.02639	0.02771		8.9	0.0396	0.108	8.9	0.00203	0.0318		8.9	0.01026	0.1241	8.9	-0.04	0.01799		8.9	-0.115	0.0542	8.9	0.0151
9	0.0121	0.1457	9	-0.0593	0.00954	9	-0.0548	0.0175		9	0.0001	0.0783	9	-0.00965	0.03238		9	-0.02059	0.05313	9	0.03347	0.02619		9	-0.01324	0.04201	9	-0.02088	0.05284		9	-0.0184	0.0346	9	0.00555	0.0189		9	-0.0229	0.07896	9	0.0008292	0.0459		9	-0.00744	0.0394	9	0.0252
9.1	0.0445	0.0723	9.1	0.0346	0.0668	9.1	-0.0713	0.0305		9.1	-0.0128	0.0584	9.1	-0.02196	0.01676		9.1	0.01826	0.03685	9.1	-0.01574	0.05803		9.1	-0.078	0.06598	9.1	-0.03707	0.02933		9.1	-0.0122	0.065	9.1	0.0327	0.0526		9.1	-0.04362	0.02651	9.1	-0.01679	0.06347		9.1	-0.0323	0.0686	9.1	0.0397
9.2	0.2258	0.1665	9.2	0.0184	0.0341	9.2	-0.0681	0.0436		9.2	-0.0646	0.0888	9.2	-0.0375	0.03237		9.2	-0.04326	0.04681	9.2	-0.00603	0.02164		9.2	0.01914	0.05387	9.2	-0.01149	0.03036		9.2	-0.00394	0.0574	9.2	-0.00729	0.0551		9.2	-0.03119	0.05714	9.2	-0.02549	0.02976		9.2	0.00707	0.00585	9.2	0.0099
9.3	0.0768	0.1717	9.3	0.00544	0.0685	9.3	-0.0606	0.00759		9.3	-0.0484	0.089	9.3	-0.00706	0.02929		9.3	-0.03031	0.02245	9.3	0.02991	0.04492		9.3	-0.01324	0.05584	9.3	-0.02444	0.03339		9.3	-0.0537	0.0606	9.3	-0.0456	0.0134		9.3	-0.01254	0.2022	9.3	0.01741	0.03245		9.3	-0.0302	0.0301	9.3	0.048
9.4	0.0671	0.1398	9.4	-0.0172	0.0504	9.4	-0.0642	0.0352		9.4	-0.0582	0.0368	9.4	0.01075	0.01522		9.4	-0.03031	0.0682	9.4	-0.05363	0.03056		9.4	0.01914	0.07468	9.4	0.01474	0.05737		9.4	-0.0184	0.0491	9.4	0.0101	0.0336		9.4	0.02269	0.02035	9.4	-0.03585	0.02323		9.4	0.000849	0.0455	9.4	0.0617
9.5	0.0736	0.0556	9.5	-0.0367	0.0634	9.5	-0.0846	0.0213		9.5	0.0066	0.0562	9.5	0.00459	0.03776		9.5	-0.03678	0.1086	9.5	-0.02222	0.05361		9.5	-0.006767	0.05962	9.5	-0.06621	0.03791		9.5	-0.0537	0.138	9.5	-0.0632	0.0386		9.5	0.01855	0.08325	9.5	-0.0228	0.1078		9.5	-0.00122	0.0767	9.5	-0.0204
9.6	0.1286	0.1397	9.6	-0.0108	0.0763	9.6	-0.0629	0.0336		9.6	-0.0258	0.0865	9.6	-0.03232	0.03278		9.6	-0.06593	0.07138	9.6	0.01113	0.02805		9.6	-0.0002915	0.02282	9.6	0.01636	0.01577		9.6	0.0499	0.0525	9.6	-0.0241	0.032		9.6	0.0144	0.02333	9.6	0.03399	0.02008		9.6	-0.0199	0.0873	9.6	0.00866
9.7	0.1772	0.0938	9.7	-0.0561	0.0209	9.7	-0.0807	0.0217		9.7	-0.0582	0.0368	9.7	-0.01904	0.0109		9.7	-0.06269	0.06288	9.7	-0.03679	0.0336		9.7	0.002947	0.02602	9.7	-0.02153	0.03321		9.7	-0.0288	0.0219	9.7	0.0277	0.0148		9.7	0.01233	0.08716	9.7	-0.03792	0.01937		9.7	-0.0572	0.055	9.7	0.0321
9.8	-0.0559	0.2302	9.8	-0.0399	0.0601	9.8	-0.0843	0.000671		9.8	-0.0161	0.0635	9.8	0.01528	0.04569		9.8	0.01179	0.06912	9.8	-0.0002002	0.05466		9.8	-0.04238	0.04204	9.8	-0.01149	0.01742		9.8	-0.0226	0.0609	9.8	-0.0121	0.057		9.8	-0.03119	0.04887	9.8	0.0002072	0.02659		9.8	-0.0883	0.0339	9.8	-0.00129
9.9	-0.0656	0.3175	9.9	-0.0108	0.0263	9.9	-0.0927	0.0537		9.9	-0.0355	0.0393	9.9	-0.00447	0.02042		9.9	0.002072	0.04704	9.9	0.01567	0.02543		9.9	0.009423	0.03262	9.9	-0.03383	0.05254		9.9	-0.0495	0.0543	9.9	0.0201	0.013		9.9	-0.004245	0.06096	9.9	0.008082	0.07097		9.9	-0.0468	0.0748	9.9	-0.0257
10	0.1222	0.3656	10	-0.0334	0.0638	10	-0.0878	0.043		10	0.0325	0.0603	10	0.00524	0.03884		10	-0.007642	0.02156	10	-0.00603	0.03674		10	-0.01001	0.06518	10	-0.02703	0.0375		10	0.0396	0.0559	10	0.0497	0.0208		10	0.05999	0.1172	10	-0.01451	0.05898		10	-0.0447	0.051	10	0.0445
10.1	0.0509	0.2075	10.1	-4.13	0.127	10.1	-31.8	1.21		10.1	-7.434	0.1118	10.1	-18.76	0.493		10.1	-17.58	2.353	10.1	-44.18	1.26		10.1	-3.238	0.1296	10.1	-7.011	0.2112		10.1	-1.69	0.0468	10.1	-4.79	0.0649		10.1	-3.67	0.01669	10.1	-9.82	0.1458		10.1	-5.01	0.0847	10.1	-9.55
10.2	-0.2113	0.2739	10.2	-4.43	0.133	10.2	-32.7	1.01		10.2	-7.412	0.1132	10.2	-18.67	0.4376		10.2	-16.69	2.513	10.2	-44.68	1.55		10.2	-2.507	0.02748	10.2	-6.349	0.1413		10.2	-1.74	0.0423	10.2	-4.88	0.029		10.2	-3.705	0.02699	10.2	-9.804	0.1114		10.2	-4.16	0.0567	10.2	-8.78
10.3	-0.1433	0.3331	10.3	-4.49	0.0786	10.3	-32.6	0.948		10.3	-7.434	0.0897	10.3	-18.59	0.3932		10.3	-16.5	2.416	10.3	-44.82	1.616		10.3	-2.303	0.09554	10.3	-6.265	0.1877		10.3	-1.79	0.116	10.3	-4.91	0.0431		10.3	-3.649	0.0516	10.3	-9.773	0.09675		10.3	-4.03	0.0524	10.3	-8.69
10.4	-0.1757	0.3924	10.4	-4.43	0.152	10.4	-32.5	0.938		10.4	-7.292	0.1276	10.4	-18.45	0.4302		10.4	-16.44	2.465	10.4	-44.86	1.71		10.4	-2.277	0.05523	10.4	-6.239	0.08442		10.4	-1.88	0.0458	10.4	-4.87	0.0331		10.4	-3.699	0.08129	10.4	-9.785	0.1187		10.4	-3.98	0.113	10.4	-8.66
10.5	-0.2016	0.5319	10.5	-4.45	0.127	10.5	-32.4	0.928		10.5	-7.295	0.1542	10.5	-18.32	0.4883		10.5	-16.27	2.508	10.5	-44.88	1.805		10.5	-2.29	0.06077	10.5	-6.226	0.191		10.5	-1.79	0.113	10.5	-4.92	0.0713		10.5	-3.703	0.09776	10.5	-9.688	0.1208		10.5	-4.02	0.0855	10.5	-8.59
10.6	-0.2049	0.5011	10.6	-4.5	0.192	10.6	-32.3	0.953		10.6	-7.279	0.1003	10.6	-18.16	0.4096		10.6	-16.23	2.457	10.6	-44.83	1.84		10.6	-2.215	0.05961	10.6	-6.157	0.1773		10.6	-1.86	0.0538	10.6	-4.89	0.041		10.6	-3.604	0.08091	10.6	-9.688	0.09653		10.6	-3.9	0.0917	10.6	-8.54
10.7	-0.2955	0.4579	10.7	-4.42	0.113	10.7	-32.1	0.914		10.7	-7.198	0.1291	10.7	-18.06	0.4051		10.7	-16.1	2.43	10.7	-44.73	1.944		10.7	-2.205	0.035	10.7	-6.186	0.1254		10.7	-1.79	0.0655	10.7	-4.88	0.0542		10.7	-3.587	0.12	10.7	-9.605	0.1377		10.7	-3.9	0.0964	10.7	-8.55
10.8	-0.2081	0.5882	10.8	-4.47	0.0854	10.8	-32	0.928		10.8	-7.221	0.126	10.8	-17.96	0.4067		10.8	-16.04	2.382	10.8	-44.67	2.001		10.8	-2.108	0.0301	10.8	-6.114	0.1695		10.8	-1.83	0.0268	10.8	-4.85	0.0281		10.8	-3.544	0.02997	10.8	-9.545	0.05239		10.8	-3.87	0.145	10.8	-8.49
10.9	-0.1757	0.6947	10.9	-4.48	0.106	10.9	-31.9	0.939		10.9	-7.104	0.1318	10.9	-17.86	0.4414		10.9	-15.93	2.398	10.9	-44.59	2.024		10.9	-2.212	0.06745	10.9	-6.101	0.1049		10.9	-1.82	0.121	10.9	-4.8	0.0155		10.9	-3.569	0.09236	10.9	-9.493	0.1591		10.9	-3.86	0.0515	10.9	-8.47
11	-0.1272	0.6161	11	-4.4	0.203	11	-31.8	0.915		11	-7.12	0.1664	11	-17.74	0.4149		11	-15.9	2.384	11	-44.55	2.053		11	-2.167	0.01486	11	-6.095	0.1025		11	-1.76	0.0623	11	-4.81	0.0352		11	-3.519	0.06331	11	-9.466	0.1256		11	-3.82	0.0582	11	-8.41
11.1	-0.2599	0.6113	11.1	-4.42	0.0902	11.1	-31.7	0.943		11.1	-7.007	0.0839	11.1	-17.68	0.3998		11.1	-15.8	2.398	11.1	-44.47	2.087		11.1	-2.131	0.02278	11.1	-6.015	0.1204		11.1	-1.76	0.0173	11.1	-4.8	0.046		11.1	-3.48	0.06061	11.1	-9.383	0.1005		11.1	-3.81	0.0493	11.1	-8.38
11.2	-0.3182	0.6511	11.2	-4.37	0.0897	11.2	-31.6	0.914		11.2	-6.991	0.1158	11.2	-17.57	0.4454		11.2	-15.72	2.415	11.2	-44.36	2.069		11.2	-2.134	0.1085	11.2	-6.039	0.0869		11.2	-1.8	0.057	11.2	-4.76	0.0358		11.2	-3.436	0.05432	11.2	-9.387	0.07332		11.2	-3.77	0.0671	11.2	-8.36
11.3	-0.3117	0.4662	11.3	-4.41	0.116	11.3	-31.5	0.943		11.3	-6.949	0.0704	11.3	-17.45	0.4251		11.3	-15.63	2.363	11.3	-44.26	2.143		11.3	-2.154	0.05634	11.3	-5.959	0.1384		11.3	-1.76	0.0881	11.3	-4.73	0.0474		11.3	-3.432	0.01077	11.3	-9.315	0.1466		11.3	-3.76	0.0726	11.3	-8.28
11.4	-0.2923	0.4516	11.4	-4.4	0.108	11.4	-31.5	0.929		11.4	-6.926	0.1238	11.4	-17.42	0.4049		11.4	-15.56	2.338	11.4	-44.21	2.188		11.4	-2.16	0.1057	11.4	-5.977	0.1084		11.4	-1.74	0.0551	11.4	-4.68	0.0676		11.4	-3.397	0.07425	11.4	-9.271	0.1005		11.4	-3.77	0.0243	11.4	-8.31
11.5	-0.1725	0.6971	11.5	-4.36	0.189	11.5	-31.4	0.927		11.5	-6.926	0.0876	11.5	-17.35	0.4194		11.5	-15.53	2.309	11.5	-44.08	2.151		11.5	-2.069	0.04168	11.5	-5.97	0.1517		11.5	-1.73	0.0967	11.5	-4.74	0.0679		11.5	-3.399	0.06681	11.5	-9.215	0.1465		11.5	-3.72	0.0825	11.5	-8.26
11.6	-0.2858	0.559	11.6	-4.41	0.129	11.6	-31.3	0.936		11.6	-6.881	0.1122	11.6	-17.25	0.4241		11.6	-15.49	2.308	11.6	-44.01	2.23		11.6	-2.05	0.08213	11.6	-5.894	0.1717		11.6	-1.79	0.0246	11.6	-4.66	0.0782		11.6	-3.366	0.02597	11.6	-9.238	0.08811		11.6	-3.75	0.0539	11.6	-8.22
11.7	-0.3571	0.4221	11.7	-4.4	0.106	11.7	-31.2	0.949		11.7	-6.874	0.1267	11.7	-17.22	0.4154		11.7	-15.44	2.275	11.7	-43.92	2.263		11.7	-2.06	0.01189	11.7	-5.924	0.06072		11.7	-1.73	0.0749	11.7	-4.64	0.0294		11.7	-3.345	0.08245	11.7	-9.128	0.1089		11.7	-3.7	0.0449	11.7	-8.21
11.8	-0.2793	0.39	11.8	-4.33	0.0689	11.8	-31.2	0.902		11.8	-6.842	0.1488	11.8	-17.15	0.4395		11.8	-15.38	2.268	11.8	-43.81	2.244		11.8	-2.076	0.04658	11.8	-5.892	0.1267		11.8	-1.76	0.0853	11.8	-4.71	0.0573		11.8	-3.361	0.1385	11.8	-9.149	0.1019		11.8	-3.7	0.0635	11.8	-8.17
11.9	-0.2016	0.3644	11.9	-4.28	0.0933	11.9	-31.1	0.946		11.9	-6.784	0.1587	11.9	-17.08	0.4028		11.9	-15.28	2.336	11.9	-43.77	2.244		11.9	-2.089	0.07082	11.9	-5.835	0.0822		11.9	-1.76	0.0488	11.9	-4.66	0.0485		11.9	-3.312	0.09237	11.9	-9.064	0.1159		11.9	-3.68	0.0798	11.9	-8.18
12	-0.2113	0.303	12	-4.31	0.0802	12	-31.1	0.951		12	-6.758	0.1012	12	-17.05	0.4062		12	-15.28	2.282	12	-43.65	2.313		12	-2.066	0.0671	12	-5.855	0.123		12	-1.7	0.106	12	-4.66	0.0411		12	-3.293	0.02806	12	-9.025	0.09929		12	-3.59	0.0649	12	-8.12
12.1	0.0056	0.3366	12.1	-4.29	0.103	12.1	-31	0.901		12.1	-6.774	0.0748	12.1	-17.01	0.4062		12.1	-15.18	2.241	12.1	-43.54	2.287		12.1	-2.05	0.04614	12.1	-5.831	0.1125		12.1	-1.77	0.0922	12.1	-4.66	0.0709		12.1	-3.345	0.06186	12.1	-9.008	0.1126		12.1	-3.66	0.0526	12.1	-8.11
12.2	-0.0527	0.5748	12.2	-4.31	0.0653	12.2	-31	0.947		12.2	-6.706	0.1334	12.2	-16.94	0.3666		12.2	-15.13	2.236	12.2	-43.5	2.299		12.2	-2.063	0.1047	12.2	-5.838	0.08158		12.2	-1.73	0.0312	12.2	-4.59	0.0108		12.2	-3.281	0.148	12.2	-8.975	0.1188		12.2	-3.66	0.0359	12.2	-8.13
12.3	-0.0235	0.2872	12.3	-4.28	0.117	12.3	-30.9	0.924		12.3	-6.719	0.1283	12.3	-16.88	0.3562		12.3	-15.08	2.264	12.3	-43.38	2.314		12.3	-2.021	0.09549	12.3	-5.789	0.1328		12.3	-1.7	0.0748	12.3	-4.58	0.00832		12.3	-3.235	0.01933	12.3	-8.94	0.105		12.3	-3.74	0.0997	12.3	-8.07
12.4	-0.0106	0.4436	12.4	-4.23	0.117	12.4	-30.9	0.916		12.4	-6.654	0.1146	12.4	-16.82	0.3681		12.4	-15.1	2.269	12.4	-43.29	2.369		12.4	-2.018	0.15	12.4	-5.76	0.06512		12.4	-1.69	0.0516	12.4	-4.6	0.0693		12.4	-3.268	0.0358	12.4	-8.938	0.1041		12.4	-3.6	0.0307	12.4	-8.05
12.5	-0.0786	0.4258	12.5	-4.25	0.0833	12.5	-30.8	0.946		12.5	-6.661	0.0468	12.5	-16.82	0.3864		12.5	-15.03	2.249	12.5	-43.26	2.325		12.5	-2.047	0.05405	12.5	-5.778	0.08103		12.5	-1.7	0.0503	12.5	-4.55	0.0748		12.5	-3.25	0.03874	12.5	-8.909	0.108		12.5	-3.63	0.0651	12.5	-8.05
12.6	0.0477	0.4629	12.6	-4.21	0.0652	12.6	-30.8	0.907		12.6	-6.631	0.0676	12.6	-16.72	0.4149		12.6	-14.99	2.211	12.6	-43.1	2.365		12.6	-1.979	0.01907	12.6	-5.681	0.1152		12.6	-1.71	0.0952	12.6	-4.54	0.0259		12.6	-3.196	0.0481	12.6	-8.969	0.1097		12.6	-3.69	0.0758	12.6	-8.06
12.7	0.0121	0.602	12.7	-4.27	0.0592	12.7	-30.7	0.947		12.7	-6.567	0.0982	12.7	-16.69	0.4108		12.7	-14.93	2.238	12.7	-43.09	2.371		12.7	-2.018	0.05144	12.7	-5.732	0.06623		12.7	-1.73	0.0785	12.7	-4.52	0.0138		12.7	-3.27	0.05763	12.7	-8.853	0.1101		12.7	-3.59	0.036	12.7	-8.06
12.8	0.0056	0.2995	12.8	-4.26	0.074	12.8	-30.7	0.914		12.8	-6.563	0.0974	12.8	-16.62	0.3971		12.8	-14.86	2.207	12.8	-42.98	2.361		12.8	-1.969	0.02572	12.8	-5.673	0.153		12.8	-1.63	0.0085	12.8	-4.49	0.0354		12.8	-3.202	0.02782	12.8	-8.888	0.1216		12.8	-3.58	0.0668	12.8	-7.92
12.9	-0.03	0.4638	12.9	-4.2	0.114	12.9	-30.7	0.925		12.9	-6.563	0.0651	12.9	-16.6	0.3971		12.9	-14.82	2.199	12.9	-42.87	2.393		12.9	-2.005	0.04727	12.9	-5.651	0.123		12.9	-1.66	0.0635	12.9	-4.49	0.0874		12.9	-3.212	0.07275	12.9	-8.859	0.06928		12.9	-3.62	0.0658	12.9	-7.94
13	0.0704	0.4434	13	-4.19	0.103	13	-30.6	0.921		13	-6.573	0.058	13	-16.56	0.3614		13	-14.8	2.217	13	-42.83	2.395		13	-1.992	0.03658	13	-5.661	0.08527		13	-1.66	0.0565	13	-4.5	0.0173		13	-3.187	0.03857	13	-8.801	0.1219		13	-3.62	0.0702	13	-7.95
13.1	-0.0268	0.4725	13.1	-4.23	0.146	13.1	-30.6	0.923		13.1	-6.518	0.0771	13.1	-16.53	0.4058		13.1	-14.75	2.245	13.1	-42.73	2.406		13.1	-1.988	0.09896	13.1	-5.655	0.09266		13.1	-1.61	0.0759	13.1	-4.5	0.111		13.1	-3.208	0.05401	13.1	-8.801	0.03698		13.1	-3.62	0.146	13.1	-7.91
13.2	0.0639	0.5666	13.2	-4.19	0.131	13.2	-30.5	0.928		13.2	-6.525	0.0758	13.2	-16.48	0.3562		13.2	-14.77	2.179	13.2	-42.65	2.384		13.2	-1.992	0.0301	13.2	-5.619	0.04666		13.2	-1.62	0.0938	13.2	-4.48	0.0383		13.2	-3.133	0.01775	13.2	-8.737	0.06564		13.2	-3.59	0.0383	13.2	-7.91
13.3	-0.0171	0.6251	13.3	-4.23	0.164	13.3	-30.5	0.905		13.3	-6.492	0.1411	13.3	-16.46	0.371		13.3	-14.7	2.217	13.3	-42.62	2.422		13.3	-2.005	0.09775	13.3	-5.597	0.07878		13.3	-1.65	0.0381	13.3	-4.48	0.0272		13.3	-3.16	0.0852	13.3	-8.67	0.1077		13.3	-3.51	0.0771	13.3	-7.85
13.4	-0.0689	0.5598	13.4	-4.26	0.0373	13.4	-30.5	0.943		13.4	-6.486	0.0765	13.4	-16.43	0.3569		13.4	-14.72	2.22	13.4	-42.52	2.497		13.4	-2.05	0.08095	13.4	-5.596	0.09856		13.4	-1.61	0.0387	13.4	-4.43	0.0679		13.4	-3.115	0.02432	13.4	-8.699	0.1001		13.4	-3.58	0.0444	13.4	-7.86
13.5	-0.043	0.5742	13.5	-4.2	0.141	13.5	-30.4	0.886		13.5	-6.479	0.0751	13.5	-16.36	0.3562		13.5	-14.63	2.122	13.5	-42.41	2.438		13.5	-1.988	0.09896	13.5	-5.583	0.05503		13.5	-1.66	0.0341	13.5	-4.46	0.0355		13.5	-3.169	0.03429	13.5	-8.652	0.1143		13.5	-3.56	0.145	13.5	-7.86
13.6	-0.0074	0.5712	13.6	-4.19	0.138	13.6	-30.4	0.917		13.6	-6.457	0.0926	13.6	-16.34	0.4245		13.6	-14.55	2.206	13.6	-42.34	2.412		13.6	-2.031	0.05917	13.6	-5.592	0.1235		13.6	-1.6	0.0485	13.6	-4.4	0.0455		13.6	-3.119	0.02353	13.6	-8.649	0.1084		13.6	-3.52	0.041	13.6	-7.87
13.7	0.0283	0.4309	13.7	-4.17	0.0357	13.7	-30.4	0.925		13.7	-6.411	0.0797	13.7	-16.28	0.3767		13.7	-14.64	2.19	13.7	-42.29	2.499		13.7	-1.914	0.07607	13.7	-5.576	0.08113		13.7	-1.63	0.0967	13.7	-4.47	0.0469		13.7	-3.115	0.08569	13.7	-8.639	0.08082		13.7	-3.54	0.0746	13.7	-7.86
13.8	0.0056	0.657	13.8	-4.16	0.104	13.8	-30.3	0.919		13.8	-6.447	0.1293	13.8	-16.25	0.355		13.8	-14.58	2.142	13.8	-42.23	2.464		13.8	-1.953	0.04502	13.8	-5.567	0.09354		13.8	-1.61	0.0532	13.8	-4.42	0.0468		13.8	-3.104	0.05761	13.8	-8.647	0.09083		13.8	-3.57	0.0312	13.8	-7.83
13.9	0.1027	0.4583	13.9	-4.12	0.127	13.9	-30.3	0.919		13.9	-6.405	0.0645	13.9	-16.21	0.3998		13.9	-14.49	2.151	13.9	-42.16	2.474		13.9	-1.956	0.07396	13.9	-5.508	0.1141		13.9	-1.62	0.0789	13.9	-4.41	0.0282		13.9	-3.078	0.1287	13.9	-8.614	0.02266		13.9	-3.57	0.0121	13.9	-7.83
14	0.0412	0.6679	14	-4.17	0.118	14	-30.2	0.919		14	-6.366	0.0564	14	-16.13	0.4119		14	-14.48	2.159	14	-42.06	2.453		14	-1.917	0.09056	14	-5.539	0.09921		14	-1.56	0.0173	14	-4.42	0.0321		14	-3.075	0.1564	14	-8.604	0.1393		14	-3.49	0.027	14	-7.81
14.1	0.0606	0.8296	14.1	-4.14	0.0853	14.1	-30.2	0.93		14.1	-6.356	0.0995	14.1	-16.18	0.3721		14.1	-14.44	2.145	14.1	-41.96	2.5		14.1	-1.917	0.0204	14.1	-5.513	0.0711		14.1	-1.59	0.0102	14.1	-4.34	0.0442		14.1	-3.059	0.05662	14.1	-8.583	0.08083		14.1	-3.5	0.0428	14.1	-7.76
14.2	0.1092	0.5867	14.2	-4.1	0.149	14.2	-30.2	0.892		14.2	-6.356	0.0971	14.2	-16.13	0.4062		14.2	-14.4	2.162	14.2	-41.9	2.532		14.2	-1.995	0.0476	14.2	-5.539	0.06991		14.2	-1.6	0.0234	14.2	-4.35	0.0472		14.2	-3.005	0.09001	14.2	-8.513	0.1146		14.2	-3.46	0.0327	14.2	-7.77
14.3	0.025	0.6205	14.3	-4.13	0.146	14.3	-30.2	0.916		14.3	-6.324	0.0603	14.3	-16.11	0.3547		14.3	-14.41	2.158	14.3	-41.81	2.472		14.3	-1.94	0.05703	14.3	-5.49	0.09829		14.3	-1.65	0.063	14.3	-4.37	0.0223		14.3	-3.046	0.1493	14.3	-8.517	0.04748		14.3	-3.55	0.0582	14.3	-7.73
14.4	0.1286	0.6882	14.4	-4.08	0.137	14.4	-30.1	0.925		14.4	-6.314	0.0731	14.4	-16.06	0.3514		14.4	-14.35	2.115	14.4	-41.74	2.464		14.4	-1.904	0.02226	14.4	-5.505	0.0341		14.4	-1.57	0.0353	14.4	-4.34	0.00969		14.4	-3.049	0.09611	14.4	-8.55	0.09038		14.4	-3.44	0.0358	14.4	-7.68
14.5	-0.1693	0.7024	14.5	-4.09	0.119	14.5	-30.1	0.914		14.5	-6.311	0.093	14.5	-16.03	0.395		14.5	-14.34	2.153	14.5	-41.68	2.481		14.5	-1.966	0.1093	14.5	-5.457	0.08058		14.5	-1.66	0.0369	14.5	-4.35	0.0752		14.5	-2.986	0.08856	14.5	-8.54	0.1223		14.5	-3.45	0.0907	14.5	-7.71
14.6	-0.03	0.7544	14.6	-4.11	0.161	14.6	-30.1	0.897		14.6	-6.343	0.0533	14.6	-15.99	0.3852		14.6	-14.35	2.113	14.6	-41.6	2.491		14.6	-1.95	0.05434	14.6	-5.469	0.1143		14.6	-1.64	0.0155	14.6	-4.37	0.0256		14.6	-3.075	0.1194	14.6	-8.473	0.07911		14.6	-3.47	0.0354	14.6	-7.65
14.7	-0.0527	0.6389	14.7	-4.1	0.142	14.7	-30	0.938		14.7	-6.275	0.0709	14.7	-15.96	0.3368		14.7	-14.26	2.163	14.7	-41.57	2.504		14.7	-1.895	0.1109	14.7	-5.44	0.1018		14.7	-1.55	0.0246	14.7	-4.33	0.0416		14.7	-2.984	0.07659	14.7	-8.486	0.07398		14.7	-3.5	0.0497	14.7	-7.68
14.8	-0.0074	0.682	14.8	-4.02	0.0989	14.8	-30	0.905		14.8	-6.272	0.078	14.8	-15.99	0.361		14.8	-14.21	2.16	14.8	-41.5	2.501		14.8	-1.862	0.06514	14.8	-5.452	0.113		14.8	-1.59	0.121	14.8	-4.28	0.0307		14.8	-3.001	0.1199	14.8	-8.482	0.0737		14.8	-3.45	0.0725	14.8	-7.63
14.9	-0.0527	0.8247	14.9	-4.1	0.0979	14.9	-30	0.925		14.9	-6.256	0.0948	14.9	-15.91	0.3957		14.9	-14.21	2.117	14.9	-41.46	2.499		14.9	-1.943	0.04168	14.9	-5.439	0.08397		14.9	-1.59	0.0372	14.9	-4.31	0.0363		14.9	-3.019	0.06672	14.9	-8.457	0.1055		14.9	-3.46	0.0629	14.9	-7.64
15	0.1254	0.5842	15	-4.09	0.138	15	-30	0.896		15	-6.272	0.0394	15	-15.88	0.3613		15	-14.21	2.043	15	-41.37	2.489		15	-1.875	0.08358	15	-5.419	0.1124		15	-1.57	0.13	15	-4.26	0.00838		15	-3.017	0.1227	15	-8.471	0.1112		15	-3.5	0.0347	15	-7.6
15.1	0.1416	0.8692	15.1	-4.14	0.0709	15.1	-29.9	0.912		15.1	-6.217	0.0571	15.1	-15.85	0.3681		15.1	-14.19	2.07	15.1	-41.27	2.479		15.1	-1.846	0.05028	15.1	-5.422	0.1327		15.1	-1.49	0.0387	15.1	-4.33	0.0174		15.1	-3.009	0.1222	15.1	-8.434	0.107		15.1	-3.48	0.0556	15.1	-7.62
15.2	0.0088	0.7489	15.2	-4.1	0.0722	15.2	-29.9	0.9		15.2	-6.278	0.1021	15.2	-15.85	0.3318		15.2	-14.19	2.148	15.2	-41.22	2.535		15.2	-1.943	0.009311	15.2	-5.43	0.07205		15.2	-1.62	0.0342	15.2	-4.3	0.0423		15.2	-2.976	0.1683	15.2	-8.361	0.1268		15.2	-3.47	0.0233	15.2	-7.64
15.3	0.1027	0.5538	15.3	-4.03	0.082	15.3	-29.9	0.929		15.3	-6.175	0.0676	15.3	-15.78	0.3513		15.3	-14.11	2.116	15.3	-41.18	2.533		15.3	-1.891	0.05246	15.3	-5.402	0.1268		15.3	-1.55	0.0145	15.3	-4.28	0.0538		15.3	-2.984	0.03645	15.3	-8.448	0.03946		15.3	-3.41	0.04	15.3	-7.65
15.4	0.174	0.8015	15.4	-4.09	0.0612	15.4	-29.9	0.897		15.4	-6.214	0.0287	15.4	-15.79	0.3902		15.4	-14.11	2.057	15.4	-41.07	2.483		15.4	-1.872	0.07023	15.4	-5.386	0.09669		15.4	-1.59	0.0396	15.4	-4.3	0.0625		15.4	-2.943	0.1196	15.4	-8.343	0.08146		15.4	-3.49	0.0681	15.4	-7.54
15.5	0.1416	0.7163	15.5	-4.12	0.0792	15.5	-29.9	0.894		15.5	-6.191	0.0488	15.5	-15.78	0.3514		15.5	-14.12	2.054	15.5	-41.02	2.56		15.5	-1.885	0.04717	15.5	-5.359	0.07228		15.5	-1.53	0.114	15.5	-4.27	0.105		15.5	-2.926	0.1164	15.5	-8.341	0.1023		15.5	-3.37	0.0906	15.5	-7.61
15.6	-0.0948	0.5299	15.6	-4.05	0.0933	15.6	-29.8	0.914		15.6	-6.146	0.1019	15.6	-15.72	0.3513		15.6	-14.05	2.056	15.6	-40.97	2.497		15.6	-1.882	0.08889	15.6	-5.365	0.1321		15.6	-1.58	0.0119	15.6	-4.28	0.064		15.6	-2.959	0.1264	15.6	-8.339	0.1033		15.6	-3.5	0.0957	15.6	-7.6
15.7	-0.0074	0.5338	15.7	-4.05	0.172	15.7	-29.8	0.912		15.7	-6.133	0.0609	15.7	-15.69	0.3895		15.7	-14.02	2.046	15.7	-40.9	2.509		15.7	-1.924	0.06983	15.7	-5.368	0.06261		15.7	-1.51	0.0726	15.7	-4.22	0.0526		15.7	-3.011	0.1791	15.7	-8.364	0.03618		15.7	-3.46	0.0151	15.7	-7.62
15.8	-0.0009	0.6635	15.8	-4.13	0.0836	15.8	-29.8	0.881		15.8	-6.168	0.0764	15.8	-15.67	0.3778		15.8	-14	2.07	15.8	-40.88	2.541		15.8	-1.827	0.09168	15.8	-5.322	0.09034		15.8	-1.57	0.0533	15.8	-4.2	0.0203		15.8	-2.951	0.1007	15.8	-8.233	0.1657		15.8	-3.41	0.00604	15.8	-7.47
15.9	-0.111	0.4456	15.9	-4.06	0.0761	15.9	-29.8	0.919		15.9	-6.146	0.1097	15.9	-15.63	0.3533		15.9	-13.94	2.115	15.9	-40.82	2.52		15.9	-1.895	0.06005	15.9	-5.353	0.1464		15.9	-1.57	0.0262	15.9	-4.25	0.0327		15.9	-2.988	0.07872	15.9	-8.289	0.0494		15.9	-3.39	0.0805	15.9	-7.56
16	-0.03	0.3961	16	-4.04	0.146	16	-29.7	0.888		16	-6.162	0.0821	16	-15.61	0.3758		16	-13.93	2.073	16	-40.71	2.539		16	-1.852	0.04839	16	-5.338	0.05267		16	-1.56	0.0202	16	-4.2	0.0707		16	-2.935	0.09766	16	-8.272	0.07876		16	-3.39	0.106	16	-7.47
16.1	-0.0948	0.4585	16.1	-4.05	0.18	16.1	-29.7	0.9		16.1	-6.123	0.0712	16.1	-15.57	0.3853		16.1	-13.91	2.04	16.1	-40.64	2.564		16.1	-1.827	0.01486	16.1	-5.311	0.07916		16.1	-1.48	0.0568	16.1	-4.21	0.031		16.1	-2.98	0.143	16.1	-8.293	0.1081		16.1	-3.31	0.0507	16.1	-7.55
16.2	-0.0721	0.3943	16.2	-3.99	0.183	16.2	-29.7	0.905		16.2	-6.133	0.0994	16.2	-15.57	0.3325		16.2	-13.91	2.06	16.2	-40.61	2.584		16.2	-1.836	0.07622	16.2	-5.33	0.1099		16.2	-1.51	0.0204	16.2	-4.28	0.0605		16.2	-2.86	0.08734	16.2	-8.204	0.05346		16.2	-3.38	0.0931	16.2	-7.49
16.3	-0.0235	0.4486	16.3	-4.05	0.119	16.3	-29.7	0.871		16.3	-6.107	0.0508	16.3	-15.55	0.3613		16.3	-13.87	2.079	16.3	-40.51	2.586		16.3	-1.862	0.03659	16.3	-5.245	0.05501		16.3	-1.53	0.0045	16.3	-4.19	0.0133		16.3	-2.953	0.06875	16.3	-8.212	0.09319		16.3	-3.37	0.046	16.3	-7.48
16.4	-0.1207	0.3491	16.4	-4	0.14	16.4	-29.6	0.912		16.4	-6.12	0.087	16.4	-15.52	0.367		16.4	-13.82	2.007	16.4	-40.48	2.558		16.4	-1.823	0.02719	16.4	-5.283	0.09524		16.4	-1.55	0.0336	16.4	-4.19	0.0604		16.4	-2.943	0.1659	16.4	-8.187	0.05121		16.4	-3.38	0.0732	16.4	-7.46
16.5	-0.1304	0.5172	16.5	-4.03	0.0979	16.5	-29.6	0.899		16.5	-6.113	0.0897	16.5	-15.48	0.361		16.5	-13.87	2.02	16.5	-40.4	2.553		16.5	-1.849	0.01727	16.5	-5.279	0.0772		16.5	-1.54	0.0357	16.5	-4.21	0.0426		16.5	-2.939	0.09781	16.5	-8.204	0.08732		16.5	-3.38	0.08	16.5	-7.48
16.6	-0.03	0.5202	16.6	-4.06	0.152	16.6	-29.6	0.895		16.6	-6.11	0.0797	16.6	-15.46	0.3512		16.6	-13.83	2.011	16.6	-40.39	2.568		16.6	-1.859	0.09686	16.6	-5.262	0.0735		16.6	-1.5	0.0576	16.6	-4.21	0.0754		16.6	-2.93	0.1057	16.6	-8.133	0.04667		16.6	-3.35	0.0812	16.6	-7.48
16.7	0.0056	0.392	16.7	-4.02	0.107	16.7	-29.6	0.925		16.7	-6.094	0.0671	16.7	-15.47	0.3777		16.7	-13.8	1.977	16.7	-40.33	2.568		16.7	-1.859	0.07949	16.7	-5.303	0.07962		16.7	-1.53	0.0822	16.7	-4.19	0.084		16.7	-2.932	0.1083	16.7	-8.202	0.1008		16.7	-3.34	0.0368	16.7	-7.48
16.8	0.025	0.412	16.8	-3.99	0.164	16.8	-29.6	0.866		16.8	-6.065	0.0732	16.8	-15.42	0.3326		16.8	-13.73	2.016	16.8	-40.23	2.565		16.8	-1.839	0.0392	16.8	-5.234	0.07245		16.8	-1.53	0.0283	16.8	-4.19	0.0237		16.8	-2.897	0.05263	16.8	-8.136	0.07858		16.8	-3.33	0.141	16.8	-7.42
16.9	0.1254	0.4166	16.9	-3.97	0.0933	16.9	-29.5	0.866		16.9	-6.029	0.1193	16.9	-15.41	0.3707		16.9	-13.75	2.007	16.9	-40.19	2.624		16.9	-1.784	0.0757	16.9	-5.266	0.1079		16.9	-1.43	0.0218	16.9	-4.2	0.0518		16.9	-2.914	0.1144	16.9	-8.173	0.06067		16.9	-3.34	0.0847	16.9	-7.45
17	-0.0818	0.4827	17	-4	0.17	17	-29.5	0.903		17	-6.074	0.0309	17	-15.42	0.347		17	-13.76	2.011	17	-40.16	2.591		17	-1.843	0.02707	17	-5.246	0.08131		17	-1.59	0.0706	17	-4.16	0.0412		17	-2.912	0.07525	17	-8.146	0.01499		17	-3.28	0.0454	17	-7.39
17.1	0.1772	0.4041	17.1	-3.93	0.117	17.1	-29.5	0.919		17.1	-6.039	0.0523	17.1	-15.36	0.3852		17.1	-13.71	1.981	17.1	-40.09	2.572		17.1	-1.83	0.0501	17.1	-5.232	0.0655		17.1	-1.47	0.0652	17.1	-4.19	0.0366		17.1	-2.887	0.09795	17.1	-8.113	0.09732		17.1	-3.32	0.0948	17.1	-7.43
17.2	0.0542	0.2393	17.2	-3.96	0.203	17.2	-29.4	0.894		17.2	-6.016	0.0564	17.2	-15.37	0.3523		17.2	-13.67	2.017	17.2	-39.99	2.616		17.2	-1.849	0.1001	17.2	-5.258	0.07689		17.2	-1.51	0.0688	17.2	-4.17	0.073		17.2	-2.895	0.142	17.2	-8.107	0.0678		17.2	-3.33	0.0471	17.2	-7.41
17.3	0.0606	0.2988	17.3	-4	0.18	17.3	-29.5	0.87		17.3	-6.042	0.0453	17.3	-15.36	0.3709		17.3	-13.63	2.019	17.3	-39.94	2.586		17.3	-1.852	0.07109	17.3	-5.239	0.08239		17.3	-1.5	0.0866	17.3	-4.18	0.0389		17.3	-2.916	0.1525	17.3	-8.138	0.1132		17.3	-3.32	0.0945	17.3	-7.37
17.4	0.2582	0.3537	17.4	-3.95	0.118	17.4	-29.4	0.881		17.4	-5.974	0.1016	17.4	-15.29	0.3464		17.4	-13.58	2.013	17.4	-39.91	2.563		17.4	-1.827	0.04741	17.4	-5.222	0.05634		17.4	-1.54	0.037	17.4	-4.13	0.0448		17.4	-2.827	0.1358	17.4	-8.069	0.009718		17.4	-3.28	0.064	17.4	-7.39
17.5	0.0736	0.2555	17.5	-4.03	0.0707	17.5	-29.4	0.849		17.5	-5.993	0.1053	17.5	-15.29	0.3566		17.5	-13.65	1.971	17.5	-39.86	2.608		17.5	-1.775	0.006883	17.5	-5.227	0.0405		17.5	-1.5	0.0995	17.5	-4.1	0.0291		17.5	-2.912	0.04805	17.5	-8.032	0.1183		17.5	-3.33	0.0643	17.5	-7.39
17.6	0.0963	0.3485	17.6	-3.99	0.126	17.6	-29.4	0.894		17.6	-5.974	0.0453	17.6	-15.24	0.327		17.6	-13.6	1.946	17.6	-39.81	2.587		17.6	-1.81	0.01226	17.6	-5.222	0.0872		17.6	-1.44	0.0641	17.6	-4.13	0.0177		17.6	-2.866	0.1228	17.6	-8.046	0.09831		17.6	-3.31	0.042	17.6	-7.37
17.7	0.1384	0.1783	17.7	-3.99	0.124	17.7	-29.4	0.877		17.7	-6.006	0.1197	17.7	-15.23	0.3516		17.7	-13.57	1.995	17.7	-39.72	2.556		17.7	-1.814	0.03307	17.7	-5.202	0.02735		17.7	-1.55	0.0917	17.7	-4.15	0.0532		17.7	-2.864	0.1385	17.7	-8.051	0.05718		17.7	-3.3	0.012	17.7	-7.33
17.8	0.174	0.2429	17.8	-3.97	0.11	17.8	-29.3	0.877		17.8	-5.987	0.0519	17.8	-15.24	0.3659		17.8	-13.58	1.956	17.8	-39.68	2.642		17.8	-1.823	0.05935	17.8	-5.201	0.09971		17.8	-1.5	0.0203	17.8	-4.13	0.0761		17.8	-2.829	0.1117	17.8	-8.073	0.04852		17.8	-3.24	0.0636	17.8	-7.28
17.9	0.2096	0.1973	17.9	-3.93	0.132	17.9	-29.3	0.884		17.9	-5.993	0.0825	17.9	-15.21	0.362		17.9	-13.57	1.943	17.9	-39.63	2.541		17.9	-1.804	0.01968	17.9	-5.197	0.1177		17.9	-1.52	0.0676	17.9	-4.16	0.0418		17.9	-2.85	0.1479	17.9	-8.03	0.09258		17.9	-3.32	0.0893	17.9	-7.33
18	0.1643	0.2336	18	-3.94	0.133	18	-29.3	0.879		18	-5.951	0.0765	18	-15.17	0.395		18	-13.52	1.916	18	-39.59	2.628		18	-1.742	0.0918	18	-5.164	0.03695		18	-1.37	0.0659	18	-4.04	0.0367		18	-2.862	0.1008	18	-8.015	0.07746		18	-3.29	0.0684	18	-7.27
18.1	0.2387	0.2877	18.1	-3.93	0.18	18.1	-29.3	0.873		18.1	-5.977	0.0489	18.1	-15.2	0.3464		18.1	-13.51	1.956	18.1	-39.51	2.542		18.1	-1.836	0.01962	18.1	-5.201	0.0824		18.1	-1.43	0.0916	18.1	-4.13	0.0915		18.1	-2.868	0.1015	18.1	-8.022	0.1628		18.1	-3.29	0.105	18.1	-7.25
18.2	0.2614	0.2948	18.2	-3.96	0.156	18.2	-29.3	0.855		18.2	-5.948	0.1153	18.2	-15.17	0.3874		18.2	-13.47	1.977	18.2	-39.47	2.595		18.2	-1.83	0.09815	18.2	-5.173	0.0739		18.2	-1.48	0.11	18.2	-4.01	0.0818		18.2	-2.789	0.07293	18.2	-8.013	0.07701		18.2	-3.25	0.0412	18.2	-7.32
18.3	0.2452	0.3424	18.3	-3.87	0.145	18.3	-29.3	0.894		18.3	-5.951	0.1008	18.3	-15.12	0.3578		18.3	-13.46	1.929	18.3	-39.44	2.579		18.3	-1.775	0.04473	18.3	-5.12	0.06472		18.3	-1.44	0.0609	18.3	-4.11	0.0318		18.3	-2.81	0.1157	18.3	-7.959	0.07396		18.3	-3.3	0.105	18.3	-7.3
18.4	0.2031	0.09	18.4	-3.87	0.147	18.4	-29.2	0.879		18.4	-5.919	0.0766	18.4	-15.14	0.3716		18.4	-13.45	1.924	18.4	-39.35	2.595		18.4	-1.771	0.01375	18.4	-5.196	0.06436		18.4	-1.48	0.0986	18.4	-4.07	0.0283		18.4	-2.777	0.05813	18.4	-7.966	0.1135		18.4	-3.28	0.107	18.4	-7.24
18.5	0.1869	0.2351	18.5	-3.92	0.19	18.5	-29.2	0.866		18.5	-5.99	0.0589	18.5	-15.05	0.3869		18.5	-13.4	1.915	18.5	-39.34	2.615		18.5	-1.775	0.02751	18.5	-5.194	0.03177		18.5	-1.45	0.0801	18.5	-4.1	0.0574		18.5	-2.827	0.09888	18.5	-7.966	0.1163		18.5	-3.26	0.0683	18.5	-7.27
18.6	0.1319	0.202	18.6	-3.93	0.157	18.6	-29.2	0.862		18.6	-5.922	0.0856	18.6	-15.06	0.367		18.6	-13.4	1.967	18.6	-39.24	2.622		18.6	-1.759	0.05262	18.6	-5.138	0.07574		18.6	-1.48	0.159	18.6	-4.09	0.0705		18.6	-2.794	0.04881	18.6	-7.951	0.05794		18.6	-3.25	0.151	18.6	-7.24
18.7	0.1513	0.2139	18.7	-3.89	0.169	18.7	-29.2	0.861		18.7	-5.935	0.0982	18.7	-15.05	0.366		18.7	-13.31	1.929	18.7	-39.19	2.564		18.7	-1.746	0.03307	18.7	-5.176	0.06801		18.7	-1.51	0.0703	18.7	-4.08	0.0262		18.7	-2.779	0.1972	18.7	-7.935	0.06192		18.7	-3.25	0.0451	18.7	-7.23
18.8	0.2064	0.2173	18.8	-3.84	0.153	18.8	-29.2	0.881		18.8	-5.88	0.0416	18.8	-15.02	0.3467		18.8	-13.35	1.948	18.8	-39.18	2.604		18.8	-1.852	0.03158	18.8	-5.118	0.05267		18.8	-1.49	0.0508	18.8	-4.07	0.0464		18.8	-2.81	0.1052	18.8	-7.885	0.0713		18.8	-3.29	0.106	18.8	-7.26
18.9	0.174	0.0889	18.9	-3.85	0.225	18.9	-29.1	0.868		18.9	-5.877	0.0893	18.9	-15.01	0.3902		18.9	-13.31	1.858	18.9	-39.08	2.602		18.9	-1.784	0.00295	18.9	-5.111	0.05512		18.9	-1.46	0.0845	18.9	-4.05	0.0488		18.9	-2.781	0.1178	18.9	-7.879	0.1121		18.9	-3.28	0.0952	18.9	-7.18
19	0.1966	0.053	19	-3.89	0.127	19	-29.1	0.865		19	-5.883	0.1186	19	-15	0.3562		19	-13.33	1.883	19	-39.08	2.599		19	-1.781	0.09775	19	-5.118	0.0577		19	-1.47	0.0665	19	-4	0.0535		19	-2.829	0.02315	19	-7.941	0.05854		19	-3.3	0.0847	19	-7.23
19.1	0.1837	0.2416	19.1	-3.85	0.146	19.1	-29.1	0.877		19.1	-5.87	0.0766	19.1	-14.96	0.3659		19.1	-13.3	1.875	19.1	-39.01	2.606		19.1	-1.765	0.01402	19.1	-5.125	0.04803		19.1	-1.45	0.108	19.1	-4.03	0.0385		19.1	-2.804	0.07712	19.1	-7.939	0.01277		19.1	-3.26	0.0496	19.1	-7.17
19.2	0.1966	0.2661	19.2	-3.85	0.231	19.2	-29.1	0.892		19.2	-5.854	0.0719	19.2	-14.96	0.3563		19.2	-13.31	1.892	19.2	-38.96	2.593		19.2	-1.836	0.04426	19.2	-5.127	0.08415		19.2	-1.44	0.0873	19.2	-4.03	0.0145		19.2	-2.754	0.1163	19.2	-7.912	0.06444		19.2	-3.22	0.0109	19.2	-7.2
19.3	0.2485	0.0888	19.3	-3.94	0.0765	19.3	-29	0.844		19.3	-5.867	0.0874	19.3	-14.96	0.3482		19.3	-13.29	1.852	19.3	-38.88	2.591		19.3	-1.736	0.04986	19.3	-5.08	0.0606		19.3	-1.46	0.0794	19.3	-4.06	0.0795		19.3	-2.831	0.1121	19.3	-7.847	0.121		19.3	-3.25	0.0969	19.3	-7.18
19.4	0.2031	0.1402	19.4	-3.88	0.182	19.4	-29.1	0.851		19.4	-5.828	0.1039	19.4	-14.91	0.3173		19.4	-13.23	1.863	19.4	-38.86	2.594		19.4	-1.723	0.07186	19.4	-5.136	0.06833		19.4	-1.49	0.0677	19.4	-4.03	0.0333		19.4	-2.771	0.1694	19.4	-7.899	0.05847		19.4	-3.22	0.0519	19.4	-7.2
19.5	0.2776	0.162	19.5	-3.84	0.146	19.5	-29	0.848		19.5	-5.851	0.0651	19.5	-14.92	0.361		19.5	-13.25	1.951	19.5	-38.79	2.603		19.5	-1.736	0.09733	19.5	-5.139	0.04421		19.5	-1.44	0.0532	19.5	-4.04	0.0739		19.5	-2.798	0.08266	19.5	-7.906	0.02837		19.5	-3.28	0.014	19.5	-7.22
19.6	0.229	0.2207	19.6	-3.93	0.173	19.6	-29	0.861		19.6	-5.828	0.0461	19.6	-14.92	0.337		19.6	-13.22	1.851	19.6	-38.75	2.602		19.6	-1.736	0.03307	19.6	-5.034	0.1047		19.6	-1.47	0.0418	19.6	-4.02	0.0362		19.6	-2.752	0.1267	19.6	-7.835	0.03976		19.6	-3.22	0.115	19.6	-7.19
19.7	0.1902	0.1461	19.7	-3.87	0.113	19.7	-29	0.86		19.7	-5.806	0.0812	19.7	-14.91	0.3503		19.7	-13.23	1.842	19.7	-38.69	2.589		19.7	-1.749	0.04947	19.7	-5.086	0.02084		19.7	-1.48	0.0517	19.7	-4.04	0.0401		19.7	-2.758	0.1085	19.7	-7.845	0.04331		19.7	-3.25	0.0942	19.7	-7.12
19.8	0.229	0.0467	19.8	-3.91	0.138	19.8	-29	0.839		19.8	-5.796	0.0856	19.8	-14.88	0.3325		19.8	-13.21	1.827	19.8	-38.7	2.654		19.8	-1.765	0.06861	19.8	-5.084	0.07941		19.8	-1.34	0.0521	19.8	-3.96	0.0556		19.8	-2.785	0.1455	19.8	-7.814	0.05658		19.8	-3.21	0.0866	19.8	-7.19
19.9	0.2096	0.2088	19.9	-3.91	0.0979	19.9	-29	0.86		19.9	-5.783	0.1091	19.9	-14.82	0.3271		19.9	-13.14	1.89	19.9	-38.58	2.608		19.9	-1.71	0.05918	19.9	-5.081	0.05914		19.9	-1.47	0.0173	19.9	-3.99	0.0554		19.9	-2.731	0.1013	19.9	-7.804	0.01351		19.9	-3.2	0.064	19.9	-7.11
20	0.1869	0.0999	20	-3.87	0.12	20	-29	0.858		20	-5.838	0.0889	20	-14.86	0.324		20	-13.16	1.878	20	-38.56	2.637		20	-1.784	0.05177	20	-5.035	0.03588		20	-1.42	0.0545	20	-4.03	0.0426		20	-2.76	0.1056	20	-7.827	0.07141		20	-3.19	0.064	20	-7.14
20.1	0.161	0.0648	20.1	-3.89	0.199	20.1	-28.9	0.865		20.1	-5.806	0.0507	20.1	-14.83	0.3902		20.1	-13.1	1.844	20.1	-38.49	2.604		20.1	-1.707	0.006883	20.1	-5.074	0.04386		20.1	-1.48	0.0945	20.1	-3.96	0.0522		20.1	-2.781	0.1338	20.1	-7.814	0.02833		20.1	-3.16	0.125	20.1	-7.11
20.2	0.2323	0.1102	20.2	-3.86	0.129	20.2	-28.9	0.853		20.2	-5.806	0.0842	20.2	-14.8	0.3465		20.2	-13.09	1.843	20.2	-38.51	2.629		20.2	-1.768	0.06983	20.2	-5.075	0.02974		20.2	-1.43	0.0227	20.2	-3.96	0.0377		20.2	-2.704	0.1126	20.2	-7.777	0.09899		20.2	-3.17	0.133	20.2	-7.1
20.3	0.174	0.1506	20.3	-3.87	0.113	20.3	-28.9	0.833		20.3	-5.77	0.054	20.3	-14.77	0.3624		20.3	-13.08	1.832	20.3	-38.44	2.647		20.3	-1.713	0.09178	20.3	-5.058	0.1043		20.3	-1.39	0.0653	20.3	-3.99	0.0305		20.3	-2.731	0.03745	20.3	-7.773	0.08017		20.3	-3.16	0.0742	20.3	-7.13
20.4	0.0671	0.197	20.4	-3.9	0.0821	20.4	-28.9	0.862		20.4	-5.747	0.0757	20.4	-14.77	0.2984		20.4	-13.08	1.821	20.4	-38.35	2.595		20.4	-1.707	0.06324	20.4	-5.09	0.0701		20.4	-1.44	0.132	20.4	-4.01	0.0244		20.4	-2.744	0.1511	20.4	-7.794	0.08169		20.4	-3.2	0.0888	20.4	-7.12
20.5	0.1805	0.1854	20.5	-3.87	0.137	20.5	-28.9	0.857		20.5	-5.796	0.0948	20.5	-14.72	0.3388		20.5	-13.1	1.856	20.5	-38.35	2.59		20.5	-1.791	0.1042	20.5	-4.984	0.07139		20.5	-1.44	0.187	20.5	-3.95	0.00562		20.5	-2.781	0.1166	20.5	-7.771	0.009662		20.5	-3.13	0.111	20.5	-7.12
20.6	0.2258	0.2891	20.6	-3.87	0.148	20.6	-28.8	0.837		20.6	-5.757	0.058	20.6	-14.75	0.3319		20.6	-13.03	1.84	20.6	-38.25	2.591		20.6	-1.775	0.01402	20.6	-5.026	0.08494		20.6	-1.47	0.0205	20.6	-3.98	0.0172		20.6	-2.715	0.07703	20.6	-7.756	0.08046		20.6	-3.17	0.0609	20.6	-7.14
20.7	0.31	0.1615	20.7	-3.89	0.127	20.7	-28.8	0.845		20.7	-5.793	0.0416	20.7	-14.71	0.342		20.7	-13.03	1.84	20.7	-38.21	2.612		20.7	-1.801	0.01773	20.7	-5.01	0.06673		20.7	-1.41	0.0145	20.7	-4.02	0.0235		20.7	-2.752	0.05201	20.7	-7.734	0.08146		20.7	-3.18	0.0671	20.7	-7.02
20.8	0.1934	0.1513	20.8	-3.85	0.145	20.8	-28.8	0.839		20.8	-5.747	0.0762	20.8	-14.71	0.3417		20.8	-13.02	1.845	20.8	-38.17	2.656		20.8	-1.703	0.06486	20.8	-4.983	0.04485		20.8	-1.4	0.039	20.8	-3.95	0.0131		20.8	-2.734	0.1098	20.8	-7.731	0.05471		20.8	-3.21	0.0922	20.8	-7.06
20.9	0.2905	0.2107	20.9	-3.88	0.138	20.9	-28.8	0.848		20.9	-5.744	0.0262	20.9	-14.71	0.332		20.9	-12.96	1.867	20.9	-38.14	2.609		20.9	-1.759	0.03501	20.9	-5.015	0.04309		20.9	-1.43	0.138	20.9	-3.97	0.0487		20.9	-2.719	0.09127	20.9	-7.756	0.03697		20.9	-3.22	0.029	20.9	-7.07
21	0.2031	0.1102	21	-3.93	0.247	21	-28.8	0.845		21	-5.744	0.0582	21	-14.66	0.3581		21	-13	1.835	21	-38.08	2.588		21	-1.742	0.02738	21	-5.004	0.04589		21	-1.43	0.0268	21	-3.96	0.0427		21	-2.746	0.03127	21	-7.777	0.09823		21	-3.21	0.0419	21	-7.08
21.1	0.174	0.1569	21.1	-3.85	0.138	21.1	-28.8	0.813		21.1	-5.757	0.0932	21.1	-14.66	0.3569		21.1	-12.98	1.803	21.1	-38.05	2.659		21.1	-1.755	0.04185	21.1	-4.978	0.0519		21.1	-1.39	0.0591	21.1	-3.97	0.0902		21.1	-2.638	0.05827	21.1	-7.649	0.02116		21.1	-3.22	0.0955	21.1	-7.03
21.2	0.1189	0.0153	21.2	-3.82	0.127	21.2	-28.7	0.835		21.2	-5.686	0.1122	21.2	-14.65	0.3495		21.2	-12.93	1.82	21.2	-37.97	2.616		21.2	-1.771	0.1041	21.2	-5.001	0.07065		21.2	-1.46	0.0754	21.2	-3.96	0.0296		21.2	-2.694	0.1203	21.2	-7.69	0.08142		21.2	-3.17	0.0463	21.2	-7.04
21.3	0.0866	0.1323	21.3	-3.86	0.195	21.3	-28.7	0.822		21.3	-5.718	0.0599	21.3	-14.66	0.3225		21.3	-12.94	1.787	21.3	-37.96	2.641		21.3	-1.736	0.0757	21.3	-4.977	0.08292		21.3	-1.37	0.0391	21.3	-3.96	0.0255		21.3	-2.709	0.09272	21.3	-7.709	0.143		21.3	-3.21	0.0451	21.3	-7.05
21.4	0.2096	0.0967	21.4	-3.81	0.126	21.4	-28.7	0.872		21.4	-5.709	0.1298	21.4	-14.61	0.337		21.4	-12.95	1.761	21.4	-37.89	2.649		21.4	-1.746	0.03503	21.4	-4.981	0.08676		21.4	-1.44	0.128	21.4	-3.99	0.0566		21.4	-2.698	0.05301	21.4	-7.649	0.08962		21.4	-3.18	0.049	21.4	-7.02
21.5	0.229	0.1686	21.5	-3.85	0.155	21.5	-28.7	0.853		21.5	-5.754	0.0397	21.5	-14.64	0.3323		21.5	-12.91	1.825	21.5	-37.85	2.624		21.5	-1.739	0.07294	21.5	-4.978	0.06671		21.5	-1.36	0.0693	21.5	-3.93	0.0811		21.5	-2.704	0.1436	21.5	-7.7	0.0876		21.5	-3.16	0.0639	21.5	-7.03
21.6	0.174	0.0903	21.6	-3.84	0.162	21.6	-28.7	0.827		21.6	-5.692	0.087	21.6	-14.59	0.338		21.6	-12.91	1.815	21.6	-37.83	2.602		21.6	-1.807	0.06318	21.6	-4.962	0.02421		21.6	-1.35	0.0605	21.6	-3.92	0.0256		21.6	-2.69	0.1337	21.6	-7.665	0.05361		21.6	-3.13	0.0657	21.6	-7.02
21.7	0.0801	0.3641	21.7	-3.82	0.122	21.7	-28.7	0.806		21.7	-5.715	0.0489	21.7	-14.58	0.3188		21.7	-12.89	1.81	21.7	-37.77	2.648		21.7	-1.691	0.1016	21.7	-4.974	0.08862		21.7	-1.42	0.0321	21.7	-3.95	0.0518		21.7	-2.663	0.101	21.7	-7.702	0.1707		21.7	-3.1	0.0303	21.7	-6.96
21.8	0.2355	0.2211	21.8	-3.83	0.171	21.8	-28.7	0.834		21.8	-5.738	0.1265	21.8	-14.56	0.3377		21.8	-12.89	1.803	21.8	-37.75	2.677		21.8	-1.726	0.02462	21.8	-4.942	0.05931		21.8	-1.39	0.057	21.8	-3.94	0.0371		21.8	-2.713	0.08013	21.8	-7.615	0.03721		21.8	-3.16	0.0711	21.8	-7
21.9	0.106	0.157	21.9	-3.83	0.167	21.9	-28.6	0.846		21.9	-5.718	0.0645	21.9	-14.55	0.3131		21.9	-12.87	1.835	21.9	-37.66	2.678		21.9	-1.752	0.03133	21.9	-4.98	0.04382		21.9	-1.33	0.0876	21.9	-3.94	0.0164		21.9	-2.738	0.06922	21.9	-7.694	0.06232		21.9	-3.11	0.1	21.9	-6.96
22	0.1351	0.1506	22	-3.86	0.131	22	-28.6	0.844		22	-5.663	0.1211	22	-14.51	0.3273		22	-12.89	1.812	22	-37.66	2.632		22	-1.771	0.01773	22	-4.947	0.08078		22	-1.37	0.0993	22	-3.93	0.03		22	-2.671	0.1521	22	-7.675	0.05074		22	-3.11	0.0973	22	-6.98
22.1	0.1448	0.112	22.1	-3.82	0.148	22.1	-28.6	0.836		22.1	-5.699	0.0687	22.1	-14.53	0.3513		22.1	-12.82	1.808	22.1	-37.57	2.627		22.1	-1.723	0.1045	22.1	-4.95	0.03472		22.1	-1.42	0.0742	22.1	-3.92	0.0354		22.1	-2.682	0.1057	22.1	-7.624	0.02562		22.1	-3.1	0.0306	22.1	-6.96
22.2	0.2679	0.3153	22.2	-3.85	0.172	22.2	-28.6	0.813		22.2	-5.647	0.1294	22.2	-14.5	0.3367		22.2	-12.82	1.854	22.2	-37.54	2.65		22.2	-1.733	0.04701	22.2	-4.908	0.09044		22.2	-1.37	0.123	22.2	-3.88	0.0262		22.2	-2.649	0.01944	22.2	-7.649	0.1716		22.2	-3.11	0.088	22.2	-6.99
22.3	0.3488	0.2211	22.3	-3.88	0.134	22.3	-28.6	0.83		22.3	-5.718	0.101	22.3	-14.5	0.3318		22.3	-12.83	1.797	22.3	-37.53	2.627		22.3	-1.765	0.03584	22.3	-4.983	0.04521		22.3	-1.39	0.108	22.3	-3.93	0.0421		22.3	-2.694	0.04636	22.3	-7.586	0.09577		22.3	-3.14	0.0561	22.3	-6.96
22.4	0.106	0.1915	22.4	-3.79	0.0797	22.4	-28.6	0.833		22.4	-5.647	0.1052	22.4	-14.51	0.3466		22.4	-12.81	1.793	22.4	-37.47	2.655		22.4	-1.707	0.04525	22.4	-4.879	0.08219		22.4	-1.34	0.07	22.4	-3.9	0.018		22.4	-2.682	0.07278	22.4	-7.646	0.05591		22.4	-3.15	0.121	22.4	-6.94
22.5	0.174	0.2489	22.5	-3.87	0.177	22.5	-28.5	0.808		22.5	-5.692	0.0701	22.5	-14.45	0.3513		22.5	-12.83	1.784	22.5	-37.43	2.617		22.5	-1.746	0.04658	22.5	-4.918	0.02935		22.5	-1.4	0.0505	22.5	-3.93	0.03		22.5	-2.661	0.08734	22.5	-7.588	0.09949		22.5	-3.11	0.0858	22.5	-6.94
22.6	0.2549	0.1288	22.6	-3.86	0.11	22.6	-28.6	0.802		22.6	-5.644	0.1209	22.6	-14.45	0.361		22.6	-12.78	1.796	22.6	-37.41	2.647		22.6	-1.7	0.04771	22.6	-4.901	0.02593		22.6	-1.39	0.113	22.6	-3.91	0.0328		22.6	-2.669	0.1506	22.6	-7.595	0.05942		22.6	-3.12	0.0983	22.6	-6.95
22.7	0.2646	0.2007	22.7	-3.81	0.164	22.7	-28.6	0.813		22.7	-5.644	0.0515	22.7	-14.44	0.3443		22.7	-12.77	1.777	22.7	-37.32	2.598		22.7	-1.71	0.009311	22.7	-4.929	0.08631		22.7	-1.32	0.042	22.7	-3.87	0.0569		22.7	-2.707	0.1169	22.7	-7.549	0.01949		22.7	-3.14	0.115	22.7	-6.96
22.8	0.3067	0.1423	22.8	-3.82	0.0998	22.8	-28.5	0.811		22.8	-5.592	0.0394	22.8	-14.41	0.3178		22.8	-12.77	1.82	22.8	-37.31	2.652		22.8	-1.788	0.0469	22.8	-4.913	0.04835		22.8	-1.36	0.0639	22.8	-3.88	0.0291		22.8	-2.634	0.04391	22.8	-7.632	0.08792		22.8	-3.05	0.0362	22.8	-6.94
22.9	0.1902	0.2102	22.9	-3.8	0.119	22.9	-28.5	0.818		22.9	-5.634	0.0165	22.9	-14.4	0.3659		22.9	-12.77	1.789	22.9	-37.26	2.667		22.9	-1.775	0.0223	22.9	-4.902	0.04311		22.9	-1.42	0.0407	22.9	-3.87	0.0943		22.9	-2.7	0.09764	22.9	-7.601	0.1031		22.9	-3.1	0.121	22.9	-6.92
23	0.2614	0.2832	23	-3.8	0.124	23	-28.5	0.834		23	-5.595	0.0801	23	-14.39	0.3367		23	-12.78	1.803	23	-37.23	2.668		23	-1.713	0.07012	23	-4.942	0.02082		23	-1.4	0.0632	23	-3.88	0.0952		23	-2.665	0.06426	23	-7.52	0.05718		23	-3.11	0.0791	23	-6.9
23.1	0.1805	0.101	23.1	-3.81	0.108	23.1	-28.5	0.832		23.1	-5.657	0.0232	23.1	-14.39	0.3176		23.1	-12.72	1.763	23.1	-37.15	2.618		23.1	-1.703	0.06615	23.1	-4.905	0.05467		23.1	-1.4	0.142	23.1	-3.91	0.072		23.1	-2.661	0.1126	23.1	-7.572	0.07687		23.1	-3.12	0.0311	23.1	-6.89
23.2	0.2808	0.0547	23.2	-3.81	0.149	23.2	-28.5	0.833		23.2	-5.628	0.09	23.2	-14.37	0.3179		23.2	-12.7	1.762	23.2	-37.11	2.657		23.2	-1.72	0.02225	23.2	-4.878	0.08143		23.2	-1.29	0.0321	23.2	-3.87	0.0287		23.2	-2.628	0.03365	23.2	-7.576	0.07088		23.2	-3.08	0.0882	23.2	-6.93
23.3	0.2064	0.1265	23.3	-3.83	0.127	23.3	-28.4	0.807		23.3	-5.615	0.0269	23.3	-14.37	0.3172		23.3	-12.71	1.795	23.3	-37.06	2.683		23.3	-1.713	0.02673	23.3	-4.952	0.06244		23.3	-1.4	0.111	23.3	-3.87	0.0517		23.3	-2.659	0.1523	23.3	-7.572	0.06848		23.3	-3.1	0.0631	23.3	-6.93
23.4	0.025	0.1089	23.4	-3.81	0.161	23.4	-28.4	0.8		23.4	-5.595	0.038	23.4	-14.36	0.327		23.4	-12.64	1.735	23.4	-37.09	2.659		23.4	-1.703	0.008482	23.4	-4.815	0.0586		23.4	-1.33	0.0521	23.4	-3.8	0.0092		23.4	-2.638	0.08059	23.4	-7.533	0.05856		23.4	-3.1	0.136	23.4	-6.92
23.5	0.1675	0.2538	23.5	-3.79	0.177	23.5	-28.4	0.821		23.5	-5.628	0.0911	23.5	-14.34	0.3464		23.5	-12.71	1.807	23.5	-36.99	2.634		23.5	-1.678	0.06599	23.5	-4.916	0.04922		23.5	-1.36	0.0815	23.5	-3.86	0.0155		23.5	-2.651	0.1736	23.5	-7.474	0.1181		23.5	-3.06	0.118	23.5	-6.83
23.6	0.1481	0.1571	23.6	-3.75	0.095	23.6	-28.4	0.816		23.6	-5.631	0.0662	23.6	-14.33	0.3367		23.6	-12.63	1.775	23.6	-36.99	2.638		23.6	-1.716	0.04975	23.6	-4.862	0.0486		23.6	-1.32	0.0823	23.6	-3.85	0.042		23.6	-2.615	0.1165	23.6	-7.533	0.06407		23.6	-3.1	0.134	23.6	-6.85
23.7	0.2323	0.1653	23.7	-3.79	0.157	23.7	-28.4	0.813		23.7	-5.573	0.0894	23.7	-14.3	0.3431		23.7	-12.61	1.744	23.7	-36.95	2.626		23.7	-1.778	0.03161	23.7	-4.84	0.04027		23.7	-1.34	0.0389	23.7	-3.86	0.00377		23.7	-2.636	0.1325	23.7	-7.572	0.08813		23.7	-3.04	0.064	23.7	-6.85
23.8	0.106	0.0685	23.8	-3.76	0.186	23.8	-28.4	0.841		23.8	-5.56	0.1092	23.8	-14.32	0.327		23.8	-12.57	1.721	23.8	-36.92	2.701		23.8	-1.749	0.03658	23.8	-4.895	0.07782		23.8	-1.31	0.114	23.8	-3.9	0.0356		23.8	-2.593	0.09767	23.8	-7.474	0.09112		23.8	-3.03	0.046	23.8	-6.9
23.9	0.1481	0.2311	23.9	-3.79	0.144	23.9	-28.4	0.804		23.9	-5.537	0.1235	23.9	-14.29	0.3562		23.9	-12.6	1.693	23.9	-36.82	2.637		23.9	-1.671	0.07038	23.9	-4.858	0.09166		23.9	-1.37	0.0837	23.9	-3.89	0.0327		23.9	-2.615	0.03501	23.9	-7.528	0.03964		23.9	-3.08	0.0821	23.9	-6.88
24	0.1707	0.0869	24	-3.8	0.138	24	-28.3	0.811		24	-5.608	0.0899	24	-14.25	0.327		24	-12.55	1.715	24	-36.82	2.634		24	-1.72	0.02152	24	-4.843	0.04311		24	-1.4	0.0783	24	-3.81	0.0602		24	-2.632	0.08093	24	-7.483	0.01319		24	-3.08	0.108	24	-6.83
24.1	0.093	0.2616	24.1	-3.79	0.17	24.1	-28.3	0.81		24.1	-5.592	0.1109	24.1	-14.28	0.3283		24.1	-12.55	1.818	24.1	-36.8	2.649		24.1	-1.652	0.06832	24.1	-4.868	0.1295		24.1	-1.35	0.0527	24.1	-3.88	0.0271		24.1	-2.62	0.09086	24.1	-7.487	0.07443		24.1	-3.04	0.0546	24.1	-6.84
24.2	0.161	0.2316	24.2	-3.78	0.162	24.2	-28.4	0.848		24.2	-5.556	0.122	24.2	-14.22	0.3407		24.2	-12.57	1.669	24.2	-36.71	2.633		24.2	-1.729	0.02723	24.2	-4.809	0.01266		24.2	-1.23	0.0533	24.2	-3.86	0.0363		24.2	-2.607	0.1512	24.2	-7.528	0.04673		24.2	-3.01	0.113	24.2	-6.87
24.3	-0.0074	0.1873	24.3	-3.8	0.138	24.3	-28.3	0.806		24.3	-5.611	0.1135	24.3	-14.21	0.2932		24.3	-12.57	1.768	24.3	-36.68	2.606		24.3	-1.661	0.07152	24.3	-4.886	0.09115		24.3	-1.4	0.0215	24.3	-3.83	0.0175		24.3	-2.696	0.1415	24.3	-7.51	0.09516		24.3	-3.03	0.0233	24.3	-6.84
24.4	0.2031	0.1653	24.4	-3.83	0.164	24.4	-28.3	0.838		24.4	-5.518	0.0991	24.4	-14.22	0.3126		24.4	-12.48	1.76	24.4	-36.65	2.634		24.4	-1.671	0.04614	24.4	-4.798	0.07745		24.4	-1.35	0.0951	24.4	-3.85	0.0341		24.4	-2.661	0.08841	24.4	-7.474	0.06621		24.4	-3.1	0.0345	24.4	-6.85
24.5	0.174	0.1689	24.5	-3.81	0.184	24.5	-28.3	0.803		24.5	-5.537	0.0701	24.5	-14.17	0.3141		24.5	-12.49	1.729	24.5	-36.61	2.63		24.5	-1.678	0.09075	24.5	-4.803	0.09429		24.5	-1.29	0.057	24.5	-3.82	0.0829		24.5	-2.659	0.05086	24.5	-7.427	0.09787		24.5	-3.04	0.0382	24.5	-6.86
24.6	0.174	0.2514	24.6	-3.77	0.217	24.6	-28.3	0.791		24.6	-5.537	0.0469	24.6	-14.23	0.2837		24.6	-12.51	1.736	24.6	-36.58	2.708		24.6	-1.665	0.03869	24.6	-4.832	0.1001		24.6	-1.35	0.0671	24.6	-3.82	0.0133		24.6	-2.636	0.05457	24.6	-7.445	0.1151		24.6	-3.05	0.089	24.6	-6.83
24.7	0.2064	0.1786	24.7	-3.82	0.0979	24.7	-28.3	0.815		24.7	-5.592	0.0926	24.7	-14.19	0.332		24.7	-12.5	1.712	24.7	-36.54	2.602		24.7	-1.642	0.07024	24.7	-4.83	0.02695		24.7	-1.28	0.0858	24.7	-3.86	0.0517		24.7	-2.634	0.01755	24.7	-7.433	0.08408		24.7	-3.08	0.0993	24.7	-6.8
24.8	0.2744	0.1315	24.8	-3.75	0.152	24.8	-28.3	0.788		24.8	-5.553	0.07	24.8	-14.18	0.2833		24.8	-12.43	1.777	24.8	-36.51	2.644		24.8	-1.694	0.0947	24.8	-4.829	0.08772		24.8	-1.32	0.0547	24.8	-3.84	0.0577		24.8	-2.603	0.07466	24.8	-7.477	0.04902		24.8	-3.03	0.0698	24.8	-6.84
24.9	0.2452	0.0353	24.9	-3.79	0.138	24.9	-28.2	0.824		24.9	-5.537	0.1142	24.9	-14.14	0.3566		24.9	-12.5	1.693	24.9	-36.48	2.65		24.9	-1.671	0.04469	24.9	-4.838	0.09369		24.9	-1.35	0.121	24.9	-3.82	0.012		24.9	-2.622	0.1198	24.9	-7.439	0.1131		24.9	-3.02	0.0414	24.9	-6.81
25	0.1805	0.2948	25	-3.75	0.118	25	-28.2	0.805		25	-5.495	0.0974	25	-14.18	0.3172		25	-12.45	1.697	25	-36.43	2.63		25	-1.694	0.08065	25	-4.817	0.05376		25	-1.35	0.0491	25	-3.77	0.0297		25	-2.62	0.1072	25	-7.458	0.08041		25	-3.08	0.0507	25	-6.78
25.1	0.31	0.1298	25.1	-3.8	0.0977	25.1	-28.2	0.794		25.1	-5.53	0.1352	25.1	-14.15	0.3076		25.1	-12.42	1.633	25.1	-36.38	2.648		25.1	-1.687	0.1257	25.1	-4.834	0.08982		25.1	-1.33	0.0994	25.1	-3.81	0.0745		25.1	-2.597	0.04728	25.1	-7.408	0.07716		25.1	-3.08	0.0883	25.1	-6.77
25.2	0.242	0.0722	25.2	-3.83	0.127	25.2	-28.2	0.863		25.2	-5.518	0.0731	25.2	-14.14	0.3373		25.2	-12.41	1.653	25.2	-36.34	2.601		25.2	-1.626	0.06615	25.2	-4.812	0.03838		25.2	-1.3	0.0576	25.2	-3.79	0.042		25.2	-2.617	0.117	25.2	-7.421	0.04903		25.2	-2.99	0.122	25.2	-6.79
25.3	0.3326	0.1533	25.3	-3.8	0.169	25.3	-28.2	0.787		25.3	-5.602	0.0478	25.3	-14.14	0.3028		25.3	-12.37	1.734	25.3	-36.3	2.647		25.3	-1.632	0.02723	25.3	-4.776	0.05694		25.3	-1.39	0.0484	25.3	-3.82	0.0224		25.3	-2.64	0.1262	25.3	-7.375	0.01966		25.3	-3.07	0.124	25.3	-6.79
25.4	0.1999	0.2942	25.4	-3.82	0.147	25.4	-28.2	0.812		25.4	-5.527	0.1497	25.4	-14.1	0.3176		25.4	-12.38	1.686	25.4	-36.29	2.617		25.4	-1.639	0.139	25.4	-4.815	0.04472		25.4	-1.33	0.0138	25.4	-3.8	0.00387		25.4	-2.584	0.04446	25.4	-7.398	0.002749		25.4	-3.02	0.0716	25.4	-6.83
25.5	0.2031	0.215	25.5	-3.72	0.146	25.5	-28.2	0.819		25.5	-5.543	0.1008	25.5	-14.12	0.3085		25.5	-12.39	1.658	25.5	-36.28	2.65		25.5	-1.639	0.1293	25.5	-4.796	0.03952		25.5	-1.32	0.0232	25.5	-3.82	0.0413		25.5	-2.626	0.05847	25.5	-7.406	0.06636		25.5	-3.01	0.0109	25.5	-6.77
25.6	0.242	0.3659	25.6	-3.77	0.113	25.6	-28.2	0.796		25.6	-5.505	0.0595	25.6	-14.08	0.3244		25.6	-12.34	1.638	25.6	-36.22	2.674		25.6	-1.671	0.1239	25.6	-4.787	0.08226		25.6	-1.27	0.00617	25.6	-3.79	0.0612		25.6	-2.582	0.121	25.6	-7.313	0.1111		25.6	-2.98	0.027	25.6	-6.78
25.7	0.242	0.1567	25.7	-3.82	0.153	25.7	-28.1	0.806		25.7	-5.514	0.0662	25.7	-14.06	0.3319		25.7	-12.33	1.651	25.7	-36.2	2.611		25.7	-1.635	0.03916	25.7	-4.824	0.05887		25.7	-1.34	0.102	25.7	-3.78	0.0155		25.7	-2.601	0.05278	25.7	-7.354	0.08436		25.7	-3.05	0.0371	25.7	-6.78
25.8	0.2258	0.2405	25.8	-3.77	0.187	25.8	-28.2	0.79		25.8	-5.498	0.0763	25.8	-14.05	0.2934		25.8	-12.33	1.625	25.8	-36.12	2.655		25.8	-1.658	0.07299	25.8	-4.747	0.03298		25.8	-1.26	0.0827	25.8	-3.79	0.0616		25.8	-2.578	0.1075	25.8	-7.367	0.01486		25.8	-3	0.0685	25.8	-6.78
25.9	0.1319	0.0738	25.9	-3.73	0.154	25.9	-28.1	0.78		25.9	-5.53	0.0378	25.9	-14.03	0.3075		25.9	-12.35	1.699	25.9	-36.11	2.661		25.9	-1.687	0.01882	25.9	-4.813	0.07207		25.9	-1.33	0.0326	25.9	-3.79	0.0363		25.9	-2.586	0.02922	25.9	-7.348	0.08217		25.9	-3.02	0.0378	25.9	-6.73
26	0.1189	0.2881	26	-3.77	0.124	26	-28.1	0.794		26	-5.514	0.056	26	-14.05	0.3275		26	-12.35	1.611	26	-36.06	2.64		26	-1.655	0.1089	26	-4.781	0.04809		26	-1.33	0.0412	26	-3.76	0.0401		26	-2.613	0.06359	26	-7.41	0.05538		26	-2.96	0.0347	26	-6.77
26.1	0.3197	0.2203	26.1	-3.73	0.162	26.1	-28.1	0.792		26.1	-5.492	0.0397	26.1	-14.04	0.309		26.1	-12.28	1.59	26.1	-36.01	2.63		26.1	-1.678	0.02277	26.1	-4.752	0.07912		26.1	-1.36	0.0856	26.1	-3.78	0.12		26.1	-2.632	0.07944	26.1	-7.352	0.05943		26.1	-3.05	0.0554	26.1	-6.73
26.2	0.1416	0.2179	26.2	-3.71	0.185	26.2	-28.1	0.803		26.2	-5.462	0.0846	26.2	-14	0.3173		26.2	-12.32	1.582	26.2	-35.97	2.656		26.2	-1.635	0.1	26.2	-4.779	0.06836		26.2	-1.32	0.0371	26.2	-3.8	0.0352		26.2	-2.572	0.07981	26.2	-7.344	0.0518		26.2	-2.98	0.0956	26.2	-6.73
26.3	0.1707	0.2191	26.3	-3.78	0.228	26.3	-28.1	0.797		26.3	-5.472	0.0908	26.3	-14.02	0.327		26.3	-12.28	1.61	26.3	-35.96	2.651		26.3	-1.59	0.0652	26.3	-4.688	0.06896		26.3	-1.33	0.118	26.3	-3.74	0.0338		26.3	-2.535	0.05516	26.3	-7.305	0.05211		26.3	-3.02	0.0285	26.3	-6.76
26.4	0.174	0.2739	26.4	-3.72	0.146	26.4	-28.1	0.809		26.4	-5.479	0.086	26.4	-14.01	0.2984		26.4	-12.24	1.561	26.4	-35.91	2.67		26.4	-1.665	0.01727	26.4	-4.761	0.03713		26.4	-1.35	0.0347	26.4	-3.78	0.0238		26.4	-2.595	0.1432	26.4	-7.346	0.06561		26.4	-2.94	0.0303	26.4	-6.69
26.5	0.2517	0.0978	26.5	-3.73	0.119	26.5	-28.1	0.787		26.5	-5.462	0.0577	26.5	-13.99	0.324		26.5	-12.22	1.61	26.5	-35.9	2.616		26.5	-1.665	0.0597	26.5	-4.735	0.08598		26.5	-1.28	0.0298	26.5	-3.74	0.0625		26.5	-2.551	0.101	26.5	-7.358	0.1182		26.5	-3	0.0364	26.5	-6.74
26.6	0.2193	0.2687	26.6	-3.68	0.143	26.6	-28	0.815		26.6	-5.42	0.0788	26.6	-13.98	0.342		26.6	-12.24	1.606	26.6	-35.86	2.657		26.6	-1.674	0.05564	26.6	-4.728	0.03744		26.6	-1.32	0.051	26.6	-3.76	0.0853		26.6	-2.584	0.01784	26.6	-7.273	0.00973		26.6	-2.99	0.0923	26.6	-6.72
26.7	0.1934	0.2068	26.7	-3.71	0.176	26.7	-28	0.798		26.7	-5.433	0.0477	26.7	-13.97	0.3076		26.7	-12.23	1.561	26.7	-35.81	2.626		26.7	-1.661	0.05314	26.7	-4.793	0.04798		26.7	-1.45	0.105	26.7	-3.82	0.0231		26.7	-2.555	0.07811	26.7	-7.286	0.04744		26.7	-3.01	0.0335	26.7	-6.74
26.8	0.2161	0.2221	26.8	-3.76	0.114	26.8	-28	0.776		26.8	-5.433	0.0964	26.8	-13.97	0.3081		26.8	-12.21	1.586	26.8	-35.77	2.644		26.8	-1.687	0.1199	26.8	-4.742	0.08208		26.8	-1.35	0.12	26.8	-3.7	0.0861		26.8	-2.541	0.1164	26.8	-7.278	0.1084		26.8	-3.02	0.0109	26.8	-6.68
26.9	0.2161	0.1542	26.9	-3.71	0.132	26.9	-28	0.784		26.9	-5.407	0.0508	26.9	-13.95	0.2543		26.9	-12.23	1.641	26.9	-35.74	2.661		26.9	-1.639	0.08975	26.9	-4.737	0.06641		26.9	-1.35	0.0389	26.9	-3.77	0.00387		26.9	-2.603	0.1323	26.9	-7.286	0.0302		26.9	-3.03	0.055	26.9	-6.68
27	0.2355	0.2886	27	-3.71	0.115	27	-28	0.763		27	-5.424	0.0477	27	-13.95	0.2881		27	-12.24	1.662	27	-35.68	2.649		27	-1.671	0.1269	27	-4.752	0.06363		27	-1.26	0.0392	27	-3.74	0.0277		27	-2.51	0.09801	27	-7.296	0.07709		27	-3.08	0.0296	27	-6.66
27.1	0.1902	0.1761	27.1	-3.72	0.138	27.1	-28	0.774		27.1	-5.417	0.0948	27.1	-13.94	0.3126		27.1	-12.21	1.708	27.1	-35.68	2.641		27.1	-1.684	0.04334	27.1	-4.704	0.02883		27.1	-1.33	0.058	27.1	-3.78	0.0132		27.1	-2.543	0.07281	27.1	-7.317	0.05016		27.1	-3.04	0.0291	27.1	-6.71
27.2	0.1481	0.1706	27.2	-3.75	0.0684	27.2	-28	0.774		27.2	-5.407	0.101	27.2	-13.89	0.337		27.2	-12.2	1.644	27.2	-35.58	2.627		27.2	-1.635	0.04196	27.2	-4.737	0.03151		27.2	-1.32	0.0424	27.2	-3.77	0.0705		27.2	-2.543	0.06973	27.2	-7.259	0.1071		27.2	-3.03	0.0666	27.2	-6.68
27.3	0.2258	0.2973	27.3	-3.73	0.126	27.3	-28	0.798		27.3	-5.414	0.0906	27.3	-13.91	0.2832		27.3	-12.17	1.663	27.3	-35.59	2.638		27.3	-1.665	0.04606	27.3	-4.696	0.0732		27.3	-1.34	0.0424	27.3	-3.76	0.0574		27.3	-2.559	0.07903	27.3	-7.329	0.05693		27.3	-2.96	0.0492	27.3	-6.68
27.4	0.3618	0.222	27.4	-3.76	0.144	27.4	-28	0.787		27.4	-5.398	0.1289	27.4	-13.91	0.2982		27.4	-12.2	1.623	27.4	-35.55	2.665		27.4	-1.577	0.07684	27.4	-4.707	0.04057		27.4	-1.31	0.0145	27.4	-3.76	0.045		27.4	-2.524	0.07627	27.4	-7.29	0.09752		27.4	-2.99	0.099	27.4	-6.65
27.5	0.1902	0.1108	27.5	-3.75	0.136	27.5	-27.9	0.77		27.5	-5.385	0.0971	27.5	-13.91	0.2652		27.5	-12.16	1.664	27.5	-35.54	2.669		27.5	-1.655	0.06615	27.5	-4.748	0.08159		27.5	-1.39	0.0775	27.5	-3.74	0.0155		27.5	-2.576	0.1303	27.5	-7.226	0.04314		27.5	-2.94	0.133	27.5	-6.69
27.6	0.2161	0.3418	27.6	-3.77	0.18	27.6	-27.9	0.825		27.6	-5.372	0.071	27.6	-13.9	0.2934		27.6	-12.17	1.662	27.6	-35.48	2.664		27.6	-1.564	0.0301	27.6	-4.725	0.03119		27.6	-1.29	0.127	27.6	-3.75	0.0553		27.6	-2.528	0.1148	27.6	-7.222	0.03192		27.6	-2.95	0.0605	27.6	-6.67
27.7	0.242	0.2572	27.7	-3.78	0.122	27.7	-27.9	0.776		27.7	-5.427	0.023	27.7	-13.86	0.342		27.7	-12.14	1.605	27.7	-35.47	2.652		27.7	-1.645	0.0904	27.7	-4.687	0.08044		27.7	-1.37	0.155	27.7	-3.72	0.0511		27.7	-2.522	0.1175	27.7	-7.242	0.0291		27.7	-3	0.0507	27.7	-6.63
27.8	0.4298	0.3132	27.8	-3.77	0.136	27.8	-27.9	0.787		27.8	-5.42	0.1206	27.8	-13.85	0.3091		27.8	-12.11	1.602	27.8	-35.45	2.651		27.8	-1.658	0.08382	27.8	-4.695	0.07855		27.8	-1.34	0.0252	27.8	-3.77	0.0311		27.8	-2.547	0.1118	27.8	-7.257	0.02803		27.8	-2.99	0.0111	27.8	-6.68
27.9	0.2646	0.3681	27.9	-3.78	0.165	27.9	-27.9	0.748		27.9	-5.42	0.0637	27.9	-13.86	0.2736		27.9	-12.1	1.592	27.9	-35.39	2.666		27.9	-1.652	0.07008	27.9	-4.675	0.00243		27.9	-1.35	0.0739	27.9	-3.71	0.0202		27.9	-2.462	0.08523	27.9	-7.242	0.02814		27.9	-3.01	0.00886	27.9	-6.65
28	0.1707	0.4089	28	-3.77	0.0933	28	-27.9	0.759		28	-5.401	0.0859	28	-13.85	0.3126		28	-12.15	1.576	28	-35.37	2.638		28	-1.681	0.0848	28	-4.73	0.1057		28	-1.33	0.0538	28	-3.75	0.0104		28	-2.474	0.09297	28	-7.253	0.1097		28	-2.94	0.0103	28	-6.63
28.1	0.3553	0.2459	28.1	-3.75	0.107	28.1	-27.9	0.779		28.1	-5.375	0.0759	28.1	-13.83	0.293		28.1	-12.07	1.595	28.1	-35.34	2.655		28.1	-1.652	0.129	28.1	-4.701	0.04404		28.1	-1.32	0.112	28.1	-3.71	0.045		28.1	-2.539	0.1257	28.1	-7.292	0.04666		28.1	-3	0.0364	28.1	-6.65
28.2	0.2258	0.1714	28.2	-3.79	0.149	28.2	-27.9	0.812		28.2	-5.404	0.0338	28.2	-13.83	0.3126		28.2	-12.13	1.591	28.2	-35.26	2.625		28.2	-1.658	0.03964	28.2	-4.675	0.0443		28.2	-1.32	0.045	28.2	-3.7	0.045		28.2	-2.518	0.05477	28.2	-7.271	0.04467		28.2	-2.97	0.0387	28.2	-6.6
28.3	0.1772	0.3132	28.3	-3.74	0.11	28.3	-27.8	0.791		28.3	-5.378	0.1022	28.3	-13.81	0.3183		28.3	-12.09	1.592	28.3	-35.27	2.636		28.3	-1.61	0.09067	28.3	-4.699	0.05393		28.3	-1.32	0.14	28.3	-3.7	0.0612		28.3	-2.537	0.1647	28.3	-7.228	0.01794		28.3	-2.96	0.0634	28.3	-6.61
28.4	0.1902	0.283	28.4	-3.72	0.139	28.4	-27.8	0.764		28.4	-5.362	0.038	28.4	-13.81	0.2932		28.4	-12.04	1.61	28.4	-35.21	2.655		28.4	-1.645	0.1143	28.4	-4.68	0.03977		28.4	-1.33	0.068	28.4	-3.7	0.0251		28.4	-2.491	0.2034	28.4	-7.18	0.06273		28.4	-2.95	0.0303	28.4	-6.6
28.5	0.1805	0.2515	28.5	-3.72	0.107	28.5	-27.8	0.801		28.5	-5.362	0.0644	28.5	-13.77	0.2837		28.5	-12.09	1.643	28.5	-35.22	2.617		28.5	-1.652	0.1123	28.5	-4.653	0.08209		28.5	-1.28	0.0393	28.5	-3.72	0.0457		28.5	-2.532	0.1016	28.5	-7.267	0.0335		28.5	-3.01	0.0329	28.5	-6.61
28.6	0.1546	0.309	28.6	-3.77	0.121	28.6	-27.8	0.78		28.6	-5.382	0.0378	28.6	-13.76	0.2833		28.6	-12.04	1.573	28.6	-35.15	2.632		28.6	-1.626	0.06532	28.6	-4.685	0.04116		28.6	-1.35	0.0924	28.6	-3.7	0.082		28.6	-2.46	0.135	28.6	-7.213	0.03815		28.6	-2.91	0.024	28.6	-6.57
28.7	0.1772	0.3251	28.7	-3.72	0.15	28.7	-27.8	0.767		28.7	-5.349	0.0765	28.7	-13.76	0.3175		28.7	-12.05	1.609	28.7	-35.11	2.621		28.7	-1.635	0.08521	28.7	-4.686	0.06588		28.7	-1.36	0.0169	28.7	-3.71	0.0311		28.7	-2.532	0.09973	28.7	-7.195	0.09476		28.7	-3.01	0.00931	28.7	-6.59
28.8	0.3132	0.3981	28.8	-3.71	0.0777	28.8	-27.8	0.786		28.8	-5.339	0.1061	28.8	-13.76	0.3034		28.8	-12.04	1.613	28.8	-35.08	2.634		28.8	-1.603	0.1142	28.8	-4.666	0.04268		28.8	-1.31	0.109	28.8	-3.72	0.0496		28.8	-2.474	0.08579	28.8	-7.149	0.04118		28.8	-2.98	0.116	28.8	-6.64
28.9	0.2225	0.1998	28.9	-3.73	0.103	28.9	-27.8	0.759		28.9	-5.333	0.003	28.9	-13.76	0.2883		28.9	-12.04	1.548	28.9	-35.08	2.643		28.9	-1.645	0.1945	28.9	-4.634	0.05544		28.9	-1.32	0.0369	28.9	-3.71	0.0165		28.9	-2.518	0.1418	28.9	-7.201	0.05746		28.9	-2.93	0.0531	28.9	-6.62
29	0.2064	0.5272	29	-3.76	0.103	29	-27.8	0.79		29	-5.339	0.0544	29	-13.76	0.2881		29	-11.98	1.564	29	-35.03	2.638		29	-1.635	0.06532	29	-4.665	0.02849		29	-1.28	0.0672	29	-3.74	0.0282		29	-2.501	0.1196	29	-7.147	0.02764		29	-2.98	0.0321	29	-6.6
29.1	0.1966	0.2184	29.1	-3.75	0.179	29.1	-27.8	0.782		29.1	-5.323	0.0473	29.1	-13.74	0.2835		29.1	-12.02	1.594	29.1	-34.98	2.593		29.1	-1.629	0.07058	29.1	-4.694	0.05555		29.1	-1.27	0.06	29.1	-3.7	0.0457		29.1	-2.53	0.1158	29.1	-7.157	0.0599		29.1	-2.95	0.0436	29.1	-6.55
29.2	0.3132	0.3927	29.2	-3.73	0.142	29.2	-27.7	0.789		29.2	-5.388	0.0817	29.2	-13.72	0.3095		29.2	-11.98	1.648	29.2	-34.96	2.618		29.2	-1.59	0.09127	29.2	-4.655	0.06457		29.2	-1.31	0.0668	29.2	-3.68	0.0379		29.2	-2.52	0.1226	29.2	-7.162	0.04454		29.2	-2.92	0.0407	29.2	-6.55
29.3	0.3391	0.4092	29.3	-3.71	0.17	29.3	-27.8	0.794		29.3	-5.349	0.0503	29.3	-13.69	0.3077		29.3	-11.95	1.61	29.3	-34.93	2.624		29.3	-1.661	0.08192	29.3	-4.657	0.04766		29.3	-1.33	0.0236	29.3	-3.71	0.0246		29.3	-2.553	0.109	29.3	-7.184	0.02658		29.3	-2.9	0.0275	29.3	-6.54
29.4	0.3812	0.4817	29.4	-3.78	0.107	29.4	-27.7	0.746		29.4	-5.365	0.0612	29.4	-13.7	0.28		29.4	-11.91	1.596	29.4	-34.9	2.62		29.4	-1.59	0.07592	29.4	-4.65	0.06448		29.4	-1.31	0.0155	29.4	-3.67	0.0628		29.4	-2.464	0.1084	29.4	-7.172	0.04269		29.4	-2.96	0.0457	29.4	-6.56
29.5	0.2225	0.3754	29.5	-3.73	0.17	29.5	-27.7	0.772		29.5	-5.33	0.0253	29.5	-13.7	0.2501		29.5	-11.91	1.581	29.5	-34.86	2.642		29.5	-1.558	0.1098	29.5	-4.637	0.07823		29.5	-1.22	0.0419	29.5	-3.71	0.0693		29.5	-2.549	0.1135	29.5	-7.155	0.06866		29.5	-2.91	0.0616	29.5	-6.54
29.6	0.3942	0.3525	29.6	-3.75	0.0399	29.6	-27.7	0.791		29.6	-5.339	0.058	29.6	-13.69	0.3036		29.6	-11.88	1.606	29.6	-34.87	2.659		29.6	-1.577	0.05781	29.6	-4.634	0.03789		29.6	-1.28	0.0731	29.6	-3.71	0.0104		29.6	-2.481	0.1291	29.6	-7.159	0.08675		29.6	-3.01	0.0644	29.6	-6.57
29.7	0.2646	0.2994	29.7	-3.74	0.17	29.7	-27.7	0.767		29.7	-5.33	0.0888	29.7	-13.67	0.3192		29.7	-11.89	1.628	29.7	-34.8	2.575		29.7	-1.58	0.04571	29.7	-4.655	0.09026		29.7	-1.23	0.033	29.7	-3.71	0.0393		29.7	-2.514	0.1547	29.7	-7.182	0.0303		29.7	-2.96	0.0515	29.7	-6.6
29.8	0.3035	0.4403	29.8	-3.76	0.177	29.8	-27.7	0.815		29.8	-5.346	0.0594	29.8	-13.66	0.293		29.8	-11.9	1.561	29.8	-34.74	2.625		29.8	-1.597	0.02043	29.8	-4.654	0.05011		29.8	-1.34	0.0677	29.8	-3.7	0.0388		29.8	-2.466	0.07196	29.8	-7.135	0.05888		29.8	-2.94	0.0676	29.8	-6.55
29.9	0.2549	0.3524	29.9	-3.75	0.133	29.9	-27.7	0.732		29.9	-5.317	0.0949	29.9	-13.68	0.2749		29.9	-11.86	1.643	29.9	-34.72	2.644		29.9	-1.668	0.02823	29.9	-4.607	0.07333		29.9	-1.26	0.0904	29.9	-3.7	0.00476		29.9	-2.481	0.07066	29.9	-7.174	0.1243		29.9	-2.91	0.0222	29.9	-6.57
30	0.2808	0.382	30	-3.71	0.0738	30	-27.7	0.768		30	-5.268	0.0982	30	-13.64	0.3076		30	-11.85	1.578	30	-34.75	2.624		30	-1.619	0.1074	30	-4.635	0.03507		30	-1.34	0.027	30	-3.69	0.0248		30	-2.429	0.05473	30	-7.12	0.01352		30	-2.95	0.0647	30	-6.56
30.1	0.2873	0.2499	30.1	-3.73	0.164	30.1	-27.7	0.79		30.1	-5.301	0.0663	30.1	-13.63	0.2736		30.1	-11.85	1.561	30.1	-34.7	2.643		30.1	-1.597	0.05781	30.1	-4.602	0.05032		30.1	-1.3	0.13	30.1	-3.72	0.0164		30.1	-2.439	0.06723	30.1	-7.141	0.0543		30.1	-2.92	0.0869	30.1	-6.52
30.2	0.3229	0.3468	30.2	-3.67	0.132	30.2	-27.7	0.764		30.2	-5.326	0.0192	30.2	-13.65	0.3028		30.2	-11.8	1.614	30.2	-34.64	2.662		30.2	-1.577	0.06383	30.2	-4.605	0.09851		30.2	-1.34	0.0416	30.2	-3.67	0.0544		30.2	-2.458	0.08343	30.2	-7.095	0.04223		30.2	-2.99	0.0758	30.2	-6.53
30.3	0.4071	0.3123	30.3	-3.65	0.122	30.3	-27.7	0.76		30.3	-5.281	0.058	30.3	-13.64	0.2883		30.3	-11.86	1.582	30.3	-34.64	2.582		30.3	-1.674	0.0917	30.3	-4.616	0.02652		30.3	-1.32	0.0703	30.3	-3.7	0.0154		30.3	-2.481	0.06391	30.3	-7.099	0.05656		30.3	-2.94	0.0572	30.3	-6.53
30.4	0.2452	0.1678	30.4	-3.7	0.172	30.4	-27.6	0.744		30.4	-5.326	0.0277	30.4	-13.61	0.3027		30.4	-11.84	1.579	30.4	-34.55	2.648		30.4	-1.616	0.1243	30.4	-4.607	0.04809		30.4	-1.26	0.0768	30.4	-3.66	0.0283		30.4	-2.468	0.0157	30.4	-7.141	0.07745		30.4	-2.92	0.0739	30.4	-6.52
30.5	0.1707	0.2332	30.5	-3.72	0.0998	30.5	-27.6	0.76		30.5	-5.32	0.0944	30.5	-13.58	0.2792		30.5	-11.79	1.532	30.5	-34.52	2.651		30.5	-1.632	0.1195	30.5	-4.647	0.08011		30.5	-1.28	0.0713	30.5	-3.65	0.0371		30.5	-2.532	0.1133	30.5	-7.143	0.01239		30.5	-2.92	0.0539	30.5	-6.5
30.6	0.1902	0.2591	30.6	-3.69	0.108	30.6	-27.6	0.764		30.6	-5.326	0.0489	30.6	-13.58	0.293		30.6	-11.82	1.58	30.6	-34.55	2.656		30.6	-1.61	0.179	30.6	-4.627	0.0551		30.6	-1.32	0.0459	30.6	-3.64	0.0531		30.6	-2.416	0.02379	30.6	-7.093	0.06388		30.6	-2.97	0.0233	30.6	-6.53
30.7	0.1837	0.2657	30.7	-3.66	0.114	30.7	-27.6	0.726		30.7	-5.326	0.1189	30.7	-13.58	0.3009		30.7	-11.77	1.588	30.7	-34.49	2.656		30.7	-1.606	0.09251	30.7	-4.576	0.09669		30.7	-1.31	0.101	30.7	-3.67	0.0475		30.7	-2.501	0.1756	30.7	-7.035	0.0515		30.7	-2.95	0.0546	30.7	-6.53
30.8	0.2387	0.1358	30.8	-3.72	0.131	30.8	-27.6	0.768		30.8	-5.314	0.1223	30.8	-13.57	0.2492		30.8	-11.81	1.569	30.8	-34.42	2.699		30.8	-1.661	0.1389	30.8	-4.653	0.05112		30.8	-1.37	0.11	30.8	-3.66	0.0139		30.8	-2.416	0.1661	30.8	-7.091	0.08659		30.8	-2.94	0.0182	30.8	-6.54
30.9	0.0963	0.2226	30.9	-3.72	0.118	30.9	-27.6	0.766		30.9	-5.236	0.0889	30.9	-13.54	0.3175		30.9	-11.85	1.537	30.9	-34.43	2.617		30.9	-1.561	0.06096	30.9	-4.637	0.03732		30.9	-1.26	0.057	30.9	-3.6	0.039		30.9	-2.398	0.1029	30.9	-7.081	0.1035		30.9	-2.93	0.0546	30.9	-6.52
31	0.1189	0.1673	31	-3.74	0.133	31	-27.6	0.752		31	-5.275	0.092	31	-13.56	0.2784		31	-11.77	1.548	31	-34.39	2.61		31	-1.6	0.07417	31	-4.642	0.06411		31	-1.32	0.0874	31	-3.65	0.0418		31	-2.474	0.1461	31	-7.097	0.04911		31	-2.94	0.0399	31	-6.53
31.1	0.106	0.1748	31.1	-3.66	0.107	31.1	-27.6	0.777		31.1	-5.281	0.1011	31.1	-13.55	0.3078		31.1	-11.79	1.555	31.1	-34.36	2.664		31.1	-1.587	0.1323	31.1	-4.595	0.02173		31.1	-1.25	0.111	31.1	-3.67	0.0212		31.1	-2.45	0.1765	31.1	-7.116	0.0656		31.1	-2.94	0.0871	31.1	-6.49
31.2	0.174	0.2204	31.2	-3.72	0.083	31.2	-27.5	0.743		31.2	-5.265	0.1081	31.2	-13.53	0.3336		31.2	-11.72	1.552	31.2	-34.32	2.618		31.2	-1.661	0.1627	31.2	-4.566	0.09418		31.2	-1.26	0.0419	31.2	-3.64	0.0522		31.2	-2.462	0.07976	31.2	-7.066	0.01319		31.2	-2.93	0.105	31.2	-6.46
31.3	0.0574	0.1094	31.3	-3.72	0.137	31.3	-27.6	0.744		31.3	-5.223	0.0421	31.3	-13.54	0.3178		31.3	-11.76	1.601	31.3	-34.32	2.65		31.3	-1.629	0.04214	31.3	-4.648	0.03087		31.3	-1.28	0.0675	31.3	-3.65	0.0234		31.3	-2.454	0.09296	31.3	-7.033	0.03015		31.3	-2.89	0.021	31.3	-6.5
31.4	0.2549	0.0778	31.4	-3.74	0.119	31.4	-27.5	0.743		31.4	-5.275	0.0475	31.4	-13.52	0.3034		31.4	-11.77	1.578	31.4	-34.26	2.615		31.4	-1.661	0.1015	31.4	-4.571	0.03703		31.4	-1.3	0.0733	31.4	-3.62	0.0763		31.4	-2.431	0.167	31.4	-7.07	0.05071		31.4	-2.87	0.0297	31.4	-6.5
31.5	0.0218	0.2241	31.5	-3.75	0.109	31.5	-27.5	0.749		31.5	-5.265	0.0963	31.5	-13.53	0.3221		31.5	-11.73	1.585	31.5	-34.22	2.587		31.5	-1.648	0.08378	31.5	-4.637	0.06915		31.5	-1.32	0.0827	31.5	-3.67	0.0318		31.5	-2.396	0.09458	31.5	-7.023	0.09659		31.5	-2.93	0.085	31.5	-6.5
31.6	0.1092	0.2314	31.6	-3.68	0.0909	31.6	-27.5	0.718		31.6	-5.262	0.0856	31.6	-13.49	0.323		31.6	-11.74	1.575	31.6	-34.22	2.632		31.6	-1.59	0.1255	31.6	-4.589	0.08121		31.6	-1.3	0.0144	31.6	-3.7	0.0694		31.6	-2.435	0.1633	31.6	-7.07	0.08131		31.6	-2.98	0.0864	31.6	-6.47
31.7	0.1189	0.2272	31.7	-3.7	0.131	31.7	-27.5	0.776		31.7	-5.223	0.0503	31.7	-13.47	0.2885		31.7	-11.71	1.533	31.7	-34.14	2.642		31.7	-1.619	0.1375	31.7	-4.549	0.07273		31.7	-1.3	0.0796	31.7	-3.63	0.0377		31.7	-2.402	0.06509	31.7	-6.965	0.06049		31.7	-2.83	0.0568	31.7	-6.49
31.8	0.2582	0.1397	31.8	-3.72	0.144	31.8	-27.5	0.759		31.8	-5.252	0.0599	31.8	-13.49	0.3128		31.8	-11.73	1.549	31.8	-34.14	2.613		31.8	-1.606	0.05229	31.8	-4.586	0.06357		31.8	-1.23	0.0242	31.8	-3.63	0.101		31.8	-2.433	0.07547	31.8	-7.093	0.1057		31.8	-2.89	0.068	31.8	-6.5
31.9	0.0477	0.1844	31.9	-3.7	0.118	31.9	-27.5	0.745		31.9	-5.233	0.0763	31.9	-13.5	0.2903		31.9	-11.74	1.583	31.9	-34.14	2.628		31.9	-1.59	0.05772	31.9	-4.582	0.0625		31.9	-1.28	0.0845	31.9	-3.67	0.0522		31.9	-2.45	0.07595	31.9	-7.037	0.02729		31.9	-2.91	0.0458	31.9	-6.49
32	0.0542	0.2758	32	-3.71	0.111	32	-27.5	0.732		32	-5.22	0.0177	32	-13.5	0.2727		32	-11.65	1.54	32	-34.11	2.595		32	-1.587	0.04701	32	-4.576	0.06338		32	-1.26	0.0815	32	-3.64	0.0203		32	-2.421	0.1001	32	-7.002	0.0681		32	-2.88	0.00257	32	-6.46
32.1	0.0509	0.1722	32.1	-3.75	0.0844	32.1	-27.5	0.779		32.1	-5.242	0.0603	32.1	-13.49	0.3243		32.1	-11.7	1.497	32.1	-34.05	2.644		32.1	-1.577	0.1188	32.1	-4.585	0.05554		32.1	-1.29	0.0906	32.1	-3.62	0.0693		32.1	-2.479	0.1	32.1	-7.014	0.0378		32.1	-2.9	0.0339	32.1	-6.46
32.2	0.0509	0.1328	32.2	-3.63	0.104	32.2	-27.4	0.713		32.2	-5.265	0.0303	32.2	-13.43	0.3367		32.2	-11.67	1.569	32.2	-34.06	2.623		32.2	-1.606	0.05068	32.2	-4.554	0.07697		32.2	-1.23	0.072	32.2	-3.61	0.0353		32.2	-2.439	0.08416	32.2	-7.041	0.09327		32.2	-2.9	0.0702	32.2	-6.42
32.3	0.1222	0.058	32.3	-3.69	0.12	32.3	-27.4	0.746		32.3	-5.239	0.0355	32.3	-13.44	0.3087		32.3	-11.66	1.557	32.3	-34.02	2.618		32.3	-1.545	0.03262	32.3	-4.591	0.04528		32.3	-1.3	0.117	32.3	-3.65	0.0188		32.3	-2.466	0.1091	32.3	-6.998	0.05009		32.3	-2.9	0.0466	32.3	-6.47
32.4	0.0283	0.083	32.4	-3.68	0.118	32.4	-27.5	0.759		32.4	-5.265	0.0206	32.4	-13.44	0.3173		32.4	-11.66	1.531	32.4	-33.98	2.641		32.4	-1.597	0.09436	32.4	-4.58	0.08911		32.4	-1.36	0.112	32.4	-3.6	0.021		32.4	-2.412	0.1381	32.4	-6.975	0.08001		32.4	-2.98	0.0186	32.4	-6.48
32.5	0.1157	0.0514	32.5	-3.66	0.0992	32.5	-27.4	0.717		32.5	-5.213	0.057	32.5	-13.4	0.2842		32.5	-11.67	1.502	32.5	-33.94	2.596		32.5	-1.538	0.09056	32.5	-4.562	0.07757		32.5	-1.36	0.106	32.5	-3.67	0.047		32.5	-2.443	0.09696	32.5	-6.983	0.02967		32.5	-2.92	0.0689	32.5	-6.43
32.6	0.0542	0.0563	32.6	-3.65	0.0709	32.6	-27.4	0.744		32.6	-5.236	0.08	32.6	-13.43	0.2896		32.6	-11.66	1.556	32.6	-33.92	2.651		32.6	-1.564	0.06356	32.6	-4.598	0.0536		32.6	-1.23	0.0958	32.6	-3.6	0.0215		32.6	-2.414	0.0957	32.6	-7.043	0.008691		32.6	-2.9	0.049	32.6	-6.42
32.7	0.0736	0.0723	32.7	-3.68	0.166	32.7	-27.4	0.731		32.7	-5.245	0.1334	32.7	-13.41	0.3027		32.7	-11.65	1.497	32.7	-33.88	2.632		32.7	-1.626	0.04723	32.7	-4.532	0.09525		32.7	-1.26	0.0675	32.7	-3.59	0.0225		32.7	-2.41	0.06129	32.7	-6.965	0.04224		32.7	-2.94	0.041	32.7	-6.49
32.8	0.1448	0.0374	32.8	-3.65	0.146	32.8	-27.4	0.72		32.8	-5.187	0.0761	32.8	-13.42	0.2984		32.8	-11.61	1.513	32.8	-33.88	2.6		32.8	-1.623	0.09553	32.8	-4.565	0.01507		32.8	-1.25	0.0761	32.8	-3.63	0.0793		32.8	-2.445	0.1302	32.8	-6.983	0.04314		32.8	-2.89	0.0336	32.8	-6.44
32.9	0.1384	0.1507	32.9	-3.7	0.114	32.9	-27.4	0.705		32.9	-5.242	0.0304	32.9	-13.39	0.2741		32.9	-11.6	1.524	32.9	-33.86	2.708		32.9	-1.58	0.08975	32.9	-4.59	0.05139		32.9	-1.29	0.106	32.9	-3.62	0.065		32.9	-2.514	0.09064	32.9	-6.998	0.06991		32.9	-2.92	0.0229	32.9	-6.43
33	0.0121	0.0938	33	-3.64	0.138	33	-27.4	0.752		33	-5.246	0.0731	33	-13.4	0.3234		33	-11.59	1.497	33	-33.81	2.582		33	-1.623	0.1454	33	-4.536	0.03097		33	-1.35	0.134	33	-3.66	0.00257		33	-2.4	0.09851	33	-7.01	0.07555		33	-2.9	0.048	33	-6.43
33.1	0.0736	0.1103	33.1	-3.73	0.129	33.1	-27.4	0.731		33.1	-5.265	0.0547	33.1	-13.37	0.251		33.1	-11.6	1.501	33.1	-33.76	2.619		33.1	-1.548	0.09056	33.1	-4.556	0.02761		33.1	-1.36	0.0787	33.1	-3.6	0.036		33.1	-2.47	0.1001	33.1	-6.981	0.06532		33.1	-2.9	0.0303	33.1	-6.44
33.2	0.0347	0.1632	33.2	-3.65	0.137	33.2	-27.4	0.735		33.2	-5.236	0.0788	33.2	-13.41	0.279		33.2	-11.58	1.45	33.2	-33.76	2.643		33.2	-1.619	0.05542	33.2	-4.536	0.08384		33.2	-1.27	0.131	33.2	-3.62	0.0307		33.2	-2.402	0.14	33.2	-6.969	0.02592		33.2	-2.91	0.0556	33.2	-6.43
33.3	0.1837	0.3211	33.3	-3.64	0.128	33.3	-27.3	0.749		33.3	-5.207	0.0644	33.3	-13.38	0.2899		33.3	-11.6	1.509	33.3	-33.77	2.665		33.3	-1.564	0.09857	33.3	-4.552	0.03349		33.3	-1.31	0.106	33.3	-3.6	0.0591		33.3	-2.427	0.09143	33.3	-6.946	0.0467		33.3	-2.86	0.044	33.3	-6.4
33.4	0.0606	0.1856	33.4	-3.6	0.152	33.4	-27.3	0.717		33.4	-5.216	0.0515	33.4	-13.35	0.2978		33.4	-11.58	1.494	33.4	-33.7	2.614		33.4	-1.567	0.05399	33.4	-4.57	0.07802		33.4	-1.31	0.112	33.4	-3.6	0.0462		33.4	-2.408	0.11	33.4	-7.008	0.05801		33.4	-2.8	0.0149	33.4	-6.44
33.5	0.093	0.2569	33.5	-3.72	0.175	33.5	-27.3	0.74		33.5	-5.207	0.0547	33.5	-13.36	0.2899		33.5	-11.57	1.52	33.5	-33.69	2.63		33.5	-1.571	0.05634	33.5	-4.498	0.04156		33.5	-1.34	0.188	33.5	-3.6	0.00388		33.5	-2.338	0.05742	33.5	-6.911	0.06507		33.5	-2.88	0.0835	33.5	-6.37
33.6	0.2355	0.3383	33.6	-3.63	0.157	33.6	-27.3	0.746		33.6	-5.233	0.0408	33.6	-13.33	0.3157		33.6	-11.53	1.457	33.6	-33.64	2.607		33.6	-1.58	0.06421	33.6	-4.558	0.06187		33.6	-1.28	0.132	33.6	-3.61	0.0397		33.6	-2.41	0.1195	33.6	-6.938	0.0737		33.6	-2.88	0.0847	33.6	-6.41
33.7	0.2744	0.3074	33.7	-3.69	0.142	33.7	-27.3	0.698		33.7	-5.203	0.0962	33.7	-13.34	0.3147		33.7	-11.5	1.578	33.7	-33.62	2.594		33.7	-1.545	0.07511	33.7	-4.548	0.0515		33.7	-1.28	0.0904	33.7	-3.57	0.0588		33.7	-2.387	0.1008	33.7	-6.94	0.02269		33.7	-2.84	0.0568	33.7	-6.35
33.8	0.174	0.1717	33.8	-3.6	0.169	33.8	-27.3	0.744		33.8	-5.168	0.086	33.8	-13.36	0.259		33.8	-11.5	1.496	33.8	-33.56	2.642		33.8	-1.587	0.1178	33.8	-4.494	0.01518		33.8	-1.32	0.102	33.8	-3.58	0.0306		33.8	-2.365	0.1448	33.8	-6.961	0.03821		33.8	-2.84	0.00936	33.8	-6.36
33.9	0.2452	0.2208	33.9	-3.65	0.147	33.9	-27.3	0.721		33.9	-5.181	0.0761	33.9	-13.33	0.2838		33.9	-11.48	1.518	33.9	-33.6	2.677		33.9	-1.493	0.1073	33.9	-4.557	0.1072		33.9	-1.29	0.11	33.9	-3.6	0.0344		33.9	-2.373	0.07301	33.9	-6.938	0.05605		33.9	-2.82	0.0368	33.9	-6.36
34	0.2064	0.3328	34	-3.68	0.142	34	-27.3	0.733		34	-5.22	0.0957	34	-13.3	0.2693		34	-11.53	1.486	34	-33.54	2.654		34	-1.571	0.04052	34	-4.536	0.04617		34	-1.29	0.075	34	-3.62	0.0246		34	-2.435	0.1567	34	-6.944	0.03493		34	-2.9	0.0726	34	-6.38
34.1	0.2452	0.3862	34.1	-3.7	0.175	34.1	-27.3	0.713		34.1	-5.171	0.0814	34.1	-13.31	0.2881		34.1	-11.5	1.526	34.1	-33.54	2.591		34.1	-1.603	0.04279	34.1	-4.52	0.0288		34.1	-1.33	0.12	34.1	-3.61	0.0411		34.1	-2.412	0.1181	34.1	-6.929	0.04387		34.1	-2.89	0.0315	34.1	-6.35
34.2	0.2485	0.3805	34.2	-3.61	0.183	34.2	-27.2	0.694		34.2	-5.207	0.0613	34.2	-13.28	0.2833		34.2	-11.5	1.493	34.2	-33.46	2.622		34.2	-1.59	0.04214	34.2	-4.528	0.08249		34.2	-1.36	0.0924	34.2	-3.6	0.0356		34.2	-2.404	0.1928	34.2	-6.9	0.08022		34.2	-2.87	0.0523	34.2	-6.42
34.3	0.2096	0.3406	34.3	-3.66	0.177	34.3	-27.3	0.741		34.3	-5.203	0.0472	34.3	-13.29	0.279		34.3	-11.52	1.496	34.3	-33.48	2.64		34.3	-1.58	0.104	34.3	-4.503	0.00536		34.3	-1.34	0.0476	34.3	-3.54	0.0237		34.3	-2.4	0.04252	34.3	-6.907	0.09117		34.3	-2.83	0.0582	34.3	-6.34
34.4	0.1384	0.3105	34.4	-3.62	0.165	34.4	-27.3	0.722		34.4	-5.197	0.0728	34.4	-13.28	0.2517		34.4	-11.43	1.489	34.4	-33.45	2.637		34.4	-1.567	0.06866	34.4	-4.515	0.0333		34.4	-1.32	0.124	34.4	-3.61	0.0574		34.4	-2.425	0.1393	34.4	-6.898	0.04387		34.4	-2.81	0.0645	34.4	-6.4
34.5	0.174	0.2642	34.5	-3.61	0.111	34.5	-27.2	0.723		34.5	-5.181	0.0691	34.5	-13.28	0.2954		34.5	-11.46	1.467	34.5	-33.4	2.599		34.5	-1.567	0.1012	34.5	-4.505	0.07609		34.5	-1.22	0.0469	34.5	-3.62	0.00836		34.5	-2.387	0.1117	34.5	-6.888	0.05719		34.5	-2.84	0.0794	34.5	-6.37
34.6	0.0088	0.2758	34.6	-3.6	0.15	34.6	-27.3	0.748		34.6	-5.148	0.0788	34.6	-13.3	0.2654		34.6	-11.48	1.485	34.6	-33.37	2.629		34.6	-1.529	0.0341	34.6	-4.494	0.03509		34.6	-1.28	0.0744	34.6	-3.61	0.0663		34.6	-2.367	0.13	34.6	-6.905	0.1302		34.6	-2.79	0.121	34.6	-6.38
34.7	0.1481	0.2514	34.7	-3.62	0.0821	34.7	-27.2	0.726		34.7	-5.132	0.0228	34.7	-13.25	0.3285		34.7	-11.42	1.452	34.7	-33.36	2.569		34.7	-1.529	0.1097	34.7	-4.522	0.07559		34.7	-1.28	0.127	34.7	-3.61	0.0488		34.7	-2.385	0.105	34.7	-6.896	0.02533		34.7	-2.86	0.073	34.7	-6.29
34.8	0.1319	0.2425	34.8	-3.63	0.107	34.8	-27.2	0.705		34.8	-5.171	0.0451	34.8	-13.28	0.2806		34.8	-11.43	1.417	34.8	-33.3	2.637		34.8	-1.567	0.09294	34.8	-4.509	0.04883		34.8	-1.26	0.204	34.8	-3.55	0.0193		34.8	-2.365	0.143	34.8	-6.919	0.02558		34.8	-2.86	0.00886	34.8	-6.35
34.9	0.1125	0.2055	34.9	-3.65	0.113	34.9	-27.2	0.696		34.9	-5.135	0.064	34.9	-13.24	0.2939		34.9	-11.43	1.451	34.9	-33.32	2.644		34.9	-1.555	0.1663	34.9	-4.502	0.02272		34.9	-1.28	0.106	34.9	-3.59	0.00572		34.9	-2.419	0.06784	34.9	-6.917	0.03834		34.9	-2.84	0.0672	34.9	-6.36
35	0.2128	0.2188	35	-3.59	0.0778	35	-27.2	0.712		35	-5.119	0.0248	35	-13.21	0.2832		35	-11.44	1.486	35	-33.27	2.623		35	-1.593	0.04279	35	-4.505	0.1094		35	-1.22	0.0685	35	-3.58	0.0698		35	-2.35	0.05887	35	-6.932	0.07471		35	-2.94	0.148	35	-6.28
35.1	0.2485	0.083	35.1	-3.6	0.0979	35.1	-27.2	0.72		35.1	-5.129	0.0333	35.1	-13.23	0.2835		35.1	-11.43	1.462	35.1	-33.25	2.581		35.1	-1.58	0.07299	35.1	-4.475	0.05867		35.1	-1.34	0.109	35.1	-3.59	0.0583		35.1	-2.363	0.07279	35.1	-6.921	0.01029		35.1	-2.81	0.104	35.1	-6.33
35.2	0.1448	0.3049	35.2	-3.61	0.143	35.2	-27.2	0.68		35.2	-5.135	0.0407	35.2	-13.23	0.2822		35.2	-11.43	1.446	35.2	-33.22	2.613		35.2	-1.506	0.07295	35.2	-4.493	0.1151		35.2	-1.28	0.0327	35.2	-3.53	0.0527		35.2	-2.419	0.1594	35.2	-6.847	0.05558		35.2	-2.84	0.0579	35.2	-6.34
35.3	0.1837	0.2481	35.3	-3.63	0.187	35.3	-27.2	0.694		35.3	-5.106	0.0888	35.3	-13.21	0.2882		35.3	-11.41	1.447	35.3	-33.2	2.607		35.3	-1.516	0.1123	35.3	-4.513	0.05299		35.3	-1.29	0.143	35.3	-3.55	0.0755		35.3	-2.429	0.1195	35.3	-6.909	0.03551		35.3	-2.82	0.0827	35.3	-6.3
35.4	0.0121	0.3623	35.4	-3.66	0.138	35.4	-27.1	0.708		35.4	-5.181	0.0717	35.4	-13.2	0.2736		35.4	-11.37	1.485	35.4	-33.19	2.616		35.4	-1.548	0.09516	35.4	-4.519	0.04664		35.4	-1.32	0.143	35.4	-3.55	0.0242		35.4	-2.383	0.07345	35.4	-6.919	0.07096		35.4	-2.88	0.0918	35.4	-6.33
35.5	0.0898	0.246	35.5	-3.64	0.113	35.5	-27.2	0.714		35.5	-5.158	0.0756	35.5	-13.21	0.2796		35.5	-11.35	1.435	35.5	-33.15	2.621		35.5	-1.49	0.0814	35.5	-4.544	0.1063		35.5	-1.27	0.141	35.5	-3.57	0.0479		35.5	-2.4	0.1318	35.5	-6.888	0.04854		35.5	-2.87	0.0717	35.5	-6.34
35.6	0.0509	0.2434	35.6	-3.57	0.127	35.6	-27.2	0.694		35.6	-5.174	0.1108	35.6	-13.19	0.3225		35.6	-11.36	1.416	35.6	-33.15	2.629		35.6	-1.571	0.1333	35.6	-4.469	0.01994		35.6	-1.31	0.116	35.6	-3.54	0.0697		35.6	-2.416	0.07144	35.6	-6.913	0.106		35.6	-2.89	0.124	35.6	-6.31
35.7	-0.0106	0.2483	35.7	-3.63	0.156	35.7	-27.1	0.717		35.7	-5.161	0.0418	35.7	-13.16	0.3085		35.7	-11.35	1.443	35.7	-33.07	2.602		35.7	-1.584	0.1201	35.7	-4.48	0.05487		35.7	-1.33	0.167	35.7	-3.6	0.0423		35.7	-2.392	0.1119	35.7	-6.886	0.07673		35.7	-2.86	0.0866	35.7	-6.34
35.8	0.1254	0.3012	35.8	-3.64	0.0797	35.8	-27.1	0.689		35.8	-5.158	0.1139	35.8	-13.2	0.2978		35.8	-11.33	1.456	35.8	-33.04	2.603		35.8	-1.613	0.01881	35.8	-4.469	0.07705		35.8	-1.3	0.0568	35.8	-3.54	0.0754		35.8	-2.389	0.08605	35.8	-6.884	0.05363		35.8	-2.89	0.1	35.8	-6.35
35.9	0.0509	0.2935	35.9	-3.61	0.138	35.9	-27.1	0.681		35.9	-5.145	0.0447	35.9	-13.19	0.2644		35.9	-11.29	1.434	35.9	-33.03	2.599		35.9	-1.577	0.1097	35.9	-4.446	0.03569		35.9	-1.28	0.13	35.9	-3.58	0.0522		35.9	-2.427	0.04939	35.9	-6.851	0.1485		35.9	-2.84	0.124	35.9	-6.29
36	-0.0786	0.3079	36	-3.65	0.1	36	-27.1	0.678		36	-5.165	0.0974	36	-13.16	0.2349		36	-11.37	1.476	36	-33.01	2.566		36	-1.551	0.02276	36	-4.485	0.1002		36	-1.25	0.121	36	-3.6	0.0633		36	-2.414	0.09063	36	-6.828	0.03199		36	-2.88	0.0461	36	-6.29
36.1	-0.0073	0.2276	36.1	-3.62	0.0872	36.1	-27.1	0.666		36.1	-5.106	0.0599	36.1	-13.17	0.2501		36.1	-11.38	1.462	36.1	-33	2.64		36.1	-1.558	0.08226	36.1	-4.46	0.03139		36.1	-1.26	0.0589	36.1	-3.5	0.0212		36.1	-2.423	0.08682	36.1	-6.834	0.05416		36.1	-2.84	0.0492	36.1	-6.3
36.2	-0.0624	0.2572	36.2	-3.61	0.159	36.2	-27.1	0.677		36.2	-5.129	0.0704	36.2	-13.15	0.2887		36.2	-11.36	1.447	36.2	-33	2.625		36.2	-1.499	0.1011	36.2	-4.481	0.06818		36.2	-1.23	0.114	36.2	-3.54	0.0486		36.2	-2.375	0.1383	36.2	-6.809	0.02271		36.2	-2.82	0.0787	36.2	-6.29
36.3	0.0283	0.3213	36.3	-3.64	0.138	36.3	-27.1	0.679		36.3	-5.058	0.0675	36.3	-13.13	0.27		36.3	-11.31	1.442	36.3	-32.94	2.611		36.3	-1.545	0.1052	36.3	-4.499	0.09319		36.3	-1.29	0.0779	36.3	-3.57	0.0342		36.3	-2.36	0.0981	36.3	-6.865	0.05217		36.3	-2.85	0.0265	36.3	-6.29
36.4	-0.0753	0.2527	36.4	-3.65	0.167	36.4	-27.1	0.7		36.4	-5.126	0.0979	36.4	-13.14	0.2643		36.4	-11.29	1.428	36.4	-32.88	2.646		36.4	-1.561	0.006885	36.4	-4.445	0.01235		36.4	-1.31	0.117	36.4	-3.48	0.0685		36.4	-2.396	0.06272	36.4	-6.782	0.03971		36.4	-2.84	0.114	36.4	-6.3
36.5	0.0347	0.1833	36.5	-3.61	0.118	36.5	-27.1	0.682		36.5	-5.064	0.131	36.5	-13.13	0.2544		36.5	-11.31	1.373	36.5	-32.9	2.638		36.5	-1.626	0.09251	36.5	-4.481	0.09666		36.5	-1.27	0.133	36.5	-3.54	0.00754		36.5	-2.408	0.1231	36.5	-6.865	0.02116		36.5	-2.85	0.03	36.5	-6.25
36.6	-0.0851	0.355	36.6	-3.58	0.124	36.6	-27	0.677		36.6	-5.11	0.0368	36.6	-13.15	0.2641		36.6	-11.27	1.409	36.6	-32.88	2.648		36.6	-1.548	0.08147	36.6	-4.509	0.05352		36.6	-1.34	0.137	36.6	-3.57	0.0132		36.6	-2.398	0.1307	36.6	-6.795	0.06974		36.6	-2.81	0.104	36.6	-6.3
36.7	-0.098	0.4475	36.7	-3.6	0.146	36.7	-27.1	0.679		36.7	-5.054	0.0595	36.7	-13.14	0.3028		36.7	-11.26	1.463	36.7	-32.84	2.61		36.7	-1.567	0.08777	36.7	-4.452	0.06493		36.7	-1.25	0.196	36.7	-3.56	0.0482		36.7	-2.338	0.06428	36.7	-6.876	0.06605		36.7	-2.82	0.0643	36.7	-6.27
36.8	-0.0948	0.3048	36.8	-3.58	0.133	36.8	-27	0.674		36.8	-5.071	0.0616	36.8	-13.13	0.2788		36.8	-11.29	1.455	36.8	-32.8	2.632		36.8	-1.574	0.05378	36.8	-4.495	0.08238		36.8	-1.32	0.182	36.8	-3.49	0.0208		36.8	-2.431	0.1455	36.8	-6.799	0.1024		36.8	-2.8	0.0889	36.8	-6.29
36.9	-0.1919	0.4197	36.9	-3.63	0.0939	36.9	-27	0.685		36.9	-5.074	0.0852	36.9	-13.11	0.253		36.9	-11.28	1.394	36.9	-32.74	2.625		36.9	-1.655	0.03894	36.9	-4.45	0.05395		36.9	-1.24	0.203	36.9	-3.53	0.0765		36.9	-2.371	0.1463	36.9	-6.88	0.03191		36.9	-2.83	0.156	36.9	-6.24
37	-0.1531	0.2253	37	-3.62	0.0998	37	-27	0.684		37	-5.074	0.1007	37	-13.1	0.2552		37	-11.24	1.463	37	-32.75	2.611		37	-1.522	0.1577	37	-4.456	0.1221		37	-1.27	0.111	37	-3.54	0.076		37	-2.398	0.09454	37	-6.797	0.04401		37	-2.79	0.0984	37	-6.2
37.1	-0.0883	0.3403	37.1	-3.66	0.179	37.1	-27	0.686		37.1	-5.116	0.064	37.1	-13.11	0.2735		37.1	-11.25	1.417	37.1	-32.71	2.628		37.1	-1.603	0.0914	37.1	-4.444	0.05704		37.1	-1.26	0.0855	37.1	-3.52	0.0628		37.1	-2.379	0.1267	37.1	-6.803	0.06817		37.1	-2.84	0.112	37.1	-6.25
37.2	0.0574	0.0627	37.2	-3.58	0.152	37.2	-27	0.69		37.2	-5.09	0.1369	37.2	-13.1	0.2542		37.2	-11.25	1.454	37.2	-32.71	2.601		37.2	-1.555	0.04342	37.2	-4.424	0.05254		37.2	-1.25	0.0939	37.2	-3.54	0.0423		37.2	-2.396	0.1039	37.2	-6.801	0.0794		37.2	-2.78	0.057	37.2	-6.25
37.3	0.038	0.1966	37.3	-3.63	0.0814	37.3	-27	0.689		37.3	-5.077	0.0695	37.3	-13.09	0.3034		37.3	-11.25	1.437	37.3	-32.67	2.632		37.3	-1.561	0.1331	37.3	-4.441	0.03894		37.3	-1.21	0.187	37.3	-3.56	0.11		37.3	-2.315	0.1506	37.3	-6.847	0.06871		37.3	-2.78	0.0658	37.3	-6.25
37.4	0.1772	0.0489	37.4	-3.65	0.218	37.4	-27	0.708		37.4	-5.051	0.1192	37.4	-13.09	0.293		37.4	-11.23	1.399	37.4	-32.64	2.643		37.4	-1.535	0.1009	37.4	-4.446	0.04229		37.4	-1.27	0.0911	37.4	-3.56	0.0426		37.4	-2.377	0.113	37.4	-6.809	0.0903		37.4	-2.74	0.0846	37.4	-6.24
37.5	0.1222	0.2042	37.5	-3.59	0.142	37.5	-27	0.693		37.5	-5.077	0.0905	37.5	-13.05	0.3058		37.5	-11.22	1.379	37.5	-32.62	2.607		37.5	-1.542	0.1256	37.5	-4.423	0.113		37.5	-1.29	0.0595	37.5	-3.56	0.0605		37.5	-2.348	0.1731	37.5	-6.755	0.08125		37.5	-2.81	0.113	37.5	-6.26
37.6	0.1189	0.0776	37.6	-3.62	0.129	37.6	-27	0.649		37.6	-5.045	0.1102	37.6	-13.08	0.2785		37.6	-11.22	1.431	37.6	-32.63	2.643		37.6	-1.574	0.1291	37.6	-4.454	0.03933		37.6	-1.21	0.0635	37.6	-3.53	0.0341		37.6	-2.358	0.1022	37.6	-6.747	0.0901		37.6	-2.88	0.0168	37.6	-6.27
37.7	0.2355	0.1173	37.7	-3.65	0.0541	37.7	-27	0.674		37.7	-5.074	0.068	37.7	-13.04	0.2639		37.7	-11.18	1.373	37.7	-32.6	2.624		37.7	-1.574	0.07973	37.7	-4.441	0.04346		37.7	-1.26	0.0675	37.7	-3.57	0.0457		37.7	-2.327	0.1166	37.7	-6.824	0.05325		37.7	-2.82	0.0601	37.7	-6.27
37.8	0.1999	0.3064	37.8	-3.63	0.0998	37.8	-26.9	0.702		37.8	-5.067	0.0992	37.8	-13.05	0.2493		37.8	-11.2	1.407	37.8	-32.58	2.605		37.8	-1.516	0.07064	37.8	-4.44	0.03589		37.8	-1.16	0.0744	37.8	-3.49	0.055		37.8	-2.282	0.1095	37.8	-6.811	0.0653		37.8	-2.81	0.0787	37.8	-6.26
37.9	0.1448	0.1782	37.9	-3.56	0.1	37.9	-27	0.677		37.9	-5.087	0.0888	37.9	-13.02	0.2784		37.9	-11.17	1.389	37.9	-32.53	2.645		37.9	-1.512	0.05115	37.9	-4.462	0.0165		37.9	-1.16	0.0277	37.9	-3.54	0.0641		37.9	-2.356	0.08864	37.9	-6.789	0.01375		37.9	-2.83	0.0677	37.9	-6.25
38	-0.0203	0.1298	38	-3.62	0.108	38	-26.9	0.682		38	-5.051	0.0651	38	-13.04	0.2802		38	-11.22	1.403	38	-32.53	2.605		38	-1.584	0.1287	38	-4.44	0.08996		38	-1.16	0.113	38	-3.56	0.0117		38	-2.375	0.1709	38	-6.789	0.05965		38	-2.77	0.0439	38	-6.27
38.1	0.0121	0.2624	38.1	-3.63	0.123	38.1	-26.9	0.694		38.1	-5.048	0.0529	38.1	-13.07	0.2833		38.1	-11.2	1.386	38.1	-32.51	2.618		38.1	-1.548	0.08521	38.1	-4.417	0.03905		38.1	-1.23	0.14	38.1	-3.5	0.0989		38.1	-2.35	0.1701	38.1	-6.762	0.08169		38.1	-2.83	0.0387	38.1	-6.27
38.2	0.1513	0.1144	38.2	-3.61	0.148	38.2	-26.9	0.659		38.2	-5.045	0.1459	38.2	-13.03	0.2845		38.2	-11.16	1.412	38.2	-32.43	2.643		38.2	-1.551	0.02629	38.2	-4.432	0.05998		38.2	-1.25	0.0941	38.2	-3.53	0.0769		38.2	-2.327	0.1022	38.2	-6.718	0.01173		38.2	-2.79	0.0681	38.2	-6.24
38.3	0.1902	0.1144	38.3	-3.63	0.158	38.3	-26.9	0.659		38.3	-5.084	0.0355	38.3	-13.03	0.2939		38.3	-11.17	1.437	38.3	-32.46	2.636		38.3	-1.551	0.01091	38.3	-4.424	0.08468		38.3	-1.16	0.107	38.3	-3.56	0.0199		38.3	-2.398	0.1482	38.3	-6.793	0.08166		38.3	-2.81	0.0688	38.3	-6.18
38.4	0.1092	0.0862	38.4	-3.63	0.197	38.4	-26.9	0.678		38.4	-5.067	0.0394	38.4	-13.02	0.2446		38.4	-11.15	1.328	38.4	-32.45	2.617		38.4	-1.561	0.1487	38.4	-4.405	0.01693		38.4	-1.22	0.0837	38.4	-3.54	0.0636		38.4	-2.305	0.1516	38.4	-6.731	0.006304		38.4	-2.79	0.026	38.4	-6.23
38.5	0.1351	0.1304	38.5	-3.61	0.116	38.5	-26.9	0.678		38.5	-5.016	0.092	38.5	-13.01	0.2347		38.5	-11.15	1.453	38.5	-32.37	2.621		38.5	-1.496	0.06997	38.5	-4.435	0.05104		38.5	-1.2	0.146	38.5	-3.45	0.0565		38.5	-2.358	0.1382	38.5	-6.733	0.0408		38.5	-2.79	0.089	38.5	-6.2
38.6	0.025	0.0753	38.6	-3.58	0.108	38.6	-26.9	0.667		38.6	-5.054	0.1202	38.6	-13	0.3081		38.6	-11.14	1.405	38.6	-32.39	2.62		38.6	-1.496	0.07834	38.6	-4.402	0.0855		38.6	-1.33	0.183	38.6	-3.5	0.0351		38.6	-2.369	0.1179	38.6	-6.718	0.05554		38.6	-2.82	0.0589	38.6	-6.26
38.7	0.174	0.1786	38.7	-3.58	0.146	38.7	-26.9	0.677		38.7	-5.003	0.086	38.7	-13	0.2612		38.7	-11.17	1.379	38.7	-32.36	2.637		38.7	-1.525	0.1114	38.7	-4.38	0.02507		38.7	-1.13	0.0371	38.7	-3.52	0.0686		38.7	-2.336	0.1351	38.7	-6.743	0.01243		38.7	-2.77	0.064	38.7	-6.2
38.8	0.2031	0.0671	38.8	-3.62	0.132	38.8	-26.9	0.666		38.8	-5.087	0.1008	38.8	-12.99	0.2749		38.8	-11.16	1.387	38.8	-32.31	2.642		38.8	-1.496	0.09062	38.8	-4.42	0.06048		38.8	-1.16	0.0491	38.8	-3.51	0.0246		38.8	-2.369	0.09167	38.8	-6.743	0.005514		38.8	-2.77	0.0622	38.8	-6.19
38.9	0.1189	0.0919	38.9	-3.6	0.157	38.9	-26.9	0.669		38.9	-5.064	0.0933	38.9	-12.97	0.269		38.9	-11.18	1.408	38.9	-32.35	2.635		38.9	-1.493	0.1785	38.9	-4.404	0.03025		38.9	-1.17	0.148	38.9	-3.48	0.0637		38.9	-2.342	0.1011	38.9	-6.712	0.0125		38.9	-2.82	0.0347	38.9	-6.2
39	0.1707	0.1642	39	-3.6	0.172	39	-26.9	0.667		39	-5.048	0.0953	39	-12.98	0.299		39	-11.15	1.43	39	-32.28	2.622		39	-1.519	0.09724	39	-4.403	0.07521		39	-1.17	0.0549	39	-3.51	0.0746		39	-2.313	0.09181	39	-6.718	0.08283		39	-2.83	0.0534	39	-6.22
39.1	0.161	0.1735	39.1	-3.63	0.138	39.1	-26.8	0.681		39.1	-5.035	0.0554	39.1	-13	0.2513		39.1	-11.11	1.396	39.1	-32.25	2.629		39.1	-1.477	0.1209	39.1	-4.405	0.0756		39.1	-1.17	0.0948	39.1	-3.51	0.00132		39.1	-2.34	0.1044	39.1	-6.704	0.03355		39.1	-2.79	0.0996	39.1	-6.2
39.2	0.0509	0.2005	39.2	-3.58	0.0696	39.2	-26.9	0.668		39.2	-5.032	0.0984	39.2	-12.91	0.2492		39.2	-11.08	1.382	39.2	-32.26	2.622		39.2	-1.545	0.1238	39.2	-4.397	0.02529		39.2	-1.18	0.105	39.2	-3.52	0.067		39.2	-2.338	0.1291	39.2	-6.77	0.1098		39.2	-2.81	0.0564	39.2	-6.24
39.3	0.1125	0.109	39.3	-3.6	0.152	39.3	-26.8	0.666		39.3	-4.996	0.0818	39.3	-12.93	0.235		39.3	-11.1	1.404	39.3	-32.21	2.586		39.3	-1.577	0.06532	39.3	-4.447	0.116		39.3	-1.3	0.089	39.3	-3.48	0.0388		39.3	-2.336	0.09788	39.3	-6.774	0.1059		39.3	-2.82	0.151	39.3	-6.19
39.4	0.2485	0.1409	39.4	-3.59	0.122	39.4	-26.8	0.656		39.4	-5.042	0.0762	39.4	-12.95	0.2755		39.4	-11.09	1.343	39.4	-32.2	2.655		39.4	-1.522	0.05914	39.4	-4.393	0.0499		39.4	-1.33	0.161	39.4	-3.51	0.0642		39.4	-2.278	0.07996	39.4	-6.679	0.0192		39.4	-2.8	0.123	39.4	-6.2
39.5	0.1643	0.1332	39.5	-3.61	0.145	39.5	-26.8	0.681		39.5	-5.012	0.0882	39.5	-12.92	0.2736		39.5	-11.1	1.29	39.5	-32.16	2.58		39.5	-1.555	0.07834	39.5	-4.4	0.03772		39.5	-1.24	0.115	39.5	-3.51	0.0421		39.5	-2.313	0.1323	39.5	-6.728	0.01495		39.5	-2.87	0.0405	39.5	-6.16
39.6	0.1643	0.2924	39.6	-3.6	0.0738	39.6	-26.8	0.665		39.6	-5.019	0.0932	39.6	-12.95	0.2542		39.6	-11.03	1.371	39.6	-32.15	2.612		39.6	-1.545	0.1671	39.6	-4.4	0.07393		39.6	-1.22	0.101	39.6	-3.51	0.0727		39.6	-2.338	0.1163	39.6	-6.731	0.1299		39.6	-2.8	0.0382	39.6	-6.16
39.7	0.1966	0.1017	39.7	-3.62	0.145	39.7	-26.8	0.667		39.7	-5.042	0.0763	39.7	-12.9	0.293		39.7	-11.07	1.37	39.7	-32.13	2.585		39.7	-1.584	0.0506	39.7	-4.386	0.03762		39.7	-1.23	0.143	39.7	-3.48	0.0473		39.7	-2.327	0.1181	39.7	-6.693	0.06913		39.7	-2.8	0.0808	39.7	-6.17
39.8	0.1513	0.1332	39.8	-3.6	0.152	39.8	-26.8	0.668		39.8	-5.087	0.057	39.8	-12.92	0.23		39.8	-11.04	1.338	39.8	-32.11	2.584		39.8	-1.529	0.0944	39.8	-4.365	0.07443		39.8	-1.26	0.0869	39.8	-3.51	0.0744		39.8	-2.327	0.06994	39.8	-6.733	0.02033		39.8	-2.81	0.0275	39.8	-6.19
39.9	0.0056	0.1618	39.9	-3.62	0.139	39.9	-26.8	0.659		39.9	-5.051	0.1303	39.9	-12.93	0.2652		39.9	-11.07	1.406	39.9	-32.09	2.6		39.9	-1.522	0.1074	39.9	-4.391	0.07088		39.9	-1.25	0.102	39.9	-3.45	0.0306		39.9	-2.338	0.1386	39.9	-6.643	0.04156		39.9	-2.79	0.103	39.9	-6.14
40	0.1254	0.1117	40	-3.58	0.172	40	-26.8	0.644		40	-5.022	0.1098	40	-12.91	0.2698		40	-11.03	1.369	40	-32.05	2.571		40	-1.529	0.1089	40	-4.382	0.07814		40	-1.21	0.0795	40	-3.5	0.0577		40	-2.383	0.06762	40	-6.681	0.03267		40	-2.81	0.165	40	-6.16
40.1	0.0704	0.2845	40.1	-0.0431	0.112	40.1	1.32	0.396		40.1	1.82	0.0724	40.1	5.208	0.1753		40.1	5.29	0.7029	40.1	15.59	0.627		40.1	1.007	0.0526	40.1	2.462	0.201		40.1	0.268	0.0471	40.1	1.02	0.0232		40.1	0.949	0.1911	40.1	2.63	0.09543		40.1	2.03	0.104	40.1	3.83
40.2	0.0801	0.1014	40.2	0.41	0.0731	40.2	3.51	0.309		40.2	1.907	0.1044	40.2	5.221	0.1662		40.2	4.723	0.5991	40.2	14.78	0.7995		40.2	1.023	0.1517	40.2	2.433	0.1238		40.2	0.228	0.0675	40.2	1.18	0.0165		40.2	0.9884	0.2074	40.2	2.613	0.1819		40.2	1.4	0.0989	40.2	2.92
40.3	0.1157	0.246	40.3	0.546	0.114	40.3	3.87	0.304		40.3	1.894	0.1029	40.3	5.105	0.2433		40.3	4.383	0.6432	40.3	13.91	0.7951		40.3	0.7995	0.1325	40.3	2.151	0.1323		40.3	0.303	0.0861	40.3	1.16	0.0242		40.3	0.9138	0.07394	40.3	2.633	0.1425		40.3	1.26	0.0451	40.3	2.5
40.4	0.0574	0.1569	40.4	0.553	0.0782	40.4	3.91	0.291		40.4	1.894	0.1244	40.4	5.007	0.2054		40.4	4.131	0.6087	40.4	13.23	0.8132		40.4	0.7024	0.1198	40.4	2.012	0.05564		40.4	0.328	0.101	40.4	1.18	0.0442		40.4	0.9677	0.253	40.4	2.575	0.1126		40.4	1.12	0.0158	40.4	2.31
40.5	0.1092	0.0946	40.5	0.585	0.0852	40.5	3.95	0.298		40.5	1.878	0.0976	40.5	4.917	0.168		40.5	4.007	0.6753	40.5	12.74	0.77		40.5	0.6732	0.115	40.5	1.822	0.1074		40.5	0.384	0.0796	40.5	1.14	0.0495		40.5	0.976	0.1816	40.5	2.534	0.1234		40.5	1.07	0.138	40.5	2.17
40.6	0.0477	0.3362	40.6	0.595	0.0644	40.6	3.91	0.266		40.6	1.862	0.1052	40.6	4.836	0.1647		40.6	3.8	0.6155	40.6	12.32	0.7331		40.6	0.6441	0.04185	40.6	1.799	0.1109		40.6	0.396	0.092	40.6	1.18	0.00773		40.6	0.947	0.1691	40.6	2.548	0.1872		40.6	0.979	0.0589	40.6	2.16
40.7	0.0995	0.1672	40.7	0.604	0.109	40.7	3.87	0.258		40.7	1.881	0.123	40.7	4.766	0.1936		40.7	3.719	0.6407	40.7	12.02	0.6816		40.7	0.6117	0.06005	40.7	1.689	0.07792		40.7	0.396	0.0449	40.7	1.12	0.0219		40.7	1.011	0.147	40.7	2.482	0.08858		40.7	0.913	0.1	40.7	2.05
40.8	0.0347	0.1195	40.8	0.595	0.0583	40.8	3.84	0.278		40.8	1.872	0.1111	40.8	4.681	0.1729		40.8	3.671	0.6316	40.8	11.7	0.7153		40.8	0.602	0.0469	40.8	1.667	0.1326		40.8	0.431	0.0847	40.8	1.17	0.062		40.8	0.9988	0.2142	40.8	2.463	0.1402		40.8	0.902	0.105	40.8	2.02
40.9	0.1222	0.1261	40.9	0.598	0.166	40.9	3.76	0.286		40.9	1.776	0.102	40.9	4.573	0.1948		40.9	3.577	0.7001	40.9	11.41	0.6202		40.9	0.6214	0.113	40.9	1.633	0.08791		40.9	0.344	0.0488	40.9	1.13	0.0376		40.9	1.005	0.1477	40.9	2.47	0.1296		40.9	0.931	0.0758	40.9	2
41	0.0445	0.3159	41	0.611	0.107	41	3.72	0.303		41	1.784	0.0918	41	4.543	0.1766		41	3.48	0.5738	41	11.21	0.6258		41	0.6214	0.06005	41	1.531	0.02754		41	0.301	0.0559	41	1.13	0.0409		41	0.9967	0.2866	41	2.416	0.05125		41	0.929	0.0266	41	1.96
41.1	-0.043	0.0479	41.1	0.585	0.0908	41.1	3.69	0.276		41.1	1.723	0.1013	41.1	4.476	0.1438		41.1	3.502	0.5634	41.1	10.97	0.648		41.1	0.5405	0.143	41.1	1.577	0.09828		41.1	0.386	0.00173	41.1	1.11	0.0686		41.1	0.8723	0.1164	41.1	2.344	0.1239		41.1	0.84	0.0339	41.1	1.88
41.2	0.0768	0.2206	41.2	0.598	0.0761	41.2	3.62	0.277		41.2	1.7	0.1005	41.2	4.407	0.144		41.2	3.399	0.6794	41.2	10.75	0.6347		41.2	0.5307	0.1815	41.2	1.518	0.1073		41.2	0.357	0.0755	41.2	1.14	0.0547		41.2	0.862	0.163	41.2	2.333	0.1272		41.2	0.846	0.0317	41.2	1.86
41.3	0.0056	0.1713	41.3	0.617	0.122	41.3	3.59	0.265		41.3	1.69	0.1256	41.3	4.326	0.1537		41.3	3.383	0.6295	41.3	10.63	0.5899		41.3	0.534	0.09395	41.3	1.45	0.0689		41.3	0.355	0.0956	41.3	1.16	0.037		41.3	0.8723	0.1928	41.3	2.271	0.09435		41.3	0.79	0.081	41.3	1.82
41.4	0.025	0.1791	41.4	0.579	0.0667	41.4	3.56	0.26		41.4	1.684	0.1318	41.4	4.287	0.1758		41.4	3.23	0.5487	41.4	10.42	0.5876		41.4	0.5178	0.1091	41.4	1.503	0.09719		41.4	0.319	0.0186	41.4	1.11	0.0477		41.4	0.9552	0.1203	41.4	2.287	0.1013		41.4	0.88	0.0754	41.4	1.84
41.5	0.0121	0.1335	41.5	0.63	0.096	41.5	3.5	0.306		41.5	1.609	0.1324	41.5	4.232	0.1838		41.5	3.279	0.4908	41.5	10.21	0.5821		41.5	0.5178	0.08382	41.5	1.416	0.06993		41.5	0.357	0.0702	41.5	1.11	0.0269		41.5	0.9179	0.1788	41.5	2.308	0.05928		41.5	0.83	0.0862	41.5	1.79
41.6	-0.0268	0.0689	41.6	0.598	0.0959	41.6	3.48	0.255		41.6	1.645	0.1236	41.6	4.154	0.1396		41.6	3.169	0.5174	41.6	10.11	0.5616		41.6	0.4886	0.02328	41.6	1.409	0.05089		41.6	0.4	0.011	41.6	1.1	0.0175		41.6	0.8827	0.177	41.6	2.219	0.08624		41.6	0.809	0.0644	41.6	1.77
41.7	0.038	0.1332	41.7	0.562	0.177	41.7	3.46	0.289		41.7	1.622	0.0852	41.7	4.112	0.1657		41.7	3.179	0.6062	41.7	9.951	0.5152		41.7	0.5146	0.104	41.7	1.405	0.1274		41.7	0.35	0.0268	41.7	1.09	0.0569		41.7	0.8661	0.149	41.7	2.192	0.1092		41.7	0.788	0.0767	41.7	1.74
41.8	-0.1077	0.2235	41.8	0.585	0.0995	41.8	3.41	0.297		41.8	1.609	0.1231	41.8	4.063	0.1467		41.8	3.192	0.4355	41.8	9.811	0.535		41.8	0.4433	0.07119	41.8	1.356	0.1252		41.8	0.446	0.0453	41.8	1.09	0.0475		41.8	0.8475	0.2101	41.8	2.163	0.09712		41.8	0.745	0.0803	41.8	1.77
41.9	0.0186	0.1124	41.9	0.582	0.0931	41.9	3.39	0.297		41.9	1.564	0.1472	41.9	3.978	0.1366		41.9	3.136	0.5839	41.9	9.682	0.496		41.9	0.4725	0.1225	41.9	1.373	0.09605		41.9	0.4	0.00339	41.9	1.04	0.0547		41.9	0.8806	0.1689	41.9	2.147	0.07803		41.9	0.741	0.0581	41.9	1.73
42	0.1222	0.2325	42	0.562	0.0686	42	3.36	0.273		42	1.574	0.1005	42	3.964	0.1343		42	3.094	0.521	42	9.561	0.5311		42	0.4336	0.08018	42	1.327	0.07214		42	0.33	0.0342	42	1.01	0.0333		42	0.8433	0.1368	42	2.127	0.1366		42	0.701	0.00867	42	1.72
42.1	0.0768	0.1526	42.1	0.592	0.109	42.1	3.33	0.259		42.1	1.548	0.1158	42.1	3.913	0.1215		42.1	3.078	0.6	42.1	9.401	0.5529		42.1	0.4789	0.07417	42.1	1.318	0.01501		42.1	0.371	0.0424	42.1	1.05	0.1		42.1	0.8413	0.1542	42.1	2.084	0.1215		42.1	0.73	0.128	42.1	1.68
42.2	-0.0106	0.1167	42.2	0.562	0.0704	42.2	3.3	0.251		42.2	1.551	0.1032	42.2	3.86	0.1523		42.2	2.971	0.4874	42.2	9.318	0.4706		42.2	0.4239	0.1173	42.2	1.294	0.1017		42.2	0.365	0.064	42.2	1.03	0.049		42.2	0.891	0.2166	42.2	2.099	0.1217		42.2	0.716	0.055	42.2	1.67
42.3	0.0671	0.2013	42.3	0.579	0.0462	42.3	3.27	0.282		42.3	1.503	0.1128	42.3	3.843	0.1318		42.3	2.988	0.5726	42.3	9.237	0.5083		42.3	0.4822	0.05669	42.3	1.303	0.08217		42.3	0.406	0.0303	42.3	0.982	0.0371		42.3	0.7646	0.1261	42.3	2.052	0.1213		42.3	0.757	0.0901	42.3	1.65
42.4	-0.1142	0.2596	42.4	0.579	0.0555	42.4	3.21	0.269		42.4	1.486	0.1032	42.4	3.824	0.1799		42.4	2.926	0.5523	42.4	9.076	0.4805		42.4	0.4077	0.147	42.4	1.286	0.06191		42.4	0.346	0.0717	42.4	1.02	0.098		42.4	0.7853	0.1677	42.4	2.056	0.1045		42.4	0.743	0.0401	42.4	1.6
42.5	0.0153	0.2999	42.5	0.572	0.0765	42.5	3.19	0.252		42.5	1.48	0.0992	42.5	3.754	0.1221		42.5	2.884	0.498	42.5	9.01	0.4828		42.5	0.4206	0.09428	42.5	1.264	0.09254		42.5	0.406	0.0593	42.5	0.969	0.0367		42.5	0.7977	0.1884	42.5	1.998	0.06368		42.5	0.672	0.0166	42.5	1.6
42.6	-0.0171	0.1892	42.6	0.608	0.108	42.6	3.19	0.293		42.6	1.483	0.1213	42.6	3.71	0.1518		42.6	2.809	0.5871	42.6	8.87	0.4507		42.6	0.4077	0.1101	42.6	1.247	0.05555		42.6	0.375	0.0892	42.6	1.02	0.0401		42.6	0.8185	0.1295	42.6	2.025	0.1275		42.6	0.755	0.098	42.6	1.63
42.7	-0.1142	0.2609	42.7	0.608	0.14	42.7	3.14	0.288		42.7	1.448	0.0944	42.7	3.664	0.1736		42.7	2.839	0.5197	42.7	8.79	0.4999		42.7	0.4271	0.1019	42.7	1.233	0.06232		42.7	0.396	0.0169	42.7	0.962	0.062		42.7	0.7604	0.1396	42.7	2.005	0.1402		42.7	0.718	0.084	42.7	1.56
42.8	-0.0397	0.2893	42.8	0.54	0.0932	42.8	3.11	0.293		42.8	1.477	0.1179	42.8	3.618	0.1379		42.8	2.806	0.5109	42.8	8.71	0.4888		42.8	0.4045	0.04606	42.8	1.227	0.1182		42.8	0.406	0.0826	42.8	0.993	0.0488		42.8	0.8496	0.1644	42.8	1.959	0.1325		42.8	0.67	0.0892	42.8	1.62
42.9	-0.1725	0.2568	42.9	0.588	0.127	42.9	3.08	0.281		42.9	1.444	0.1476	42.9	3.582	0.1663		42.9	2.774	0.4483	42.9	8.665	0.502		42.9	0.4466	0.1239	42.9	1.222	0.09847		42.9	0.348	0.0494	42.9	0.98	0.00619		42.9	0.7439	0.1428	42.9	1.919	0.09679		42.9	0.724	0.08	42.9	1.55
43	0.093	0.2384	43	0.592	0.096	43	3.06	0.274		43	1.412	0.1068	43	3.559	0.1256		43	2.835	0.4605	43	8.525	0.5008		43	0.3947	0.05077	43	1.198	0.08896		43	0.276	0.0621	43	0.928	0.0241		43	0.7853	0.1606	43	1.926	0.0966		43	0.656	0.144	43	1.53
43.1	0.0218	0.2625	43.1	0.559	0.0792	43.1	3.05	0.279		43.1	1.389	0.1005	43.1	3.512	0.1572		43.1	2.754	0.4901	43.1	8.426	0.4441		43.1	0.3365	0.1623	43.1	1.201	0.08799		43.1	0.386	0.0317	43.1	0.978	0.0283		43.1	0.8226	0.2102	43.1	1.932	0.1291		43.1	0.639	0.0762	43.1	1.54
43.2	0.0445	0.1567	43.2	0.585	0.096	43.2	2.98	0.284		43.2	1.409	0.0809	43.2	3.521	0.1033		43.2	2.728	0.5028	43.2	8.323	0.4307		43.2	0.3786	0.03644	43.2	1.183	0.06468		43.2	0.369	0.0909	43.2	0.895	0.0384		43.2	0.7687	0.1552	43.2	1.928	0.1342		43.2	0.691	0.0573	43.2	1.53
43.3	0.0186	0.1818	43.3	0.562	0.109	43.3	2.96	0.29		43.3	1.383	0.1236	43.3	3.457	0.1734		43.3	2.667	0.4908	43.3	8.296	0.4502		43.3	0.3429	0.09955	43.3	1.141	0.05991		43.3	0.284	0.0469	43.3	0.966	0.0625		43.3	0.7542	0.07041	43.3	1.912	0.1038		43.3	0.67	0.0813	43.3	1.48
43.4	-0.0462	0.206	43.4	0.524	0.11	43.4	2.98	0.274		43.4	1.415	0.0949	43.4	3.426	0.1357		43.4	2.648	0.4972	43.4	8.173	0.4161		43.4	0.4012	0.1066	43.4	1.159	0.06586		43.4	0.303	0.0523	43.4	0.95	0.0428		43.4	0.7957	0.1163	43.4	1.898	0.1196		43.4	0.656	0.0895	43.4	1.51
43.5	-0.098	0.1343	43.5	0.536	0.0558	43.5	2.92	0.283		43.5	1.376	0.0858	43.5	3.389	0.157		43.5	2.66	0.5555	43.5	8.097	0.4462		43.5	0.398	0.104	43.5	1.129	0.07784		43.5	0.313	0.0639	43.5	0.878	0.0531		43.5	0.7128	0.1138	43.5	1.847	0.1451		43.5	0.662	0.0832	43.5	1.44
43.6	-0.03	0.2255	43.6	0.501	0.0537	43.6	2.92	0.285		43.6	1.36	0.1032	43.6	3.383	0.1144		43.6	2.644	0.4971	43.6	8.042	0.4439		43.6	0.3365	0.08931	43.6	1.164	0.08089		43.6	0.4	0.0205	43.6	0.882	0.0705		43.6	0.7563	0.1539	43.6	1.879	0.1276		43.6	0.689	0.0767	43.6	1.44
43.7	0.0315	0.1874	43.7	0.481	0.0622	43.7	2.88	0.277		43.7	1.292	0.092	43.7	3.335	0.1532		43.7	2.618	0.4901	43.7	7.958	0.4224		43.7	0.3559	0.0217	43.7	1.178	0.04252		43.7	0.369	0.0486	43.7	0.93	0.092		43.7	0.8122	0.2035	43.7	1.83	0.07932		43.7	0.641	0.0738	43.7	1.47
43.8	-0.0948	0.1584	43.8	0.488	0.102	43.8	2.86	0.254		43.8	1.295	0.0905	43.8	3.33	0.1562		43.8	2.557	0.4886	43.8	7.869	0.4283		43.8	0.3429	0.08022	43.8	1.107	0.06935		43.8	0.355	0.0912	43.8	0.957	0.0511		43.8	0.7045	0.1919	43.8	1.836	0.1087		43.8	0.691	0.0604	43.8	1.45
43.9	0.038	0.2136	43.9	0.491	0.0537	43.9	2.86	0.265		43.9	1.325	0.1393	43.9	3.271	0.1309		43.9	2.625	0.4717	43.9	7.828	0.4526		43.9	0.3429	0.06508	43.9	1.137	0.05501		43.9	0.255	0.112	43.9	0.906	0.0743		43.9	0.6651	0.1516	43.9	1.821	0.1338		43.9	0.598	0.0785	43.9	1.46
44	0.038	0.1358	44	0.543	0.15	44	2.81	0.281		44	1.286	0.1406	44	3.235	0.106		44	2.563	0.5068	44	7.751	0.4175		44	0.3818	0.07485	44	1.085	0.02706		44	0.33	0.0422	44	0.879	0.0437		44	0.7418	0.1847	44	1.784	0.06444		44	0.625	0.0647	44	1.4
44.1	0.0639	0.0643	44.1	0.511	0.0575	44.1	2.79	0.308		44.1	1.292	0.1342	44.1	3.24	0.1247		44.1	2.534	0.4473	44.1	7.703	0.3911		44.1	0.4142	0.07734	44.1	1.121	0.04549		44.1	0.373	0.00464	44.1	0.886	0.0461		44.1	0.6921	0.1499	44.1	1.774	0.1535		44.1	0.625	0.125	44.1	1.44
44.2	0.038	0.1538	44.2	0.481	0.079	44.2	2.75	0.3		44.2	1.279	0.1268	44.2	3.208	0.1053		44.2	2.499	0.4249	44.2	7.62	0.3662		44.2	0.3624	0.08665	44.2	1.058	0.02081		44.2	0.274	0.0632	44.2	0.833	0.0663		44.2	0.7003	0.08946	44.2	1.788	0.1067		44.2	0.623	0.0559	44.2	1.43
44.3	-0.0592	0.0998	44.3	0.462	0.0751	44.3	2.78	0.252		44.3	1.269	0.0957	44.3	3.172	0.1358		44.3	2.499	0.4464	44.3	7.536	0.4012		44.3	0.385	0.1789	44.3	1.035	0.06442		44.3	0.286	0.0821	44.3	0.892	0.0608		44.3	0.6693	0.1696	44.3	1.76	0.1262		44.3	0.643	0.0398	44.3	1.44
44.4	0.0088	0.1538	44.4	0.443	0.0335	44.4	2.74	0.288		44.4	1.227	0.1145	44.4	3.184	0.1243		44.4	2.486	0.5338	44.4	7.447	0.3799		44.4	0.3591	0.1078	44.4	1.136	0.05436		44.4	0.274	0.0706	44.4	0.853	0.0737		44.4	0.7066	0.2003	44.4	1.738	0.1613		44.4	0.591	0.075	44.4	1.42
44.5	0.0056	0.136	44.5	0.475	0.0546	44.5	2.7	0.274		44.5	1.266	0.0895	44.5	3.167	0.1101		44.5	2.463	0.4109	44.5	7.442	0.4182		44.5	0.2976	0.09041	44.5	1.048	0.04247		44.5	0.286	0.039	44.5	0.865	0.0559		44.5	0.6838	0.2512	44.5	1.735	0.09169		44.5	0.652	0.0342	44.5	1.4
44.6	0.0833	0.2016	44.6	0.481	0.065	44.6	2.7	0.294		44.6	1.221	0.0515	44.6	3.111	0.08173		44.6	2.479	0.4143	44.6	7.369	0.347		44.6	0.3267	0.1298	44.6	1.024	0.06282		44.6	0.212	0.0398	44.6	0.872	0.0711		44.6	0.6444	0.08607	44.6	1.729	0.08077		44.6	0.612	0.0488	44.6	1.39
44.7	0.1319	0.1177	44.7	0.468	0.0154	44.7	2.68	0.293		44.7	1.221	0.1047	44.7	3.093	0.1296		44.7	2.515	0.479	44.7	7.332	0.3853		44.7	0.2944	0.183	44.7	1.103	0.09534		44.7	0.294	0.0642	44.7	0.844	0.0667		44.7	0.661	0.1558	44.7	1.705	0.08733		44.7	0.649	0.133	44.7	1.39
44.8	-0.0624	0.1887	44.8	0.423	0.0812	44.8	2.65	0.285		44.8	1.24	0.1423	44.8	3.074	0.08964		44.8	2.418	0.4528	44.8	7.243	0.3745		44.8	0.3397	0.07728	44.8	0.9994	0.1033		44.8	0.297	0.101	44.8	0.855	0.0304		44.8	0.6672	0.141	44.8	1.682	0.0872		44.8	0.633	0.0653	44.8	1.34
44.9	-0.0235	0.1242	44.9	0.498	0.104	44.9	2.61	0.269		44.9	1.218	0.1145	44.9	3.058	0.1226		44.9	2.388	0.5261	44.9	7.214	0.3472		44.9	0.2685	0.09626	44.9	1.058	0.08147		44.9	0.323	0.0889	44.9	0.802	0.0451		44.9	0.6734	0.1857	44.9	1.697	0.1133		44.9	0.637	0.0141	44.9	1.34
45	-0.0883	0.1017	45	0.449	0.0884	45	2.62	0.29		45	1.221	0.1462	45	3.023	0.1107		45	2.35	0.5339	45	7.131	0.3975		45	0.33	0.0409	45	1.065	0.05412		45	0.35	0.0702	45	0.834	0.0619		45	0.6423	0.1175	45	1.676	0.05191		45	0.602	0.0554	45	1.35
45.1	-0.0624	0.1715	45.1	0.443	0.0485	45.1	2.57	0.287		45.1	1.244	0.1216	45.1	2.99	0.1306		45.1	2.314	0.5094	45.1	7.102	0.3437		45.1	0.3138	0.03964	45.1	0.9787	0.06459		45.1	0.365	0.0483	45.1	0.79	0.014		45.1	0.6672	0.1951	45.1	1.661	0.1162		45.1	0.544	0.0396	45.1	1.31
45.2	-0.0171	0.142	45.2	0.404	0.0627	45.2	2.58	0.269		45.2	1.166	0.2109	45.2	2.997	0.1498		45.2	2.34	0.4665	45.2	7.018	0.3707		45.2	0.3494	0.08754	45.2	1.031	0.05562		45.2	0.284	0.0486	45.2	0.829	0.0462		45.2	0.6465	0.2158	45.2	1.651	0.09703		45.2	0.577	0.0554	45.2	1.33
45.3	0.1092	0.0334	45.3	0.439	0.0541	45.3	2.58	0.295		45.3	1.214	0.1275	45.3	2.945	0.1221		45.3	2.382	0.4527	45.3	6.984	0.3621		45.3	0.2782	0.0847	45.3	0.981	0.06597		45.3	0.207	0.0795	45.3	0.799	0.0323		45.3	0.5656	0.1821	45.3	1.611	0.1521		45.3	0.594	0.148	45.3	1.36
45.4	0.0088	0.2012	45.4	0.443	0.06	45.4	2.54	0.291		45.4	1.152	0.1026	45.4	2.947	0.1386		45.4	2.259	0.5254	45.4	6.922	0.3821		45.4	0.3041	0.09987	45.4	1.018	0.05185		45.4	0.307	0.121	45.4	0.813	0.0721		45.4	0.6133	0.1324	45.4	1.638	0.1152		45.4	0.527	0.0214	45.4	1.34
45.5	-0.0624	0.2576	45.5	0.436	0.0707	45.5	2.54	0.306		45.5	1.169	0.1516	45.5	2.918	0.1142		45.5	2.34	0.3963	45.5	6.839	0.3336		45.5	0.33	0.08735	45.5	1.012	0.09339		45.5	0.328	0.066	45.5	0.804	0.0391		45.5	0.6568	0.1196	45.5	1.613	0.1215		45.5	0.579	0.0764	45.5	1.29
45.6	0.2031	0.2543	45.6	0.465	0.0893	45.6	2.5	0.291		45.6	1.189	0.131	45.6	2.903	0.1138		45.6	2.256	0.3988	45.6	6.827	0.4012		45.6	0.3624	0.1145	45.6	0.9583	0.03093		45.6	0.18	0.0381	45.6	0.783	0.0741		45.6	0.5553	0.1906	45.6	1.565	0.08479		45.6	0.614	0.147	45.6	1.31
45.7	-0.0074	0.0882	45.7	0.397	0.049	45.7	2.51	0.274		45.7	1.137	0.134	45.7	2.88	0.1328		45.7	2.246	0.4852	45.7	6.786	0.346		45.7	0.3494	0.09192	45.7	1.026	0.03283		45.7	0.236	0.0718	45.7	0.765	0.0921		45.7	0.5905	0.2037	45.7	1.576	0.1341		45.7	0.641	0.0339	45.7	1.29
45.8	0.0121	0.107	45.8	0.443	0.0872	45.8	2.47	0.299		45.8	1.15	0.1469	45.8	2.844	0.1127		45.8	2.246	0.4732	45.8	6.767	0.34		45.8	0.3494	0.07558	45.8	0.9343	0.1079		45.8	0.282	0.0392	45.8	0.724	0.0566		45.8	0.632	0.1084	45.8	1.594	0.1568		45.8	0.554	0.0703	45.8	1.29
45.9	0.0056	0.1732	45.9	0.41	0.117	45.9	2.45	0.281		45.9	1.13	0.1658	45.9	2.863	0.1021		45.9	2.23	0.436	45.9	6.67	0.3404		45.9	0.3041	0.04839	45.9	0.9771	0.01798		45.9	0.224	0.113	45.9	0.746	0.0572		45.9	0.6423	0.1226	45.9	1.594	0.142		45.9	0.575	0.0524	45.9	1.26
46	0.0315	0.0902	46	0.443	0.118	46	2.44	0.251		46	1.108	0.0845	46	2.784	0.09484		46	2.162	0.4134	46	6.61	0.3646		46	0.3527	0.06096	46	0.9806	0.08222		46	0.241	0.0526	46	0.777	0.0239		46	0.6237	0.1943	46	1.59	0.1246		46	0.515	0.0892	46	1.24
46.1	-0.0624	0.0473	46.1	0.459	0.0964	46.1	2.42	0.303		46.1	1.098	0.1514	46.1	2.8	0.1306		46.1	2.201	0.4613	46.1	6.579	0.345		46.1	0.2911	0.0725	46.1	0.9612	0.05531		46.1	0.303	0.092	46.1	0.752	0.0541		46.1	0.6278	0.1211	46.1	1.547	0.1222		46.1	0.567	0.101	46.1	1.28
46.2	-0.0333	0.1111	46.2	0.452	0.096	46.2	2.39	0.274		46.2	1.159	0.103	46.2	2.766	0.1112		46.2	2.123	0.4574	46.2	6.512	0.3353		46.2	0.2911	0.06832	46.2	0.9483	0.05777		46.2	0.268	0.0115	46.2	0.811	0.055		46.2	0.6506	0.1246	46.2	1.528	0.04175		46.2	0.581	0.0742	46.2	1.27
46.3	-0.0074	0.0785	46.3	0.436	0.136	46.3	2.39	0.305		46.3	1.104	0.0974	46.3	2.733	0.1215		46.3	2.197	0.4761	46.3	6.479	0.3166		46.3	0.2749	0.09943	46.3	0.936	0.09325		46.3	0.297	0.0759	46.3	0.796	0.0613		46.3	0.6195	0.1722	46.3	1.558	0.1308		46.3	0.556	0.0832	46.3	1.24
46.4	-0.0559	0.1962	46.4	0.481	0.0999	46.4	2.36	0.267		46.4	1.108	0.0515	46.4	2.717	0.1003		46.4	2.178	0.4346	46.4	6.453	0.3665		46.4	0.2782	0.07501	46.4	0.9143	0.03384		46.4	0.265	0.0209	46.4	0.738	0.0482		46.4	0.5988	0.1253	46.4	1.498	0.09352		46.4	0.536	0.00693	46.4	1.25
46.5	-0.0203	0.1035	46.5	0.41	0.107	46.5	2.37	0.276		46.5	1.133	0.089	46.5	2.697	0.11		46.5	2.181	0.4368	46.5	6.409	0.3758		46.5	0.2361	0.09127	46.5	0.9463	0.04486		46.5	0.257	0.0521	46.5	0.728	0.03		46.5	0.6361	0.1766	46.5	1.53	0.1661		46.5	0.55	0.0638	46.5	1.2
46.6	-0.0786	0.0313	46.6	0.468	0.0709	46.6	2.34	0.291		46.6	1.153	0.0497	46.6	2.697	0.09274		46.6	2.074	0.436	46.6	6.349	0.3013		46.6	0.2555	0.04839	46.6	0.9356	0.08147		46.6	0.228	0.0493	46.6	0.744	0.0257		46.6	0.6775	0.1802	46.6	1.514	0.1293		46.6	0.506	0.0709	46.6	1.23
46.7	-0.0235	0.1192	46.7	0.417	0.0356	46.7	2.34	0.267		46.7	1.114	0.0868	46.7	2.654	0.11		46.7	2.142	0.4397	46.7	6.345	0.3214		46.7	0.2231	0.09707	46.7	0.9534	0.01736		46.7	0.214	0.0627	46.7	0.756	0.0275		46.7	0.6734	0.09906	46.7	1.48	0.1021		46.7	0.467	0.0461	46.7	1.26
46.8	-0.0397	0.1124	46.8	0.413	0.107	46.8	2.32	0.304		46.8	1.13	0.0976	46.8	2.686	0.1497		46.8	2.032	0.443	46.8	6.268	0.3402		46.8	0.2588	0.07081	46.8	0.877	0.07619		46.8	0.214	0.0521	46.8	0.741	0.0161		46.8	0.6527	0.1169	46.8	1.518	0.1493		46.8	0.492	0.04	46.8	1.24
46.9	0.0024	0.1198	46.9	0.507	0.0387	46.9	2.26	0.298		46.9	1.101	0.1224	46.9	2.643	0.09263		46.9	2.065	0.4546	46.9	6.238	0.3193		46.9	0.33	0.1236	46.9	0.9227	0.05976		46.9	0.247	0.0453	46.9	0.708	0.0499		46.9	0.5781	0.1785	46.9	1.5	0.1135		46.9	0.502	0.0892	46.9	1.22
47	-0.0494	0.21	47	0.43	0.0529	47	2.29	0.318		47	1.075	0.07	47	2.658	0.09144		47	2.123	0.4648	47	6.217	0.2963		47	0.262	0.08192	47	0.9304	0.04321		47	0.218	0.0661	47	0.756	0.0916		47	0.5947	0.2492	47	1.442	0.09419		47	0.486	0.0319	47	1.17
47.1	-0.098	0.1308	47.1	0.439	0.0656	47.1	2.26	0.311		47.1	1.088	0.1351	47.1	2.653	0.1418		47.1	2.045	0.4038	47.1	6.168	0.3396		47.1	0.2717	0.1107	47.1	0.879	0.1168		47.1	0.185	0.0948	47.1	0.745	0.0361		47.1	0.5076	0.1851	47.1	1.435	0.08848		47.1	0.506	0.0613	47.1	1.19
47.2	-0.043	0.0993	47.2	0.426	0.033	47.2	2.26	0.308		47.2	1.101	0.0976	47.2	2.577	0.09798		47.2	2.091	0.2976	47.2	6.157	0.3391		47.2	0.2426	0.05266	47.2	0.9094	0.0634		47.2	0.212	0.0329	47.2	0.689	0.0948		47.2	0.5739	0.142	47.2	1.463	0.09484		47.2	0.542	0.058	47.2	1.19
47.3	-0.0948	0.0923	47.3	0.459	0.0735	47.3	2.24	0.3		47.3	1.069	0.134	47.3	2.588	0.1207		47.3	2.116	0.3773	47.3	6.044	0.2736		47.3	0.317	0.06274	47.3	0.8906	0.07332		47.3	0.226	0.0246	47.3	0.704	0.05		47.3	0.5408	0.1449	47.3	1.443	0.07581		47.3	0.465	0.0228	47.3	1.17
47.4	-0.03	0.1845	47.4	0.345	0.0373	47.4	2.25	0.285		47.4	1.065	0.1311	47.4	2.565	0.1331		47.4	2.048	0.3678	47.4	6.084	0.3216		47.4	0.3073	0.06231	47.4	0.8971	0.04169		47.4	0.27	0.105	47.4	0.702	0.0781		47.4	0.4952	0.1817	47.4	1.417	0.1143		47.4	0.542	0.0671	47.4	1.17
47.5	0.0412	0.1576	47.5	0.371	0.0374	47.5	2.21	0.282		47.5	1.065	0.0788	47.5	2.552	0.1472		47.5	2	0.3929	47.5	6.009	0.2972		47.5	0.2944	0.08665	47.5	0.8764	0.03537		47.5	0.29	0.0252	47.5	0.704	0.0789		47.5	0.5532	0.1862	47.5	1.457	0.1102		47.5	0.467	0.0544	47.5	1.22
47.6	-0.1207	0.1979	47.6	0.381	0.039	47.6	2.19	0.283		47.6	1.02	0.094	47.6	2.509	0.1299		47.6	2.01	0.442	47.6	5.978	0.2838		47.6	0.2717	0.1131	47.6	0.8589	0.112		47.6	0.276	0.0618	47.6	0.706	0.0456		47.6	0.6548	0.1213	47.6	1.398	0.06583		47.6	0.548	0.0212	47.6	1.16
47.7	-0.0203	0.215	47.7	0.352	0.0627	47.7	2.21	0.3		47.7	1.049	0.0515	47.7	2.5	0.09077		47.7	1.981	0.4722	47.7	5.942	0.3241		47.7	0.2847	0.07225	47.7	0.8835	0.06663		47.7	0.232	0.0141	47.7	0.713	0.0681		47.7	0.5656	0.1443	47.7	1.433	0.1243		47.7	0.473	0.0493	47.7	1.18
47.8	-0.0074	0.0862	47.8	0.355	0.0386	47.8	2.17	0.299		47.8	1.03	0.0937	47.8	2.5	0.1282		47.8	2	0.4076	47.8	5.891	0.2859		47.8	0.2976	0.1231	47.8	0.8385	0.06191		47.8	0.172	0.0948	47.8	0.723	0.0243		47.8	0.5801	0.158	47.8	1.402	0.08814		47.8	0.504	0.108	47.8	1.16
47.9	-0.1207	0.2005	47.9	0.436	0.0884	47.9	2.17	0.272		47.9	1.049	0.1514	47.9	2.481	0.1301		47.9	1.993	0.4177	47.9	5.865	0.2659		47.9	0.2393	0.03894	47.9	0.8531	0.08403		47.9	0.272	0.0473	47.9	0.681	0.0305		47.9	0.6009	0.1404	47.9	1.366	0.0793		47.9	0.453	0.036	47.9	1.17
48	-0.1433	0.1538	48	0.407	0.0607	48	2.14	0.297		48	1.043	0.0812	48	2.456	0.1181		48	1.935	0.3894	48	5.872	0.3536		48	0.249	0.03894	48	0.8712	0.05155		48	0.226	0.0548	48	0.767	0.0511		48	0.5594	0.1322	48	1.363	0.1751		48	0.401	0.0248	48	1.21
48.1	0.0056	0.1929	48.1	0.368	0.0479	48.1	2.14	0.289		48.1	0.978	0.0797	48.1	2.42	0.1468		48.1	1.948	0.4908	48.1	5.808	0.2974		48.1	0.2652	0.07058	48.1	0.8229	0.06914		48.1	0.214	0.0133	48.1	0.668	0.0548		48.1	0.5719	0.2066	48.1	1.394	0.08255		48.1	0.415	0.0706	48.1	1.06
48.2	-0.0074	0.2269	48.2	0.375	0.0625	48.2	2.1	0.278		48.2	1.03	0.1173	48.2	2.405	0.1088		48.2	1.948	0.4084	48.2	5.815	0.3251		48.2	0.2005	0.09919	48.2	0.834	0.08312		48.2	0.185	0.1	48.2	0.687	0.0727		48.2	0.489	0.1568	48.2	1.381	0.09109		48.2	0.542	0.0493	48.2	1.17
48.3	-0.1401	0.0412	48.3	0.426	0.0843	48.3	2.1	0.322		48.3	0.9683	0.1621	48.3	2.42	0.09904		48.3	1.913	0.3899	48.3	5.76	0.2457		48.3	0.2944	0.1157	48.3	0.7983	0.04962		48.3	0.239	0.0387	48.3	0.666	0.0424		48.3	0.5636	0.1515	48.3	1.416	0.1044		48.3	0.509	0.0545	48.3	1.13
48.4	-0.1174	0.3321	48.4	0.336	0.0474	48.4	2.1	0.27		48.4	0.9812	0.0423	48.4	2.42	0.1535		48.4	1.916	0.3922	48.4	5.727	0.2965		48.4	0.2652	0.09192	48.4	0.8482	0.05511		48.4	0.166	0.0494	48.4	0.692	0.0429		48.4	0.5553	0.2385	48.4	1.376	0.0684		48.4	0.54	0.106	48.4	1.15
48.5	-0.1142	0.2205	48.5	0.391	0.0641	48.5	2.08	0.291		48.5	0.9748	0.0976	48.5	2.402	0.1194		48.5	1.922	0.4353	48.5	5.687	0.2471		48.5	0.2847	0.07541	48.5	0.8566	0.078		48.5	0.193	0.0298	48.5	0.676	0.0345		48.5	0.6257	0.1355	48.5	1.364	0.104		48.5	0.502	0.0563	48.5	1.13
48.6	-0.2275	0.1967	48.6	0.384	0.045	48.6	2.07	0.302		48.6	0.9683	0.1324	48.6	2.386	0.09322		48.6	1.9	0.3601	48.6	5.641	0.3125		48.6	0.2814	0.02599	48.6	0.798	0.06876		48.6	0.228	0.0424	48.6	0.648	0.0224		48.6	0.4413	0.2033	48.6	1.378	0.1269		48.6	0.504	0.0961	48.6	1.11
48.7	-0.0721	0.1397	48.7	0.349	0.0775	48.7	2.04	0.288		48.7	0.9553	0.1203	48.7	2.377	0.1043		48.7	1.854	0.3931	48.7	5.623	0.2822		48.7	0.2523	0.01962	48.7	0.8485	0.07546		48.7	0.282	0.0654	48.7	0.684	0.0796		48.7	0.5615	0.2039	48.7	1.329	0.0883		48.7	0.49	0.0352	48.7	1.11
48.8	-0.0527	0.2162	48.8	0.4	0.16	48.8	2.04	0.314		48.8	0.9618	0.1122	48.8	2.357	0.1091		48.8	1.87	0.3819	48.8	5.564	0.3263		48.8	0.3462	0.01222	48.8	0.8009	0.1418		48.8	0.257	0.104	48.8	0.655	0.0219		48.8	0.5511	0.09197	48.8	1.33	0.1148		48.8	0.486	0.201	48.8	1.1
48.9	-0.043	0.1192	48.9	0.268	0.0145	48.9	2.03	0.281		48.9	0.9877	0.1454	48.9	2.329	0.1201		48.9	1.896	0.4095	48.9	5.57	0.3113		48.9	0.2523	0.09486	48.9	0.8116	0.03052		48.9	0.236	0.0533	48.9	0.64	0.0298		48.9	0.5201	0.1703	48.9	1.361	0.09425		48.9	0.494	0.0464	48.9	1.12
49	-0.043	0.2147	49	0.332	0.0612	49	2	0.298		49	0.9651	0.0517	49	2.351	0.09234		49	1.903	0.4028	49	5.529	0.2594		49	0.2685	0.1303	49	0.8168	0.05147		49	0.195	0.0725	49	0.725	0.0585		49	0.4973	0.1413	49	1.362	0.09808		49	0.475	0.163	49	1.15
49.1	-0.1304	0.2236	49.1	0.342	0.0897	49.1	2.03	0.295		49.1	0.9651	0.065	49.1	2.312	0.1078		49.1	1.845	0.3908	49.1	5.485	0.269		49.1	0.3332	0.06508	49.1	0.8006	0.06375		49.1	0.317	0.0773	49.1	0.692	0.0972		49.1	0.5138	0.09143	49.1	1.276	0.1076		49.1	0.517	0.0543	49.1	1.09
49.2	-0.0559	0.3328	49.2	0.378	0.0636	49.2	2	0.314		49.2	0.9651	0.1315	49.2	2.318	0.1152		49.2	1.854	0.416	49.2	5.434	0.259		49.2	0.2458	0.1021	49.2	0.8064	0.05236		49.2	0.166	0.127	49.2	0.63	0.0272		49.2	0.4869	0.03236	49.2	1.329	0.1088		49.2	0.422	0.028	49.2	1.11
49.3	-0.0527	0.1319	49.3	0.332	0.133	49.3	1.97	0.301		49.3	0.9456	0.1082	49.3	2.285	0.106		49.3	1.848	0.3516	49.3	5.388	0.2992		49.3	0.2685	0.09626	49.3	0.8132	0.07073		49.3	0.22	0.011	49.3	0.662	0.0882		49.3	0.5118	0.1658	49.3	1.277	0.08854		49.3	0.417	0.0256	49.3	1.08
49.4	-0.0689	0.1768	49.4	0.423	0.0704	49.4	1.96	0.286		49.4	0.9553	0.1145	49.4	2.266	0.06306		49.4	1.825	0.4078	49.4	5.38	0.2387		49.4	0.2685	0.1089	49.4	0.7624	0.01787		49.4	0.122	0.0388	49.4	0.621	0.0463		49.4	0.491	0.1573	49.4	1.311	0.1125		49.4	0.438	0.0198	49.4	1.04
49.5	-0.0915	0.1727	49.5	0.303	0.0993	49.5	1.95	0.31		49.5	0.9132	0.1038	49.5	2.281	0.1203		49.5	1.777	0.3935	49.5	5.353	0.299		49.5	0.2426	0.1526	49.5	0.8184	0.06772		49.5	0.189	0.0743	49.5	0.623	0.0439		49.5	0.5035	0.1628	49.5	1.296	0.09299		49.5	0.465	0.0934	49.5	1.07
49.6	-0.0235	0.1904	49.6	0.365	0.0339	49.6	1.97	0.288		49.6	0.9327	0.0895	49.6	2.254	0.1668		49.6	1.828	0.3827	49.6	5.361	0.2717		49.6	0.2361	0.06622	49.6	0.7549	0.03422		49.6	0.205	0.0495	49.6	0.635	0.0408		49.6	0.5325	0.1167	49.6	1.268	0.05854		49.6	0.422	0.0598	49.6	1.06
49.7	-0.0592	0.0736	49.7	0.326	0.174	49.7	1.93	0.308		49.7	0.8938	0.1088	49.7	2.232	0.1232		49.7	1.77	0.3529	49.7	5.312	0.2364		49.7	0.194	0.01639	49.7	0.7786	0.07543		49.7	0.265	0.0286	49.7	0.63	0.0448		49.7	0.5159	0.1643	49.7	1.287	0.1723		49.7	0.509	0.0631	49.7	1.05
49.8	-0.0074	0.2637	49.8	0.368	0.124	49.8	1.92	0.296		49.8	0.9132	0.1012	49.8	2.231	0.1205		49.8	1.793	0.3435	49.8	5.321	0.2565		49.8	0.2879	0.03317	49.8	0.7834	0.08169		49.8	0.176	0.0547	49.8	0.637	0.0659		49.8	0.5387	0.1772	49.8	1.301	0.1368		49.8	0.459	0.0637	49.8	1.02
49.9	-0.0171	0.0798	49.9	0.32	0.0866	49.9	1.91	0.306		49.9	0.9748	0.1349	49.9	2.195	0.1242		49.9	1.783	0.376	49.9	5.255	0.2395		49.9	0.2749	0.04975	49.9	0.7737	0.05595		49.9	0.222	0.0751	49.9	0.653	0.0518		49.9	0.5283	0.1635	49.9	1.285	0.1237		49.9	0.482	0.0638	49.9	1.05
50	0.0866	0.0703	50	0.303	0.0558	50	1.89	0.31		50	0.91	0.1035	50	2.224	0.08374		50	1.773	0.393	50	5.21	0.2239		50	0.2685	0.01222	50	0.7404	0.05685		50	0.214	0.076	50	0.636	0.0573		50	0.4869	0.2368	50	1.274	0.1124		50	0.436	0.042	50	1.04
50.1	-0.0624	0.09	50.1	0.32	0.0953	50.1	1.91	0.295		50.1	0.9294	0.0448	50.1	2.209	0.104		50.1	1.764	0.3853	50.1	5.141	0.2951		50.1	0.2069	0.09732	50.1	0.7922	0.04622		50.1	0.214	0.0365	50.1	0.641	0.106		50.1	0.4372	0.1857	50.1	1.28	0.1121		50.1	0.457	0.0622	50.1	1.04
50.2	-0.0592	0.1292	50.2	0.329	0.113	50.2	1.89	0.329		50.2	0.8744	0.0758	50.2	2.181	0.08619		50.2	1.705	0.3751	50.2	5.161	0.2273		50.2	0.2426	0.1025	50.2	0.7313	0.004955		50.2	0.199	0.0331	50.2	0.602	0.0725		50.2	0.4682	0.1694	50.2	1.308	0.1318		50.2	0.388	0.0549	50.2	1.04
50.3	-0.0786	0.1488	50.3	0.336	0.0533	50.3	1.86	0.284		50.3	0.9035	0.0671	50.3	2.146	0.1201		50.3	1.786	0.3773	50.3	5.087	0.2758		50.3	0.262	0.04342	50.3	0.7303	0.06482		50.3	0.228	0.0734	50.3	0.63	0.121		50.3	0.5201	0.1676	50.3	1.233	0.0869		50.3	0.467	0.027	50.3	1.01
50.4	-0.0818	0.1306	50.4	0.32	0.0613	50.4	1.86	0.286		50.4	0.9035	0.0788	50.4	2.151	0.08324		50.4	1.689	0.3899	50.4	5.098	0.2681		50.4	0.2782	0.09146	50.4	0.7728	0.06029		50.4	0.205	0.0438	50.4	0.628	0.0644		50.4	0.4579	0.1016	50.4	1.245	0.1259		50.4	0.438	0.00989	50.4	1.05
50.5	-0.0106	0.2216	50.5	0.307	0.0841	50.5	1.83	0.314		50.5	0.9294	0.124	50.5	2.158	0.1151		50.5	1.734	0.3247	50.5	5.11	0.233		50.5	0.2426	0.06331	50.5	0.7252	0.02336		50.5	0.149	0.0393	50.5	0.603	0.0934		50.5	0.4413	0.1158	50.5	1.254	0.08173		50.5	0.403	0.0554	50.5	0.991
50.6	0.0606	0.286	50.6	0.307	0.13	50.6	1.85	0.277		50.6	0.842	0.1286	50.6	2.116	0.1118		50.6	1.725	0.3058	50.6	5.112	0.1879		50.6	0.2555	0.08476	50.6	0.7478	0.06333		50.6	0.263	0.0732	50.6	0.566	0.0352		50.6	0.5263	0.1886	50.6	1.24	0.09088		50.6	0.442	0.0422	50.6	1.05
50.7	-0.0138	0.0261	50.7	0.274	0.0465	50.7	1.82	0.331		50.7	0.8744	0.0935	50.7	2.11	0.09346		50.7	1.712	0.396	50.7	5.036	0.2324		50.7	0.1875	0.05962	50.7	0.7472	0.04961		50.7	0.226	0.0915	50.7	0.591	0.102		50.7	0.4434	0.02807	50.7	1.229	0.08626		50.7	0.399	0.116	50.7	0.961
50.8	-0.0624	0.1398	50.8	0.31	0.0257	50.8	1.83	0.301		50.8	0.8679	0.0407	50.8	2.119	0.1255		50.8	1.718	0.3504	50.8	5.002	0.2946		50.8	0.2167	0.0529	50.8	0.7397	0.007358		50.8	0.224	0.0246	50.8	0.642	0.0192		50.8	0.5014	0.1287	50.8	1.235	0.0775		50.8	0.513	0.0895	50.8	1.01
50.9	0.0218	0.1006	50.9	0.297	0.102	50.9	1.79	0.307		50.9	0.842	0.0327	50.9	2.102	0.1154		50.9	1.663	0.3682	50.9	4.967	0.2371		50.9	0.2264	0.1241	50.9	0.7352	0.07414		50.9	0.172	0.0589	50.9	0.612	0.109		50.9	0.5159	0.05284	50.9	1.222	0.0738		50.9	0.448	0.016	50.9	0.998
51	0.0186	0.0483	51	0.329	0.136	51	1.8	0.306		51	0.8614	0.1139	51	2.081	0.087		51	1.65	0.3838	51	4.95	0.2492		51	0.3041	0.1013	51	0.743	0.08232		51	0.22	0.0969	51	0.558	0.0551		51	0.4372	0.1275	51	1.177	0.04728		51	0.477	0.064	51	0.979
51.1	-0.0203	0.0752	51.1	0.326	0.0465	51.1	1.8	0.298		51.1	0.8647	0.0303	51.1	2.092	0.1115		51.1	1.628	0.3688	51.1	4.936	0.2812		51.1	0.2717	0.06071	51.1	0.729	0.08317		51.1	0.133	0.0451	51.1	0.624	0.0702		51.1	0.4682	0.1132	51.1	1.159	0.1287		51.1	0.419	0.0435	51.1	0.963
51.2	-0.0721	0.1108	51.2	0.358	0.0587	51.2	1.77	0.333		51.2	0.8096	0.0983	51.2	2.064	0.1126		51.2	1.615	0.3999	51.2	4.909	0.2481		51.2	0.3073	0.09626	51.2	0.7491	0.05445		51.2	0.224	0.165	51.2	0.596	0.0383		51.2	0.4993	0.1635	51.2	1.193	0.1325		51.2	0.395	0.0401	51.2	1.02
51.3	0.0736	0.0666	51.3	0.281	0.0387	51.3	1.78	0.306		51.3	0.8679	0.1429	51.3	2.074	0.1141		51.3	1.602	0.3979	51.3	4.866	0.2653		51.3	0.2879	0.1045	51.3	0.6733	0.08044		51.3	0.18	0.0856	51.3	0.59	0.016		51.3	0.5097	0.128	51.3	1.169	0.1		51.3	0.43	0.101	51.3	1
51.4	-0.0753	0.1186	51.4	0.303	0.164	51.4	1.75	0.313		51.4	0.8647	0.1194	51.4	2.057	0.1183		51.4	1.624	0.3346	51.4	4.823	0.263		51.4	0.2717	0.05641	51.4	0.7381	0.02885		51.4	0.197	0.0687	51.4	0.607	0.112		51.4	0.5014	0.08764	51.4	1.207	0.1236		51.4	0.438	0.0488	51.4	1.04
51.5	-0.0397	0.1868	51.5	0.252	0.089	51.5	1.75	0.333		51.5	0.774	0.1311	51.5	2.053	0.1272		51.5	1.666	0.3819	51.5	4.83	0.2583		51.5	0.2555	0.00295	51.5	0.7226	0.07446		51.5	0.176	0.0415	51.5	0.551	0.0664		51.5	0.4227	0.1978	51.5	1.167	0.1		51.5	0.438	0.0731	51.5	0.988
51.6	-0.043	0.0666	51.6	0.229	0.079	51.6	1.71	0.322		51.6	0.8226	0.1453	51.6	2.028	0.1369		51.6	1.602	0.3542	51.6	4.817	0.216		51.6	0.2782	0.04848	51.6	0.7151	0.04754		51.6	0.214	0.098	51.6	0.582	0.0644		51.6	0.4289	0.1649	51.6	1.219	0.08611		51.6	0.407	0.0589	51.6	0.976
51.7	0.038	0.2224	51.7	0.274	0.1	51.7	1.71	0.284		51.7	0.855	0.1174	51.7	2.023	0.07454		51.7	1.595	0.4048	51.7	4.725	0.1717		51.7	0.2814	0.03501	51.7	0.7277	0.04625		51.7	0.125	0.0851	51.7	0.632	0.0589		51.7	0.462	0.1175	51.7	1.158	0.09018		51.7	0.446	0.0554	51.7	0.982
51.8	0.0963	0.0328	51.8	0.277	0.114	51.8	1.71	0.32		51.8	0.8161	0.1109	51.8	1.975	0.1065		51.8	1.624	0.3516	51.8	4.728	0.2061		51.8	0.2523	0.09548	51.8	0.6976	0.08094		51.8	0.214	0.022	51.8	0.544	0.108		51.8	0.4289	0.1569	51.8	1.122	0.145		51.8	0.457	0.00573	51.8	0.937
51.9	0.0509	0.0819	51.9	0.242	0.0196	51.9	1.69	0.303		51.9	0.8193	0.1429	51.9	2.009	0.1279		51.9	1.699	0.3301	51.9	4.713	0.1979		51.9	0.2588	0.07081	51.9	0.6993	0.01545		51.9	0.122	0.0604	51.9	0.57	0.0468		51.9	0.4579	0.1841	51.9	1.166	0.112		51.9	0.444	0.0373	51.9	1
52	-0.03	0.0398	52	0.29	0.0344	52	1.72	0.303		52	0.8193	0.0503	52	2.012	0.1095		52	1.628	0.362	52	4.709	0.2682		52	0.2361	0.09428	52	0.6983	0.01419		52	0.176	0.0458	52	0.569	0.0847		52	0.433	0.1234	52	1.173	0.1095		52	0.451	0.117	52	0.949
52.1	-0.0721	0.0753	52.1	0.271	0.0991	52.1	1.68	0.328		52.1	0.8776	0.1224	52.1	1.974	0.1098		52.1	1.637	0.3648	52.1	4.706	0.2271		52.1	0.262	0.0506	52.1	0.709	0.04913		52.1	0.21	0.0147	52.1	0.593	0.0573		52.1	0.4413	0.08325	52.1	1.137	0.08217		52.1	0.355	0.0764	52.1	0.996
52.2	0.0995	0.0698	52.2	0.252	0.0983	52.2	1.66	0.307		52.2	0.8388	0.0742	52.2	1.973	0.1205		52.2	1.641	0.3678	52.2	4.647	0.2182		52.2	0.2393	0.008425	52.2	0.6818	0.06835		52.2	0.191	0.126	52.2	0.579	0.0733		52.2	0.462	0.05516	52.2	1.153	0.1705		52.2	0.419	0.0667	52.2	0.931
52.3	0.0574	0.1298	52.3	0.274	0.0374	52.3	1.66	0.332		52.3	0.8323	0.0974	52.3	1.988	0.1125		52.3	1.598	0.3916	52.3	4.675	0.2039		52.3	0.1519	0.04563	52.3	0.6941	0.08609		52.3	0.23	0.0635	52.3	0.52	0.0831		52.3	0.46	0.1693	52.3	1.113	0.08664		52.3	0.393	0.0585	52.3	0.948
52.4	-0.0009	0.0447	52.4	0.277	0.0318	52.4	1.65	0.323		52.4	0.8388	0.124	52.4	1.952	0.08531		52.4	1.631	0.4032	52.4	4.591	0.2733		52.4	0.2231	0.01662	52.4	0.6928	0.02634		52.4	0.247	0.134	52.4	0.569	0.0831		52.4	0.4164	0.1497	52.4	1.134	0.1556		52.4	0.328	0.0616	52.4	0.991
52.5	0.0509	0.0546	52.5	0.323	0.0829	52.5	1.65	0.333		52.5	0.8129	0.0797	52.5	1.933	0.0843		52.5	1.569	0.356	52.5	4.554	0.2351		52.5	0.2199	0.06038	52.5	0.6416	0.02775		52.5	0.199	0.0718	52.5	0.533	0.0451		52.5	0.4413	0.1803	52.5	1.142	0.05175		52.5	0.378	0.0482	52.5	0.939
52.6	-0.0462	0.1768	52.6	0.242	0.0985	52.6	1.63	0.317		52.6	0.8032	0.0885	52.6	1.918	0.1355		52.6	1.56	0.3357	52.6	4.584	0.2484		52.6	0.2328	0.0632	52.6	0.6899	0.03459		52.6	0.168	0.02	52.6	0.602	0.0553		52.6	0.4351	0.09553	52.6	1.1	0.05097		52.6	0.399	0.127	52.6	0.98
52.7	-0.0656	0.1254	52.7	0.277	0.172	52.7	1.61	0.291		52.7	0.8258	0.0761	52.7	1.922	0.1077		52.7	1.576	0.3867	52.7	4.509	0.2082		52.7	0.2879	0.03234	52.7	0.6562	0.05932		52.7	0.251	0.0175	52.7	0.556	0.0104		52.7	0.4144	0.1738	52.7	1.117	0.1294		52.7	0.366	0.076	52.7	0.947
52.8	0.0898	0.1448	52.8	0.264	0.137	52.8	1.63	0.309		52.8	0.7999	0.0508	52.8	1.936	0.1116		52.8	1.563	0.3175	52.8	4.542	0.2711		52.8	0.2393	0.07288	52.8	0.6348	0.03352		52.8	0.0976	0.0586	52.8	0.589	0.0166		52.8	0.4765	0.05761	52.8	1.099	0.1724		52.8	0.403	0.1	52.8	0.936
52.9	-0.0365	0.0887	52.9	0.313	0.107	52.9	1.59	0.322		52.9	0.8388	0.0623	52.9	1.891	0.09239		52.9	1.54	0.3527	52.9	4.512	0.2448		52.9	0.1843	0.06111	52.9	0.6656	0.04293		52.9	0.222	0.0242	52.9	0.512	0.0706		52.9	0.4641	0.2591	52.9	1.113	0.1058		52.9	0.457	0.0443	52.9	0.933
53	-0.0106	0.1333	53	0.3	0.0853	53	1.6	0.315		53	0.8291	0.0325	53	1.889	0.1516		53	1.54	0.326	53	4.481	0.202		53	0.262	0.0301	53	0.6623	0.03972		53	0.156	0.0946	53	0.566	0.037		53	0.4185	0.06563	53	1.105	0.1615		53	0.407	0.0841	53	0.935
53.1	0.0347	0.2054	53.1	0.3	0.0581	53.1	1.57	0.322		53.1	0.7805	0.0735	53.1	1.866	0.1089		53.1	1.598	0.3115	53.1	4.478	0.2415		53.1	0.2037	0.09816	53.1	0.6377	0.001959		53.1	0.199	0.131	53.1	0.584	0.0904		53.1	0.3833	0.1899	53.1	1.157	0.06529		53.1	0.451	0.0957	53.1	0.912
53.2	-0.0365	0.0753	53.2	0.294	0.102	53.2	1.58	0.33		53.2	0.8193	0.077	53.2	1.876	0.1673		53.2	1.55	0.3819	53.2	4.49	0.2256		53.2	0.2426	0.02152	53.2	0.6708	0.07644		53.2	0.245	0.0822	53.2	0.535	0.104		53.2	0.3418	0.2278	53.2	1.122	0.16		53.2	0.324	0.0743	53.2	0.884
53.3	0.0833	0.2162	53.3	0.297	0.122	53.3	1.56	0.307		53.3	0.7546	0.0858	53.3	1.855	0.1057		53.3	1.527	0.3007	53.3	4.415	0.1743		53.3	0.2685	0.03386	53.3	0.6585	0.05739		53.3	0.251	0.0875	53.3	0.54	0.086		53.3	0.4081	0.1749	53.3	1.042	0.1501		53.3	0.417	0.0269	53.3	0.928
53.4	-0.0365	0.0994	53.4	0.3	0.0937	53.4	1.56	0.326		53.4	0.787	0.0515	53.4	1.86	0.1365		53.4	1.492	0.3783	53.4	4.401	0.193		53.4	0.2426	0.04469	53.4	0.6342	0.05074		53.4	0.183	0.0679	53.4	0.512	0.0632		53.4	0.4579	0.169	53.4	1.058	0.104		53.4	0.357	0.115	53.4	0.883
53.5	0.0218	0.062	53.5	0.245	0.139	53.5	1.55	0.322		53.5	0.7643	0.0594	53.5	1.845	0.1283		53.5	1.479	0.3652	53.5	4.38	0.2179		53.5	0.1843	0.04278	53.5	0.7005	0.06845		53.5	0.197	0.0917	53.5	0.525	0.0893		53.5	0.3936	0.1482	53.5	1.07	0.1623		53.5	0.428	0.0572	53.5	0.913
53.6	0.0477	0.0286	53.6	0.336	0.14	53.6	1.54	0.335		53.6	0.7611	0.0976	53.6	1.857	0.09078		53.6	1.488	0.4346	53.6	4.336	0.2126		53.6	0.2199	0.02673	53.6	0.628	0.04696		53.6	0.214	0.0241	53.6	0.512	0.0898		53.6	0.4144	0.1475	53.6	1.075	0.09497		53.6	0.405	0.081	53.6	0.965
53.7	0.0024	0.0713	53.7	0.297	0.146	53.7	1.53	0.335		53.7	0.7319	0.0528	53.7	1.841	0.1217		53.7	1.534	0.3741	53.7	4.347	0.1898		53.7	0.2102	0.05807	53.7	0.6468	0.01528		53.7	0.23	0.0903	53.7	0.53	0.0638		53.7	0.3688	0.1358	53.7	1.098	0.1004		53.7	0.44	0.0499	53.7	0.917
53.8	0.0186	0.1998	53.8	0.29	0.124	53.8	1.54	0.331		53.8	0.787	0.0752	53.8	1.819	0.1089		53.8	1.556	0.3544	53.8	4.291	0.1871		53.8	0.2328	0.1632	53.8	0.6303	0.05814		53.8	0.226	0.0252	53.8	0.496	0.0206		53.8	0.3812	0.1747	53.8	1.128	0.1301		53.8	0.357	0.0833	53.8	0.925
53.9	-0.0138	0.2556	53.9	0.29	0.137	53.9	1.51	0.324		53.9	0.7546	0.1326	53.9	1.864	0.06961		53.9	1.524	0.3182	53.9	4.297	0.2105		53.9	0.2264	0.08022	53.9	0.6465	0.05135		53.9	0.187	0.0338	53.9	0.562	0.0795		53.9	0.3729	0.07594	53.9	1.062	0.0852		53.9	0.339	0.0384	53.9	0.898
54	0.0995	0.0594	54	0.271	0.169	54	1.52	0.328		54	0.774	0.0691	54	1.804	0.1058		54	1.456	0.3968	54	4.276	0.1383		54	0.2652	0.05772	54	0.627	0.06581		54	0.108	0.0999	54	0.484	0.0737		54	0.4372	0.2149	54	1.082	0.124		54	0.388	0.0347	54	0.939
54.1	-0.0689	0.0675	54.1	0.271	0.111	54.1	1.51	0.31		54.1	0.7708	0.114	54.1	1.785	0.1104		54.1	1.378	0.3626	54.1	4.248	0.1987		54.1	0.262	0.1353	54.1	0.6306	0.07353		54.1	0.201	0.072	54.1	0.495	0.0256		54.1	0.4641	0.1506	54.1	1.068	0.09078		54.1	0.436	0.103	54.1	0.858
54.2	-0.0656	0.0494	54.2	0.297	0.0909	54.2	1.49	0.323		54.2	0.7384	0.0747	54.2	1.795	0.07391		54.2	1.466	0.3795	54.2	4.231	0.1841		54.2	0.194	0.07641	54.2	0.6465	0.03135		54.2	0.133	0.0513	54.2	0.528	0.0556		54.2	0.4517	0.2047	54.2	1.061	0.08034		54.2	0.424	0.0516	54.2	0.863
54.3	0.1125	0.0931	54.3	0.307	0.175	54.3	1.48	0.314		54.3	0.7157	0.078	54.3	1.781	0.07693		54.3	1.498	0.3902	54.3	4.249	0.1976		54.3	0.2069	0.1091	54.3	0.6254	0.07119		54.3	0.151	0.0442	54.3	0.555	0.0241		54.3	0.3584	0.1343	54.3	1.098	0.1126		54.3	0.395	0.021	54.3	0.901
54.4	0.0412	0.1398	54.4	0.307	0.142	54.4	1.49	0.33		54.4	0.7287	0.092	54.4	1.756	0.09422		54.4	1.485	0.345	54.4	4.159	0.2523		54.4	0.2264	0.1348	54.4	0.6542	0.02594		54.4	0.154	0.0421	54.4	0.51	0.105		54.4	0.4164	0.1122	54.4	1.007	0.1047		54.4	0.382	0.0576	54.4	0.865
54.5	-0.0397	0.0255	54.5	0.219	0.123	54.5	1.49	0.33		54.5	0.7449	0.0783	54.5	1.741	0.122		54.5	1.43	0.3637	54.5	4.185	0.1695		54.5	0.2361	0.07656	54.5	0.6125	0.04809		54.5	0.139	0.0112	54.5	0.531	0.065		54.5	0.3626	0.04451	54.5	1.048	0.0974		54.5	0.39	0.0531	54.5	0.86
54.6	0.0153	0.0665	54.6	0.336	0.0854	54.6	1.45	0.339		54.6	0.7125	0.0816	54.6	1.776	0.1356		54.6	1.437	0.409	54.6	4.143	0.1783		54.6	0.2231	0.08885	54.6	0.6037	0.07489		54.6	0.203	0.036	54.6	0.518	0.0545		54.6	0.4703	0.08392	54.6	1.052	0.09185		54.6	0.332	0.0801	54.6	0.938
54.7	0.0218	0.0779	54.7	0.281	0.0849	54.7	1.46	0.312		54.7	0.7449	0.1162	54.7	1.773	0.1023		54.7	1.456	0.3736	54.7	4.168	0.1735		54.7	0.2102	0.07569	54.7	0.629	0.04386		54.7	0.218	0.0591	54.7	0.521	0.0492		54.7	0.4061	0.1384	54.7	1.029	0.1411		54.7	0.399	0.0649	54.7	0.851
54.8	-0.1563	0.1433	54.8	0.284	0.196	54.8	1.46	0.307		54.8	0.7481	0.1472	54.8	1.74	0.08717		54.8	1.433	0.4842	54.8	4.154	0.1628		54.8	0.2782	0.03795	54.8	0.5743	0.04142		54.8	0.147	0.0317	54.8	0.553	0.0942		54.8	0.4579	0.1494	54.8	1.007	0.115		54.8	0.376	0.0884	54.8	0.839
54.9	-0.0689	0.0809	54.9	0.326	0.0909	54.9	1.44	0.357		54.9	0.7384	0.1149	54.9	1.734	0.1464		54.9	1.449	0.3227	54.9	4.097	0.1982		54.9	0.2426	0.08736	54.9	0.6225	0.06257		54.9	0.12	0.0186	54.9	0.481	0.103		54.9	0.4102	0.2654	54.9	1.01	0.1383		54.9	0.401	0.0937	54.9	0.844
55	0.0866	0.0786	55	0.284	0.105	55	1.43	0.294		55	0.7319	0.0472	55	1.752	0.06325		55	1.424	0.3124	55	4.097	0.1658		55	0.2588	0.01773	55	0.6432	0.01124		55	0.127	0.0173	55	0.527	0.0941		55	0.4019	0.1719	55	1.064	0.08228		55	0.386	0.0713	55	0.909
55.1	0.0283	0.0313	55.1	0.3	0.107	55.1	1.43	0.323		55.1	0.7513	0.057	55.1	1.732	0.1098		55.1	1.33	0.2739	55.1	4.076	0.139		55.1	0.262	0.0164	55.1	0.6041	0.07562		55.1	0.139	0.0597	55.1	0.485	0.0919		55.1	0.3646	0.122	55.1	1.034	0.1315		55.1	0.39	0.0686	55.1	0.841
55.2	-0.1336	0.1154	55.2	0.274	0.0982	55.2	1.43	0.325		55.2	0.6931	0.0901	55.2	1.737	0.07304		55.2	1.485	0.2925	55.2	4.049	0.1747		55.2	0.2069	0.01402	55.2	0.6238	0.0484		55.2	0.0852	0.143	55.2	0.512	0.0168		55.2	0.46	0.1648	55.2	1.068	0.08997		55.2	0.426	0.0672	55.2	0.886
55.3	-0.0624	0.2341	55.3	0.261	0.0518	55.3	1.41	0.318		55.3	0.7254	0.1079	55.3	1.71	0.08439		55.3	1.42	0.3113	55.3	4.057	0.1767		55.3	0.2199	0.04454	55.3	0.5898	0.06567		55.3	0.102	0.0382	55.3	0.489	0.0867		55.3	0.4081	0.1293	55.3	0.9769	0.1221		55.3	0.411	0.0123	55.3	0.857
55.4	-0.0268	0.2851	55.4	0.258	0.0567	55.4	1.4	0.324		55.4	0.7254	0.0705	55.4	1.668	0.08757		55.4	1.381	0.3346	55.4	4.022	0.1842		55.4	0.1908	0.06614	55.4	0.6024	0.06839		55.4	0.195	0.0672	55.4	0.541	0.0163		55.4	0.4268	0.1013	55.4	0.9933	0.06325		55.4	0.424	0.0739	55.4	0.821
55.5	0.093	0.0362	55.5	0.32	0.153	55.5	1.41	0.336		55.5	0.719	0.0781	55.5	1.685	0.1006		55.5	1.407	0.3346	55.5	4.01	0.1677		55.5	0.181	0.04563	55.5	0.6173	0.03629		55.5	0.133	0.142	55.5	0.49	0.113		55.5	0.3501	0.09848	55.5	0.9931	0.09495		55.5	0.424	0.0597	55.5	0.852
55.6	-0.0397	0.0641	55.6	0.245	0.0908	55.6	1.39	0.314		55.6	0.6898	0.0813	55.6	1.702	0.08634		55.6	1.404	0.3106	55.6	3.962	0.1958		55.6	0.2296	0.05061	55.6	0.5717	0.03913		55.6	0.203	0.0576	55.6	0.505	0.0744		55.6	0.4102	0.1326	55.6	1.03	0.1197		55.6	0.357	0.0443	55.6	0.82
55.7	-0.0041	0.1125	55.7	0.294	0.0444	55.7	1.39	0.319		55.7	0.7481	0.07	55.7	1.645	0.06915		55.7	1.398	0.3439	55.7	3.966	0.1686		55.7	0.2199	0.0762	55.7	0.606	0.04412		55.7	0.141	0.0453	55.7	0.487	0.0333		55.7	0.4247	0.2029	55.7	1.013	0.1342		55.7	0.401	0.0266	55.7	0.81
55.8	0.0606	0.1226	55.8	0.216	0.0832	55.8	1.37	0.329		55.8	0.7093	0.0378	55.8	1.683	0.0781		55.8	1.394	0.3527	55.8	3.961	0.1887		55.8	0.2199	0.06038	55.8	0.5769	0.06715		55.8	0.205	0.0562	55.8	0.476	0.0879		55.8	0.4061	0.08728	55.8	0.9929	0.029		55.8	0.407	0.0671	55.8	0.818
55.9	-0.1207	0.0607	55.9	0.274	0.111	55.9	1.36	0.335		55.9	0.7254	0.094	55.9	1.655	0.1025		55.9	1.307	0.3882	55.9	3.936	0.1584		55.9	0.2199	0.04563	55.9	0.6076	0.02606		55.9	0.174	0.0533	55.9	0.47	0.104		55.9	0.3211	0.1207	55.9	0.9562	0.1006		55.9	0.403	0.0672	55.9	0.826
56	0.1157	0.0703	56	0.255	0.0748	56	1.35	0.316		56	0.7384	0.0081	56	1.656	0.08554		56	1.304	0.3265	56	3.958	0.1316		56	0.2264	0.036	56	0.5801	0.05913		56	0.139	0.0275	56	0.471	0.107		56	0.4724	0.07869	56	0.9794	0.1263		56	0.364	0.0303	56	0.807
56.1	0.0186	0.1423	56.1	0.3	0.106	56.1	1.35	0.31		56.1	0.6995	0.1049	56.1	1.657	0.1238		56.1	1.33	0.3168	56.1	3.891	0.2024		56.1	0.2231	0.03644	56.1	0.5697	0.02339		56.1	0.166	0.1	56.1	0.482	0.141		56.1	0.4164	0.1215	56.1	0.9379	0.1368		56.1	0.361	0.0826	56.1	0.788
56.2	0.0153	0.1871	56.2	0.297	0.117	56.2	1.31	0.36		56.2	0.6898	0.0717	56.2	1.605	0.08923		56.2	1.375	0.2991	56.2	3.922	0.1914		56.2	0.1843	0.1201	56.2	0.6073	0.06238		56.2	0.0852	0.0589	56.2	0.541	0.066		56.2	0.4786	0.183	56.2	0.9738	0.06483		56.2	0.374	0.0648	56.2	0.85
56.3	-0.0235	0.2197	56.3	0.3	0.103	56.3	1.31	0.338		56.3	0.6898	0.0418	56.3	1.599	0.1166		56.3	1.372	0.3157	56.3	3.872	0.1808		56.3	0.1713	0.07125	56.3	0.5312	0.05995		56.3	0.133	0.0257	56.3	0.481	0.0988		56.3	0.3957	0.1401	56.3	1.031	0.05015		56.3	0.384	0.144	56.3	0.793
56.4	0.025	0.073	56.4	0.281	0.0849	56.4	1.33	0.361		56.4	0.7093	0.0645	56.4	1.628	0.172		56.4	1.349	0.3583	56.4	3.857	0.1868		56.4	0.249	0.05887	56.4	0.5675	0.06821		56.4	0.185	0.0615	56.4	0.492	0.0585		56.4	0.4227	0.1727	56.4	0.9653	0.1624		56.4	0.37	0.0472	56.4	0.816
56.5	0.0477	0.1636	56.5	0.326	0.065	56.5	1.3	0.342		56.5	0.706	0.0787	56.5	1.599	0.1099		56.5	1.301	0.3138	56.5	3.843	0.1581		56.5	0.2199	0.07899	56.5	0.6044	0.03854		56.5	0.112	0.0606	56.5	0.492	0.0646		56.5	0.4185	0.06641	56.5	0.9112	0.1401		56.5	0.341	0.112	56.5	0.834
56.6	0.0088	0.1088	56.6	0.255	0.123	56.6	1.31	0.337		56.6	0.719	0.0661	56.6	1.593	0.1395		56.6	1.32	0.3392	56.6	3.812	0.1487		56.6	0.262	0.04342	56.6	0.4936	0.03764		56.6	0.143	0.0264	56.6	0.422	0.102		56.6	0.3936	0.1014	56.6	0.9325	0.07592		56.6	0.364	0.0333	56.6	0.825
56.7	0.1092	0.0153	56.7	0.271	0.0777	56.7	1.31	0.343		56.7	0.6477	0.1036	56.7	1.595	0.09746		56.7	1.32	0.3698	56.7	3.828	0.1829		56.7	0.2167	0.06514	56.7	0.5982	0.03897		56.7	0.131	0.0484	56.7	0.487	0.0574		56.7	0.4102	0.1466	56.7	0.946	0.1099		56.7	0.424	0.0165	56.7	0.836
56.8	-0.03	0.1398	56.8	0.268	0.135	56.8	1.28	0.376		56.8	0.7319	0.0929	56.8	1.594	0.1262		56.8	1.356	0.3455	56.8	3.819	0.1753		56.8	0.1681	0.02411	56.8	0.5247	0.0355		56.8	0.122	0.045	56.8	0.481	0.00365		56.8	0.4765	0.1303	56.8	0.9783	0.03143		56.8	0.372	0.0911	56.8	0.799
56.9	-0.0786	0.1019	56.9	0.287	0.045	56.9	1.3	0.32		56.9	0.7287	0.0813	56.9	1.6	0.1219		56.9	1.375	0.3034	56.9	3.783	0.1533		56.9	0.1228	0.04762	56.9	0.5574	0.03794		56.9	0.12	0.0633	56.9	0.551	0.0705		56.9	0.317	0.1301	56.9	0.8901	0.1261		56.9	0.376	0.0642	56.9	0.76
57	-0.0106	0.0408	57	0.281	0.0933	57	1.28	0.333		57	0.6995	0.0595	57	1.589	0.1193		57	1.394	0.2873	57	3.778	0.1559		57	0.1972	0.05634	57	0.5688	0.04452		57	0.112	0.0375	57	0.508	0.0969		57	0.3563	0.08327	57	0.9417	0.1108		57	0.357	0.0656	57	0.817
57.1	0.0024	0.0739	57.1	0.277	0.0741	57.1	1.26	0.331		57.1	0.6542	0.0792	57.1	1.581	0.09212		57.1	1.323	0.3443	57.1	3.754	0.1697		57.1	0.2134	0.08095	57.1	0.5338	0.03911		57.1	0.158	0.0758	57.1	0.475	0.0412		57.1	0.3791	0.04097	57.1	0.928	0.1258		57.1	0.374	0.0507	57.1	0.76
57.2	0.0186	0.1202	57.2	0.277	0.076	57.2	1.27	0.333		57.2	0.6736	0.104	57.2	1.561	0.1213		57.2	1.346	0.3163	57.2	3.723	0.1634		57.2	0.2134	0.1042	57.2	0.5979	0.05607		57.2	0.114	0.0364	57.2	0.452	0.0976		57.2	0.3667	0.1414	57.2	0.9661	0.1478		57.2	0.364	0.0114	57.2	0.792
57.3	0.0477	0.0932	57.3	0.261	0.0686	57.3	1.25	0.361		57.3	0.6477	0.0882	57.3	1.555	0.1322		57.3	1.359	0.3719	57.3	3.715	0.1857		57.3	0.181	0.08419	57.3	0.5325	0.04012		57.3	0.199	0.0641	57.3	0.457	0.0478		57.3	0.3315	0.1736	57.3	0.9212	0.1031		57.3	0.339	0.0983	57.3	0.785
57.4	0.0639	0.0968	57.4	0.242	0.113	57.4	1.27	0.366		57.4	0.6931	0.0304	57.4	1.538	0.1328		57.4	1.284	0.2967	57.4	3.706	0.1553		57.4	0.2523	0.1459	57.4	0.5403	0.03186		57.4	0.178	0.0604	57.4	0.463	0.0414		57.4	0.3729	0.1208	57.4	0.9688	0.1129		57.4	0.361	0.0231	57.4	0.765
57.5	0.0542	0.068	57.5	0.193	0.107	57.5	1.24	0.353		57.5	0.6931	0.0178	57.5	1.554	0.08824		57.5	1.249	0.3991	57.5	3.675	0.1328		57.5	0.2523	0.09192	57.5	0.5626	0.01765		57.5	0.139	0.143	57.5	0.474	0.0541		57.5	0.3543	0.07556	57.5	0.91	0.1315		57.5	0.37	0.0451	57.5	0.774
57.6	-0.0203	0.0801	57.6	0.242	0.0685	57.6	1.23	0.341		57.6	0.6769	0.0364	57.6	1.549	0.08193		57.6	1.281	0.3465	57.6	3.679	0.1145		57.6	0.2199	0.1259	57.6	0.4839	0.05653		57.6	0.18	0.0112	57.6	0.488	0.0418		57.6	0.4496	0.134	57.6	0.9413	0.06102		57.6	0.339	0.0514	57.6	0.742
57.7	0.0866	0.1635	57.7	0.206	0.116	57.7	1.21	0.376		57.7	0.6186	0.1206	57.7	1.531	0.08787		57.7	1.281	0.3557	57.7	3.69	0.1641		57.7	0.2685	0.09724	57.7	0.5616	0.04297		57.7	0.185	0.0625	57.7	0.453	0.0481		57.7	0.3315	0.142	57.7	0.9127	0.09696		57.7	0.382	0.0999	57.7	0.79
57.8	0.0412	0.1026	57.8	0.235	0.104	57.8	1.24	0.339		57.8	0.6672	0.0847	57.8	1.521	0.09156		57.8	1.265	0.3131	57.8	3.658	0.1392		57.8	0.1778	0.1333	57.8	0.5309	0.09569		57.8	0.139	0.135	57.8	0.464	0.113		57.8	0.4351	0.1606	57.8	0.9296	0.1632		57.8	0.382	0.0245	57.8	0.764
57.9	-0.0948	0.2629	57.9	0.2	0.1	57.9	1.21	0.341		57.9	0.651	0.0111	57.9	1.515	0.08636		57.9	1.291	0.3397	57.9	3.633	0.1464		57.9	0.249	0.0947	57.9	0.5179	0.05906		57.9	0.141	0.0859	57.9	0.465	0.0644		57.9	0.3874	0.1144	57.9	0.878	0.1099		57.9	0.376	0.0407	57.9	0.78
58	-0.2405	0.2533	58	0.255	0.0844	58	1.19	0.349		58	0.6445	0.0564	58	1.54	0.1223		58	1.288	0.3152	58	3.622	0.1537		58	0.2555	0.1154	58	0.5558	0.01364		58	0.106	0.0951	58	0.437	0.109		58	0.3688	0.07816	58	0.8926	0.138		58	0.411	0.05	58	0.745
58.1	-0.111	0.3472	58.1	0.242	0.0589	58.1	1.19	0.342		58.1	0.6607	0.0845	58.1	1.524	0.08717		58.1	1.255	0.2842	58.1	3.58	0.1245		58.1	0.2426	0.1389	58.1	0.5205	0.04295		58.1	0.0955	0.0278	58.1	0.464	0.0247		58.1	0.3418	0.1225	58.1	0.9292	0.1008		58.1	0.324	0.0985	58.1	0.76
58.2	-0.1174	0.2971	58.2	0.226	0.0791	58.2	1.19	0.339		58.2	0.6704	0.0712	58.2	1.48	0.09517		58.2	1.255	0.3362	58.2	3.631	0.1477		58.2	0.2102	0.1184	58.2	0.5341	0.03177		58.2	0.176	0.0999	58.2	0.425	0.0492		58.2	0.375	0.123	58.2	0.9195	0.09033		58.2	0.322	0.0592	58.2	0.765
58.3	0.0347	0.4185	58.3	0.3	0.0589	58.3	1.17	0.324		58.3	0.651	0.0515	58.3	1.508	0.1176		58.3	1.239	0.2802	58.3	3.567	0.1399		58.3	0.2167	0.1516	58.3	0.5419	0.05065		58.3	0.197	0.0315	58.3	0.457	0.0874		58.3	0.3149	0.116	58.3	0.9587	0.1311		58.3	0.364	0.0464	58.3	0.768
58.4	-0.1013	0.3482	58.4	0.242	0.103	58.4	1.18	0.32		58.4	0.6607	0.0771	58.4	1.484	0.09962		58.4	1.216	0.3287	58.4	3.509	0.1945		58.4	0.2361	0.08197	58.4	0.5607	0.01943		58.4	0.0914	0.0123	58.4	0.451	0.0477		58.4	0.3667	0.1333	58.4	0.8998	0.1154		58.4	0.295	0.0576	58.4	0.748
58.5	-0.043	0.3876	58.5	0.264	0.0964	58.5	1.17	0.343		58.5	0.6477	0.0528	58.5	1.492	0.05881		58.5	1.223	0.4284	58.5	3.474	0.133		58.5	0.2005	0.05564	58.5	0.5163	0.003902		58.5	0.0914	0.0839	58.5	0.412	0.14		58.5	0.3543	0.1541	58.5	0.8853	0.1037		58.5	0.39	0.0955	58.5	0.782
58.6	-0.1984	0.2456	58.6	0.206	0.108	58.6	1.17	0.328		58.6	0.6283	0.0283	58.6	1.467	0.1086		58.6	1.21	0.3435	58.6	3.513	0.1298		58.6	0.1843	0.08479	58.6	0.5241	0.09624		58.6	0.129	0.0754	58.6	0.465	0.0657		58.6	0.3729	0.08569	58.6	0.9019	0.162		58.6	0.337	0.0455	58.6	0.71
58.7	-0.1272	0.2962	58.7	0.232	0.0836	58.7	1.15	0.326		58.7	0.6121	0.0671	58.7	1.467	0.0927		58.7	1.194	0.3249	58.7	3.491	0.1217		58.7	0.1648	0.01407	58.7	0.5276	0.01562		58.7	0.102	0.11	58.7	0.45	0.0632		58.7	0.3315	0.1723	58.7	0.9087	0.104		58.7	0.316	0.0837	58.7	0.72
58.8	-0.0041	0.2666	58.8	0.203	0.026	58.8	1.14	0.351		58.8	0.6218	0.1438	58.8	1.489	0.1399		58.8	1.216	0.2783	58.8	3.521	0.1163		58.8	0.1389	0.04185	58.8	0.4778	0.01088		58.8	0.118	0.0207	58.8	0.425	0.0234		58.8	0.3501	0.07535	58.8	0.8741	0.1127		58.8	0.295	0.0557	58.8	0.727
58.9	-0.2081	0.3127	58.9	0.268	0.0337	58.9	1.15	0.334		58.9	0.5894	0.0533	58.9	1.456	0.1353		58.9	1.184	0.2625	58.9	3.492	0.1321		58.9	0.1551	0.1585	58.9	0.527	0.08613		58.9	0.133	0.0689	58.9	0.441	0.0784		58.9	0.3418	0.1588	58.9	0.8778	0.1225		58.9	0.328	0.0616	58.9	0.729
59	-0.0171	0.2609	59	0.239	0.0285	59	1.16	0.342		59	0.6056	0.0784	59	1.475	0.09807		59	1.2	0.2776	59	3.458	0.1171		59	0.1616	0.08081	59	0.5195	0.01262		59	0.11	0.0806	59	0.411	0.0535		59	0.3916	0.1542	59	0.911	0.1441		59	0.33	0.042	59	0.72
59.1	-0.1433	0.2317	59.1	0.29	0.0685	59.1	1.13	0.35		59.1	0.6251	0.0614	59.1	1.439	0.09291		59.1	1.236	0.2898	59.1	3.457	0.1676		59.1	0.1389	0.07058	59.1	0.4846	0.05045		59.1	0.166	0.0631	59.1	0.438	0.0588		59.1	0.3232	0.1688	59.1	0.8521	0.1143		59.1	0.281	0.0822	59.1	0.741
59.2	-0.1045	0.1022	59.2	0.248	0.102	59.2	1.13	0.327		59.2	0.6154	0.0617	59.2	1.451	0.1423		59.2	1.258	0.3047	59.2	3.41	0.1347		59.2	0.1487	0.09943	59.2	0.5309	0.07119		59.2	0.0872	0.0943	59.2	0.422	0.0548		59.2	0.3128	0.1253	59.2	0.8836	0.1041		59.2	0.301	0.0693	59.2	0.748
59.3	-0.1433	0.2145	59.3	0.19	0.0855	59.3	1.12	0.37		59.3	0.6024	0.1243	59.3	1.454	0.09021		59.3	1.207	0.2871	59.3	3.418	0.1523		59.3	0.1325	0.03133	59.3	0.4638	0.07246		59.3	0.139	0.0257	59.3	0.422	0.111		59.3	0.4102	0.1153	59.3	0.8669	0.1046		59.3	0.359	0.104	59.3	0.77
59.4	-0.043	0.2666	59.4	0.222	0.0896	59.4	1.11	0.339		59.4	0.6348	0.0865	59.4	1.441	0.1163		59.4	1.223	0.3019	59.4	3.416	0.0767		59.4	0.1875	0.08975	59.4	0.4726	0.05548		59.4	0.116	0.0899	59.4	0.426	0.0958		59.4	0.4081	0.1267	59.4	0.866	0.1418		59.4	0.339	0.0477	59.4	0.737
59.5	-0.0689	0.1288	59.5	0.232	0.102	59.5	1.1	0.322		59.5	0.6186	0.1476	59.5	1.427	0.1274		59.5	1.21	0.4041	59.5	3.441	0.09128		59.5	0.2296	0.07288	59.5	0.5208	0.02908		59.5	0.116	0.115	59.5	0.449	0.0663		59.5	0.3273	0.0852	59.5	0.8548	0.1463		59.5	0.285	0.055	59.5	0.75
59.6	-0.0171	0.0588	59.6	0.171	0.0592	59.6	1.11	0.359		59.6	0.5474	0.1403	59.6	1.427	0.07456		59.6	1.223	0.3547	59.6	3.403	0.09165		59.6	0.194	0.07973	59.6	0.5004	0.05055		59.6	0.0935	0.0381	59.6	0.447	0.0966		59.6	0.3667	0.1201	59.6	0.847	0.08305		59.6	0.361	0.0212	59.6	0.692
59.7	-0.098	0.0223	59.7	0.128	0.142	59.7	1.06	0.332		59.7	0.6218	0.1121	59.7	1.44	0.07471		59.7	1.203	0.2815	59.7	3.331	0.1101		59.7	0.2102	0.08226	59.7	0.528	0.01384		59.7	0.154	0.0317	59.7	0.421	0.104		59.7	0.4517	0.04805	59.7	0.8405	0.1443		59.7	0.312	0.121	59.7	0.7
59.8	0.0639	0.0321	59.8	0.187	0.0484	59.8	1.1	0.35		59.8	0.6186	0.08	59.8	1.417	0.09494		59.8	1.184	0.2811	59.8	3.367	0.1001		59.8	0.1908	0.03718	59.8	0.5335	0.08993		59.8	0.116	0.0422	59.8	0.458	0.0521		59.8	0.4392	0.1292	59.8	0.8296	0.1073		59.8	0.272	0.0303	59.8	0.712
59.9	0.025	0.1513	59.9	0.171	0.0815	59.9	1.1	0.347		59.9	0.6283	0.054	59.9	1.406	0.1411		59.9	1.165	0.296	59.9	3.348	0.1385		59.9	0.1908	0.1107	59.9	0.4762	0.0407		59.9	0.137	0.0779	59.9	0.452	0.11		59.9	0.4019	0.133	59.9	0.8401	0.1025		59.9	0.318	0.0455	59.9	0.692
60	-0.0074	0.0799	60	0.158	0.0882	60	1.08	0.337		60	0.638	0.0709	60	1.433	0.089		60	1.197	0.2962	60	3.328	0.1224		60	0.1681	0.05115	60	0.5157	0.02556		60	0.141	0.0513	60	0.422	0.0903		60	0.3708	0.2156	60	0.8557	0.1564		60	0.314	0.0625	60	0.742
60.1	-0.0851	0.0895	60.1	0.174	0.074	60.1	1.07	0.368		60.1	0.6186	0.0636	60.1	1.401	0.07671		60.1	1.174	0.3454	60.1	3.319	0.1448		60.1	0.1519	0.1235	60.1	0.5127	0.0328		60.1	0.116	0.0209	60.1	0.421	0.0206		60.1	0.4019	0.1107	60.1	0.8142	0.1491		60.1	0.345	0.0396	60.1	0.736
60.2	-0.0592	0.1068	60.2	0.245	0.083	60.2	1.06	0.338		60.2	0.6251	0.0742	60.2	1.425	0.07976		60.2	1.19	0.3534	60.2	3.306	0.1699		60.2	0.181	0.09252	60.2	0.4509	0.03288		60.2	0.0914	0.0615	60.2	0.454	0.0359		60.2	0.433	0.1267	60.2	0.8565	0.04901		60.2	0.32	0.0713	60.2	0.721
60.3	0.1125	0.0412	60.3	0.171	0.0989	60.3	1.06	0.326		60.3	0.6186	0.0869	60.3	1.389	0.1192		60.3	1.249	0.2131	60.3	3.274	0.1167		60.3	0.1616	0.06866	60.3	0.504	0.0454		60.3	0.0955	0.0382	60.3	0.421	0.0707		60.3	0.3543	0.1542	60.3	0.8774	0.1447		60.3	0.324	0.0212	60.3	0.701
60.4	0.1027	0.1593	60.4	0.184	0.0589	60.4	1.03	0.368		60.4	0.5733	0.1293	60.4	1.356	0.1107		60.4	1.21	0.299	60.4	3.288	0.1343		60.4	0.2458	0.1336	60.4	0.4758	0.07946		60.4	0.158	0.0158	60.4	0.421	0.112		60.4	0.3211	0.2467	60.4	0.8499	0.09522		60.4	0.349	0.0521	60.4	0.692
60.5	0.0801	0.1237	60.5	0.219	0.0909	60.5	1.02	0.34		60.5	0.6089	0.0619	60.5	1.408	0.04981		60.5	1.207	0.2783	60.5	3.281	0.1485		60.5	0.1551	0.07973	60.5	0.4936	0.03663		60.5	0.0603	0.0609	60.5	0.407	0.0577		60.5	0.3149	0.1122	60.5	0.8211	0.1543		60.5	0.266	0.0887	60.5	0.73
60.6	0.0445	0.0412	60.6	0.248	0.0541	60.6	1.04	0.377		60.6	0.5571	0.1093	60.6	1.325	0.09726		60.6	1.213	0.2925	60.6	3.263	0.06809		60.6	0.1843	0.1139	60.6	0.5004	0.08155		60.6	0.108	0.0968	60.6	0.426	0.0762		60.6	0.3356	0.177	60.6	0.8383	0.03234		60.6	0.322	0.0857	60.6	0.722
60.7	-0.0851	0.2675	60.7	0.158	0.094	60.7	1.01	0.378		60.7	0.5992	0.0659	60.7	1.367	0.08277		60.7	1.177	0.2656	60.7	3.236	0.108		60.7	0.1487	0.07543	60.7	0.4804	0.0404		60.7	0.149	0.0874	60.7	0.405	0.0995		60.7	0.3211	0.1522	60.7	0.8339	0.1523		60.7	0.301	0.0696	60.7	0.756
60.8	-0.1304	0.1522	60.8	0.232	0.0446	60.8	1.02	0.349		60.8	0.5312	0.0594	60.8	1.316	0.08207		60.8	1.132	0.3641	60.8	3.226	0.1556		60.8	0.194	0.0963	60.8	0.4496	0.0544		60.8	0.187	0.0477	60.8	0.368	0.0962		60.8	0.346	0.1276	60.8	0.7987	0.08514		60.8	0.291	0.0812	60.8	0.711
60.9	-0.0462	0.1208	60.9	0.193	0.0452	60.9	1.01	0.328		60.9	0.5927	0.0772	60.9	1.374	0.07988		60.9	1.106	0.3932	60.9	3.191	0.1205		60.9	0.1519	0.1204	60.9	0.5079	0.05007		60.9	0.149	0.0645	60.9	0.41	0.107		60.9	0.3066	0.1881	60.9	0.7958	0.1751		60.9	0.31	0.0577	60.9	0.732
61	-0.043	0.1319	61	0.232	0.128	61	0.986	0.339		61	0.5603	0.1043	61	1.331	0.1107		61	1.093	0.3198	61	3.228	0.09642		61	0.1648	0.05262	61	0.4561	0.02727		61	0.143	0.00786	61	0.456	0.037		61	0.3543	0.05641	61	0.8088	0.08018		61	0.258	0.1	61	0.701
61.1	-0.0948	0.1323	61.1	0.209	0.175	61.1	0.998	0.343		61.1	0.57	0.1037	61.1	1.36	0.06554		61.1	1.109	0.3032	61.1	3.208	0.1002		61.1	0.1001	0.1002	61.1	0.5127	0.07439		61.1	0.129	0.0508	61.1	0.423	0.0385		61.1	0.3211	0.1434	61.1	0.8233	0.1314		61.1	0.345	0.0668	61.1	0.731
61.2	0.0347	0.1358	61.2	0.206	0.0709	61.2	0.972	0.361		61.2	0.583	0.0932	61.2	1.353	0.07048		61.2	1.106	0.3348	61.2	3.177	0.1249		61.2	0.1292	0.03964	61.2	0.4638	0.0361		61.2	0.114	0.057	61.2	0.417	0.0553		61.2	0.3149	0.1823	61.2	0.7846	0.1152		61.2	0.301	0.0841	61.2	0.694
61.3	0.0088	0.1491	61.3	0.138	0.096	61.3	0.993	0.356		61.3	0.5797	0.0569	61.3	1.317	0.1447		61.3	1.058	0.3376	61.3	3.183	0.09014		61.3	0.1325	0.09856	61.3	0.4872	0.02191		61.3	0.172	0.095	61.3	0.427	0.0727		61.3	0.348	0.1667	61.3	0.8345	0.0966		61.3	0.305	0.0485	61.3	0.674
61.4	-0.0333	0.1836	61.4	0.222	0.103	61.4	0.991	0.341		61.4	0.5668	0.093	61.4	1.305	0.09277		61.4	1.155	0.2431	61.4	3.183	0.1015		61.4	0.1422	0.07119	61.4	0.5114	0.07259		61.4	0.133	0.0431	61.4	0.451	0.0611		61.4	0.319	0.1362	61.4	0.7647	0.1408		61.4	0.351	0.0459	61.4	0.676
61.5	0.1351	0.1579	61.5	0.19	0.0558	61.5	0.983	0.345		61.5	0.5894	0.1037	61.5	1.292	0.1222		61.5	1.116	0.2571	61.5	3.138	0.1106		61.5	0.181	0.0855	61.5	0.4509	0.0648		61.5	0.12	0.0201	61.5	0.409	0.0422		61.5	0.3004	0.2192	61.5	0.8403	0.09495		61.5	0.345	0.0888	61.5	0.663
61.6	0.0315	0.2074	61.6	0.274	0.0791	61.6	0.956	0.35		61.6	0.5733	0.0422	61.6	1.297	0.1039		61.6	1.142	0.3087	61.6	3.155	0.08393		61.6	0.2069	0.1153	61.6	0.4266	0.04551		61.6	0.0271	0.0887	61.6	0.46	0.0558		61.6	0.375	0.1635	61.6	0.7889	0.1341		61.6	0.355	0.0847	61.6	0.689
61.7	0.0153	0.0682	61.7	0.171	0.0411	61.7	0.973	0.335		61.7	0.5603	0.0543	61.7	1.292	0.0999		61.7	1.113	0.302	61.7	3.11	0.1069		61.7	0.194	0.03749	61.7	0.4535	0.09022		61.7	0.081	0.135	61.7	0.376	0.0962		61.7	0.3833	0.1957	61.7	0.8523	0.1338		61.7	0.339	0.0729	61.7	0.664
61.8	-0.0624	0.3011	61.8	0.271	0.161	61.8	0.951	0.359		61.8	0.5312	0.0797	61.8	1.352	0.07116		61.8	1.009	0.3234	61.8	3.067	0.1041		61.8	0.1843	0.09857	61.8	0.4749	0.02612		61.8	0.0707	0.0683	61.8	0.408	0.0602		61.8	0.2672	0.1104	61.8	0.8043	0.085		61.8	0.33	0.104	61.8	0.662
61.9	0.0412	0.2017	61.9	0.177	0.0573	61.9	0.949	0.329		61.9	0.515	0.0081	61.9	1.343	0.0987		61.9	1.074	0.3625	61.9	3.095	0.1645		61.9	0.1648	0.08105	61.9	0.4972	0.05815		61.9	0.18	0.0933	61.9	0.419	0.0719		61.9	0.3335	0.1665	61.9	0.78	0.1283		61.9	0.326	0.101	61.9	0.701
62	0.0153	0.168	62	0.177	0.0978	62	0.979	0.366		62	0.5959	0.043	62	1.297	0.04066		62	1.116	0.269	62	3.081	0.1244		62	0.2037	0.08736	62	0.4635	0.08828		62	0.0935	0.0369	62	0.4	0.115		62	0.3563	0.07466	62	0.7641	0.1028		62	0.299	0.00536	62	0.66
62.1	0.0412	0.0506	62.1	0.177	0.0209	62.1	0.938	0.348		62.1	0.5894	0.0378	62.1	1.28	0.1016		62.1	1.097	0.2384	62.1	3.032	0.09259		62.1	0.1228	0.07099	62.1	0.4418	0.03174		62.1	0.106	0.0523	62.1	0.404	0.0865		62.1	0.2693	0.1576	62.1	0.8088	0.1538		62.1	0.341	0.0225	62.1	0.676
62.2	0.0186	0.1345	62.2	0.248	0.0688	62.2	0.941	0.355		62.2	0.5538	0.0332	62.2	1.267	0.08639		62.2	1.058	0.3489	62.2	3.057	0.1151		62.2	0.1972	0.1312	62.2	0.4894	0.05022		62.2	0.141	0.0735	62.2	0.375	0.0846		62.2	0.3584	0.1573	62.2	0.738	0.0243		62.2	0.328	0.0662	62.2	0.648
62.3	0.0056	0.0998	62.3	0.177	0.0575	62.3	0.945	0.333		62.3	0.5603	0.0906	62.3	1.265	0.0744		62.3	1.064	0.3243	62.3	3.054	0.06862		62.3	0.1713	0.08429	62.3	0.414	0.01189		62.3	0.052	0.0803	62.3	0.439	0.044		62.3	0.3356	0.2055	62.3	0.7976	0.1732		62.3	0.341	0.0545	62.3	0.67
62.4	0.0121	0.2251	62.4	0.177	0.0566	62.4	0.929	0.359		62.4	0.6056	0.0038	62.4	1.276	0.1033		62.4	1.025	0.2721	62.4	3.033	0.1356		62.4	0.1713	0.07835	62.4	0.4379	0.01808		62.4	0.106	0.106	62.4	0.373	0.0821		62.4	0.317	0.1536	62.4	0.7835	0.08586		62.4	0.31	0.0922	62.4	0.718
62.5	-0.0203	0.0855	62.5	0.226	0.076	62.5	0.958	0.366		62.5	0.583	0.0314	62.5	1.274	0.09493		62.5	1.08	0.3159	62.5	3.047	0.1331		62.5	0.1584	0.07485	62.5	0.4982	0.06775		62.5	0.108	0.0918	62.5	0.39	0.0797		62.5	0.3149	0.2146	62.5	0.8387	0.04852		62.5	0.337	0.0898	62.5	0.646
62.6	0.1416	0.1416	62.6	0.174	0.0188	62.6	0.921	0.349		62.6	0.5538	0.0781	62.6	1.282	0.09768		62.6	1.064	0.3141	62.6	3.074	0.09468		62.6	0.1713	0.08068	62.6	0.4415	0.05357		62.6	0.125	0.072	62.6	0.406	0.0731		62.6	0.3501	0.1624	62.6	0.7222	0.0771		62.6	0.237	0.0809	62.6	0.661
62.7	0.174	0.0749	62.7	0.229	0.0231	62.7	0.91	0.377		62.7	0.5117	0.0196	62.7	1.268	0.08056		62.7	1.109	0.2794	62.7	2.992	0.1052		62.7	0.1163	0.1123	62.7	0.5034	0.07028		62.7	0.0624	0.0174	62.7	0.382	0.156		62.7	0.4019	0.1984	62.7	0.734	0.1134		62.7	0.258	0.0991	62.7	0.67
62.8	0.1448	0.0408	62.8	0.141	0.159	62.8	0.926	0.368		62.8	0.5441	0.0431	62.8	1.252	0.1076		62.8	1.054	0.233	62.8	2.959	0.1216		62.8	0.1713	0.0814	62.8	0.4502	0.07135		62.8	0.12	0.121	62.8	0.35	0.0883		62.8	0.3211	0.1606	62.8	0.6886	0.08618		62.8	0.245	0.0495	62.8	0.625
62.9	0.1286	0.1409	62.9	0.187	0.118	62.9	0.907	0.359		62.9	0.5085	0.0614	62.9	1.234	0.1432		62.9	1.054	0.322	62.9	2.956	0.1236		62.9	0.1584	0.05634	62.9	0.4289	0.04664		62.9	0.11	0.00889	62.9	0.389	0.0763		62.9	0.3087	0.1501	62.9	0.7572	0.1329		62.9	0.281	0.0866	62.9	0.63
63	0.2096	0.1302	63	0.171	0.0984	63	0.897	0.38		63	0.5279	0.1007	63	1.261	0.1204		63	0.98	0.4188	63	2.966	0.102		63	0.2393	0.08521	63	0.458	0.1005		63	0.0852	0.0619	63	0.363	0.05		63	0.3377	0.1526	63	0.78	0.05961		63	0.264	0.0418	63	0.659
63.1	0.1222	0.1692	63.1	0.154	0.0836	63.1	0.905	0.396		63.1	0.5053	0.0654	63.1	1.253	0.1157		63.1	1.032	0.3582	63.1	2.917	0.09142		63.1	0.1584	0.03527	63.1	0.426	0.06661		63.1	0.0251	0.0331	63.1	0.381	0.0617		63.1	0.2838	0.1796	63.1	0.7382	0.1519		63.1	0.326	0.0236	63.1	0.642
63.2	0.1027	0.1221	63.2	0.174	0.0492	63.2	0.848	0.358		63.2	0.5409	0.0725	63.2	1.226	0.1215		63.2	1.061	0.2774	63.2	2.95	0.1337		63.2	0.2393	0.09606	63.2	0.4619	0.0304		63.2	0.0914	0.0858	63.2	0.407	0.0868		63.2	0.3708	0.2149	63.2	0.7396	0.1607		63.2	0.264	0.0799	63.2	0.654
63.3	0.1999	0.3238	63.3	0.222	0.0992	63.3	0.886	0.34		63.3	0.4955	0.0688	63.3	1.235	0.1005		63.3	1.1	0.3071	63.3	2.916	0.05914		63.3	0.1454	0.08192	63.3	0.4768	0.1273		63.3	0.0458	0.0575	63.3	0.378	0.092		63.3	0.3087	0.1984	63.3	0.7417	0.1616		63.3	0.322	0.0298	63.3	0.624
63.4	0.1416	0.3513	63.4	0.151	0.11	63.4	0.871	0.358		63.4	0.5474	0.0903	63.4	1.225	0.1063		63.4	1.071	0.2682	63.4	2.912	0.07044		63.4	0.1422	0.04606	63.4	0.4218	0.02385		63.4	0.127	0.109	63.4	0.372	0.166		63.4	0.3273	0.143	63.4	0.7261	0.1275		63.4	0.353	0.0625	63.4	0.653
63.5	0.2549	0.1602	63.5	0.141	0.0989	63.5	0.86	0.369		63.5	0.5215	0.0918	63.5	1.238	0.09633		63.5	1.054	0.2708	63.5	2.89	0.1202		63.5	0.2102	0.04454	63.5	0.47	0.07436		63.5	0.0769	0.0476	63.5	0.387	0.0441		63.5	0.3398	0.08392	63.5	0.7166	0.1506		63.5	0.299	0.039	63.5	0.614
63.6	0.1707	0.1194	63.6	0.122	0.0888	63.6	0.877	0.375		63.6	0.5409	0.1219	63.6	1.225	0.1061		63.6	0.9994	0.2885	63.6	2.908	0.08658		63.6	0.1648	0.146	63.6	0.4434	0.06579		63.6	0.0707	0.0323	63.6	0.377	0.0949		63.6	0.3522	0.1515	63.6	0.7991	0.1014		63.6	0.324	0.048	63.6	0.669
63.7	0.1999	0.1231	63.7	0.103	0.0303	63.7	0.851	0.408		63.7	0.5182	0.0727	63.7	1.222	0.08204		63.7	1.077	0.2947	63.7	2.912	0.07463		63.7	0.2328	0.03121	63.7	0.4321	0.02188		63.7	0.127	0.109	63.7	0.354	0.0199		63.7	0.2817	0.1599	63.7	0.7583	0.1136		63.7	0.322	0.0695	63.7	0.616
63.8	0.1092	0.2345	63.8	0.132	0.06	63.8	0.865	0.394		63.8	0.5182	0.0878	63.8	1.202	0.09148		63.8	1.016	0.2904	63.8	2.862	0.06586		63.8	0.2199	0.07684	63.8	0.447	0.05738		63.8	0.0417	0.0839	63.8	0.34	0.0592		63.8	0.2962	0.06921	63.8	0.7558	0.08165		63.8	0.303	0.0358	63.8	0.673
63.9	0.2744	0.135	63.9	0.158	0.0631	63.9	0.874	0.381		63.9	0.5214	0.0418	63.9	1.191	0.094		63.9	1.022	0.3705	63.9	2.873	0.07892		63.9	0.2037	0.08923	63.9	0.4496	0.005729		63.9	0.102	0.0499	63.9	0.398	0.0949		63.9	0.3273	0.1954	63.9	0.7396	0.1163		63.9	0.297	0.0456	63.9	0.662
64	0.1643	0.3181	64	0.128	0.0758	64	0.849	0.393		64	0.5474	0.0735	64	1.185	0.09795		64	1.064	0.2834	64	2.858	0.0703		64	0.1519	0.06532	64	0.4444	0.01162		64	0.141	0.0778	64	0.396	0.0652		64	0.3211	0.1385	64	0.7545	0.03214		64	0.21	0.0416	64	0.608
64.1	0.1837	0.2061	64.1	0.154	0.0452	64.1	0.827	0.386		64.1	0.4599	0.0136	64.1	1.193	0.08673		64.1	0.9994	0.2957	64.1	2.866	0.1051		64.1	0.126	0.1269	64.1	0.4091	0.05501		64.1	0.102	0.0597	64.1	0.394	0.0816		64.1	0.2506	0.1175	64.1	0.6741	0.1376		64.1	0.212	0.0331	64.1	0.603
64.2	0.2549	0.1618	64.2	0.209	0.113	64.2	0.827	0.341		64.2	0.57	0.0374	64.2	1.199	0.1422		64.2	0.9897	0.3118	64.2	2.838	0.06971		64.2	0.1713	0.1366	64.2	0.4243	0.01611		64.2	0.0168	0.115	64.2	0.351	0.0405		64.2	0.346	0.1039	64.2	0.7131	0.1179		64.2	0.266	0.0214	64.2	0.631
64.3	0.2323	0.1945	64.3	0.209	0.0984	64.3	0.824	0.369		64.3	0.4988	0.0599	64.3	1.191	0.07319		64.3	1.032	0.3095	64.3	2.787	0.07804		64.3	0.1389	0.1076	64.3	0.4593	0.07848		64.3	0.0562	0.123	64.3	0.351	0.115		64.3	0.3398	0.1348	64.3	0.7162	0.0739		64.3	0.32	0.104	64.3	0.63
64.4	0.2841	0.227	64.4	0.226	0.0367	64.4	0.819	0.415		64.4	0.502	0.0949	64.4	1.173	0.04063		64.4	1.019	0.2957	64.4	2.818	0.063		64.4	0.1875	0.04157	64.4	0.4075	0.04202		64.4	0.0852	0.0279	64.4	0.377	0.102		64.4	0.3087	0.1285	64.4	0.7305	0.1428		64.4	0.31	0.0433	64.4	0.613
64.5	0.0736	0.1676	64.5	0.184	0.0164	64.5	0.83	0.361		64.5	0.5409	0.0595	64.5	1.168	0.08439		64.5	1.006	0.322	64.5	2.806	0.03066		64.5	0.2102	0.1011	64.5	0.4548	0.02577		64.5	0.104	0.0933	64.5	0.339	0.105		64.5	0.3398	0.1626	64.5	0.6969	0.1269		64.5	0.297	0.0308	64.5	0.632
64.6	0.0833	0.2447	64.6	0.216	0.0498	64.6	0.796	0.402		64.6	0.5085	0.0762	64.6	1.166	0.08163		64.6	0.9864	0.2776	64.6	2.796	0.08196		64.6	0.1001	0.1312	64.6	0.4376	0.1		64.6	0.129	0.102	64.6	0.341	0.0825		64.6	0.2797	0.2219	64.6	0.6903	0.09885		64.6	0.297	0.0421	64.6	0.596
64.7	0.2258	0.0689	64.7	0.184	0.0448	64.7	0.794	0.374		64.7	0.5474	0.0388	64.7	1.179	0.07467		64.7	1.012	0.3072	64.7	2.803	0.07682		64.7	0.1778	0.09513	64.7	0.4324	0.0186		64.7	0.0354	0.107	64.7	0.383	0.0747		64.7	0.2797	0.09274	64.7	0.7477	0.05476		64.7	0.31	0.0601	64.7	0.61
64.8	0.2031	0.0861	64.8	0.164	0.0263	64.8	0.776	0.381		64.8	0.5538	0.0944	64.8	1.176	0.1023		64.8	1.038	0.3089	64.8	2.774	0.06563		64.8	0.1228	0.08521	64.8	0.4392	0.06432		64.8	0.0189	0.0779	64.8	0.344	0.0536		64.8	0.2776	0.1244	64.8	0.7033	0.1045		64.8	0.227	0.0426	64.8	0.659
64.9	0.2031	0.1935	64.9	0.138	0.082	64.9	0.79	0.375		64.9	0.5279	0.093	64.9	1.141	0.02807		64.9	0.9767	0.267	64.9	2.785	0.06681		64.9	0.1713	0.06173	64.9	0.4208	0.04468		64.9	0.0935	0.0576	64.9	0.354	0.0948		64.9	0.2962	0.1653	64.9	0.752	0.1648		64.9	0.337	0.0171	64.9	0.62
65	0.297	0.1167	65	0.193	0.0429	65	0.768	0.387		65	0.4858	0.0645	65	1.17	0.06269		65	1.019	0.3055	65	2.795	0.04133		65	0.1584	0.07449	65	0.4389	0.07361		65	0.0707	0.0201	65	0.351	0.0614		65	0.319	0.2227	65	0.7315	0.1069		65	0.293	0.0928	65	0.601
65.1	0.1934	0.1634	65.1	0.132	0.0117	65.1	0.764	0.374		65.1	0.5506	0.0636	65.1	1.147	0.09244		65.1	0.9638	0.2776	65.1	2.771	0.1028		65.1	0.2134	0.0164	65.1	0.4247	0.03296		65.1	0.0499	0.0357	65.1	0.353	0.0546		65.1	0.3708	0.0852	65.1	0.6555	0.1292		65.1	0.305	0.0273	65.1	0.621
65.2	0.2323	0.1164	65.2	0.0929	0.11	65.2	0.771	0.367		65.2	0.5085	0.0739	65.2	1.169	0.05891		65.2	0.9379	0.3454	65.2	2.717	0.06752		65.2	0.2069	0.02311	65.2	0.4153	0.0542		65.2	0.104	0.052	65.2	0.407	0.0896		65.2	0.348	0.1319	65.2	0.6895	0.086		65.2	0.301	0.0236	65.2	0.584
65.3	0.2193	0.1568	65.3	0.164	0.0798	65.3	0.782	0.372		65.3	0.5506	0.0819	65.3	1.166	0.1002		65.3	0.954	0.2671	65.3	2.716	0.1025		65.3	0.1616	0.03703	65.3	0.4315	0.06293		65.3	0.0582	0.0752	65.3	0.339	0.0607		65.3	0.3045	0.2117	65.3	0.7154	0.09768		65.3	0.27	0.0677	65.3	0.649
65.4	0.1351	0.207	65.4	0.128	0.0984	65.4	0.794	0.374		65.4	0.5247	0.0488	65.4	1.149	0.0843		65.4	0.9832	0.2574	65.4	2.704	0.08421		65.4	0.1875	0.06448	65.4	0.4574	0.05462		65.4	0.0997	0.0839	65.4	0.404	0.0437		65.4	0.317	0.1975	65.4	0.7036	0.09257		65.4	0.316	0.027	65.4	0.581
65.5	0.0995	0.1549	65.5	0.128	0.104	65.5	0.756	0.383		65.5	0.4988	0.0842	65.5	1.163	0.09109		65.5	1.032	0.3095	65.5	2.689	0.02368		65.5	0.2102	0.04454	65.5	0.4214	0.01565		65.5	0.0499	0.0747	65.5	0.374	0.0163		65.5	0.3232	0.1195	65.5	0.6824	0.1318		65.5	0.252	0.0322	65.5	0.623
65.6	0.0606	0.1167	65.6	0.138	0.0964	65.6	0.759	0.411		65.6	0.4761	0.0397	65.6	1.121	0.09818		65.6	1.035	0.2776	65.6	2.762	0.0558		65.6	0.113	0.1158	65.6	0.4218	0.05608		65.6	0.108	0.0782	65.6	0.434	0.0769		65.6	0.3335	0.04215	65.6	0.7682	0.09785		65.6	0.274	0.0812	65.6	0.596
65.7	-0.03	0.0336	65.7	0.184	0.0643	65.7	0.753	0.374		65.7	0.4955	0.0518	65.7	1.142	0.1074		65.7	0.98	0.3092	65.7	2.668	0.09607		65.7	0.1713	0.1112	65.7	0.4344	0.02114		65.7	0.0748	0.0232	65.7	0.315	0.108		65.7	0.2403	0.1736	65.7	0.7112	0.1541		65.7	0.287	0.0507	65.7	0.599
65.8	0.1448	0.0853	65.8	0.174	0.0777	65.8	0.757	0.343		65.8	0.5117	0.0196	65.8	1.153	0.05398		65.8	0.9411	0.175	65.8	2.689	0.08525		65.8	0.1972	0.1348	65.8	0.415	0.01813		65.8	0.141	0.0209	65.8	0.36	0.0647		65.8	0.3066	0.1731	65.8	0.7243	0.1413		65.8	0.299	0.109	65.8	0.602
65.9	0.1481	0.1872	65.9	0.138	0.0902	65.9	0.752	0.369		65.9	0.5376	0.0471	65.9	1.144	0.07551		65.9	1.006	0.2708	65.9	2.704	0.02885		65.9	0.1972	0.1199	65.9	0.3891	0.06321		65.9	0.145	0.0621	65.9	0.335	0.0657		65.9	0.2631	0.1761	65.9	0.6928	0.1035		65.9	0.283	0.107	65.9	0.597
66	-0.0074	0.1694	66	0.209	0.142	66	0.743	0.363		66	0.5409	0.0762	66	1.124	0.08763		66	0.9638	0.2991	66	2.631	0.03956		66	0.2102	0.09724	66	0.4256	0.0238		66	0.106	0.0773	66	0.325	0.125		66	0.3149	0.079	66	0.6437	0.1605		66	0.305	0.026	66	0.596
66.1	0.2128	0.0759	66.1	0.154	0.019	66.1	0.726	0.393		66.1	0.4988	0.0517	66.1	1.14	0.08759		66.1	0.9249	0.3287	66.1	2.631	0.1546		66.1	0.1713	0.09502	66.1	0.3758	0.03777		66.1	0.133	0.0853	66.1	0.335	0.0873		66.1	0.3273	0.1501	66.1	0.7176	0.123		66.1	0.283	0.0839	66.1	0.644
66.2	0.1384	0.0632	66.2	0.161	0.0242	66.2	0.729	0.393		66.2	0.5668	0.0407	66.2	1.1	0.1089		66.2	0.9152	0.3348	66.2	2.65	0.06899		66.2	0.1908	0.1041	66.2	0.4354	0.07831		66.2	0.023	0.105	66.2	0.325	0.0991		66.2	0.3107	0.1426	66.2	0.6559	0.09192		66.2	0.283	0.0359	66.2	0.601
66.3	0.025	0.1412	66.3	0.148	0.151	66.3	0.723	0.373		66.3	0.4599	0.0599	66.3	1.111	0.08619		66.3	0.9767	0.3317	66.3	2.65	0.08061		66.3	0.1357	0.1289	66.3	0.3991	0.03791		66.3	0.0707	0.0545	66.3	0.323	0.0306		66.3	0.2755	0.1933	66.3	0.6878	0.08264		66.3	0.198	0.0695	66.3	0.563
66.4	0.0801	0.1951	66.4	0.125	0.153	66.4	0.729	0.388		66.4	0.4761	0.0262	66.4	1.102	0.07235		66.4	0.9281	0.3303	66.4	2.661	0.06818		66.4	0.1033	0.124	66.4	0.3751	0.06589		66.4	0.0499	0.105	66.4	0.33	0.0517		66.4	0.2838	0.1553	66.4	0.6464	0.09867		66.4	0.266	0.0184	66.4	0.586
66.5	0.1578	0.0086	66.5	0.174	0.152	66.5	0.689	0.389		66.5	0.5085	0.0931	66.5	1.116	0.08539		66.5	0.967	0.3509	66.5	2.613	0.06498		66.5	0.194	0.07008	66.5	0.4538	0.02063		66.5	0.0852	0.0841	66.5	0.315	0.0823		66.5	0.348	0.1427	66.5	0.7247	0.1204		66.5	0.289	0.0308	66.5	0.558
66.6	0.161	0.0458	66.6	0.148	0.116	66.6	0.722	0.375		66.6	0.5182	0.0038	66.6	1.066	0.0691		66.6	0.9508	0.2762	66.6	2.699	0.07602		66.6	0.1778	0.1091	66.6	0.3839	0.04611		66.6	0.0499	0.0677	66.6	0.326	0.0638		66.6	0.2921	0.1977	66.6	0.7251	0.1163		66.6	0.343	0.079	66.6	0.593
66.7	0.0283	0.1741	66.7	0.141	0.133	66.7	0.712	0.372		66.7	0.4923	0.0126	66.7	1.091	0.06648		66.7	0.912	0.2621	66.7	2.564	0.04553		66.7	0.2069	0.01752	66.7	0.4075	0.05165		66.7	0.0727	0.0258	66.7	0.303	0.0753		66.7	0.2817	0.157	66.7	0.7046	0.07296		66.7	0.216	0.0437	66.7	0.609
66.8	0.2064	0.2279	66.8	0.174	0.152	66.8	0.666	0.347		66.8	0.4923	0.0728	66.8	1.092	0.06817		66.8	0.9573	0.213	66.8	2.585	0.06964		66.8	0.1195	0.03307	66.8	0.4273	0.02584		66.8	0.116	0.0183	66.8	0.3	0.0733		66.8	0.2817	0.1444	66.8	0.6708	0.127		66.8	0.297	0.0308	66.8	0.553
66.9	0.1805	0.2344	66.9	0.255	0.102	66.9	0.693	0.384		66.9	0.5053	0.0518	66.9	1.09	0.07353		66.9	0.9087	0.3161	66.9	2.581	0.06707		66.9	0.1389	0.04658	66.9	0.3531	0.05787		66.9	0.0976	0.0654	66.9	0.324	0.0482		66.9	0.3543	0.1436	66.9	0.6785	0.1488		66.9	0.258	0.121	66.9	0.56
67	-0.0009	0.3136	67	0.112	0.142	67	0.679	0.392		67	0.5214	0.0543	67	1.087	0.06457		67	0.9443	0.2776	67	2.583	0.07714		67	0.1228	0.1247	67	0.446	0.02834		67	0.0748	0.0827	67	0.361	0.0878		67	0.3563	0.1206	67	0.6462	0.1332		67	0.202	0.0485	67	0.615
67.1	0.0963	0.1947	67.1	0.203	0.127	67.1	0.705	0.381		67.1	0.4826	0.0321	67.1	1.072	0.06865		67.1	0.9411	0.2828	67.1	2.546	0.1111		67.1	0.1746	0.1051	67.1	0.3748	0.02064		67.1	0.151	0.0277	67.1	0.285	0.0677		67.1	0.3128	0.1215	67.1	0.7038	0.1325		67.1	0.247	0.0506	67.1	0.611
67.2	0.1286	0.2374	67.2	0.161	0.0537	67.2	0.688	0.392		67.2	0.502	0.1015	67.2	1.057	0.09881		67.2	0.9573	0.3067	67.2	2.565	0.0404		67.2	0.1066	0.07038	67.2	0.4062	0.05747		67.2	0.0375	0.0427	67.2	0.338	0.0758		67.2	0.3978	0.1539	67.2	0.6298	0.126		67.2	0.214	0.088	67.2	0.593
67.3	0.0898	0.0871	67.3	0.18	0.0575	67.3	0.678	0.401		67.3	0.4794	0.0674	67.3	1.06	0.0753		67.3	0.9702	0.3221	67.3	2.538	0.04312		67.3	0.1746	0.01962	67.3	0.3959	0.04872		67.3	0.0955	0.0263	67.3	0.356	0.0704		67.3	0.261	0.06259	67.3	0.6743	0.1045		67.3	0.262	0.0131	67.3	0.549
67.4	0.1319	0.21	67.4	0.122	0.065	67.4	0.68	0.39		67.4	0.4923	0.0515	67.4	1.07	0.05995		67.4	0.9994	0.3021	67.4	2.514	0.03305		67.4	0.1066	0.08241	67.4	0.3706	0.05084		67.4	0.149	0.107	67.4	0.347	0.097		67.4	0.3004	0.1609	67.4	0.6735	0.1191		67.4	0.316	0.0936	67.4	0.602
67.5	0.1934	0.1382	67.5	0.161	0.164	67.5	0.653	0.399		67.5	0.4826	0.0214	67.5	1.064	0.09446		67.5	0.9443	0.2435	67.5	2.515	0.05051		67.5	0.1389	0.1108	67.5	0.4039	0.0654		67.5	0.0396	0.0309	67.5	0.328	0.0747		67.5	0.3377	0.1119	67.5	0.6739	0.09598		67.5	0.25	0.0383	67.5	0.563
67.6	-0.0592	0.2098	67.6	0.193	0.0686	67.6	0.654	0.391		67.6	0.4729	0.0696	67.6	1.069	0.08495		67.6	0.8472	0.2574	67.6	2.506	0.0824		67.6	0.1098	0.1099	67.6	0.3971	0.06767		67.6	0.0644	0.0574	67.6	0.333	0.106		67.6	0.319	0.1785	67.6	0.659	0.1115		67.6	0.254	0.027	67.6	0.58
67.7	0.106	0.089	67.7	0.122	0.142	67.7	0.657	0.388		67.7	0.5053	0.0584	67.7	1.042	0.07354		67.7	0.9184	0.2871	67.7	2.508	0.1059		67.7	0.1551	0.05641	67.7	0.3839	0.05103		67.7	0.0997	0.0233	67.7	0.318	0.0691		67.7	0.2279	0.1106	67.7	0.682	0.07926		67.7	0.247	0.0638	67.7	0.589
67.8	0.0963	0.1102	67.8	0.2	0.121	67.8	0.647	0.392		67.8	0.4729	0.0364	67.8	1.059	0.1253		67.8	0.8666	0.2458	67.8	2.512	0.1106		67.8	0.1843	0.1403	67.8	0.4075	0.0343		67.8	0.0686	0.0152	67.8	0.324	0.0395		67.8	0.3273	0.1338	67.8	0.6526	0.1047		67.8	0.239	0.0663	67.8	0.558
67.9	0.0186	0.0612	67.9	0.206	0.0394	67.9	0.661	0.375		67.9	0.4891	0.0792	67.9	1.05	0.07274		67.9	0.9087	0.2931	67.9	2.497	0.01216		67.9	0.1616	0.08147	67.9	0.3563	0.04066		67.9	0.079	0.0575	67.9	0.342	0.0842		67.9	0.232	0.1968	67.9	0.6596	0.1419		67.9	0.183	0.0536	67.9	0.542
68	0.0963	0.1843	68	0.154	0.152	68	0.628	0.423		68	0.4696	0.035	68	1.039	0.07465		68	0.8925	0.2132	68	2.487	0.07633		68	0.2037	0.1291	68	0.3709	0.03308		68	0.0748	0.0815	68	0.301	0.097		68	0.3335	0.1772	68	0.6576	0.1317		68	0.237	0.0887	68	0.589
68.1	0.106	0.3611	68.1	0.135	0.106	68.1	0.633	0.417		68.1	0.4761	0.0227	68.1	1.034	0.07235		68.1	0.8666	0.2937	68.1	2.456	0.07906		68.1	0.1875	0.09812	68.1	0.3563	0.05315		68.1	0.0582	0.0442	68.1	0.347	0.078		68.1	0.2755	0.05689	68.1	0.6339	0.09345		68.1	0.26	0.0357	68.1	0.579
68.2	0.1092	0.1476	68.2	0.158	0.076	68.2	0.645	0.407		68.2	0.5182	0.0136	68.2	1.048	0.06247		68.2	0.8763	0.2962	68.2	2.46	0.02842		68.2	0.2037	0.0449	68.2	0.3819	0.06512		68.2	0.0893	0.109	68.2	0.293	0.0272		68.2	0.3315	0.1469	68.2	0.6594	0.1798		68.2	0.314	0.0829	68.2	0.575
68.3	0.0574	0.0767	68.3	0.138	0.144	68.3	0.621	0.416		68.3	0.5182	0.0274	68.3	1.052	0.1265		68.3	0.8828	0.2851	68.3	2.467	0.04706		68.3	0.1584	0.1371	68.3	0.3742	0.08253		68.3	0.0541	0.0312	68.3	0.35	0.0832		68.3	0.3107	0.1427	68.3	0.6265	0.1224		68.3	0.258	0.0309	68.3	0.584
68.4	0.0542	0.1084	68.4	0.122	0.104	68.4	0.625	0.412		68.4	0.4502	0.0503	68.4	1.042	0.09276		68.4	0.8666	0.3272	68.4	2.432	0.06881		68.4	0.1454	0.1075	68.4	0.3505	0.05448		68.4	0.0831	0.0609	68.4	0.264	0.0579		68.4	0.3874	0.1264	68.4	0.6756	0.1404		68.4	0.32	0.0505	68.4	0.589
68.5	0.0768	0.2736	68.5	0.151	0.113	68.5	0.608	0.417		68.5	0.4988	0.0371	68.5	1.017	0.07382		68.5	0.9152	0.3384	68.5	2.434	0.03401		68.5	0.194	0.1145	68.5	0.4004	0.007642		68.5	0.0562	0.131	68.5	0.326	0.127		68.5	0.2693	0.1165	68.5	0.613	0.06879		68.5	0.274	0.0431	68.5	0.542
68.6	0.0704	0.1825	68.6	0.141	0.0815	68.6	0.601	0.398		68.6	0.5053	0.0423	68.6	1.022	0.09622		68.6	0.9152	0.3395	68.6	2.504	0.06777		68.6	0.1713	0.05886	68.6	0.3557	0.07592		68.6	-0.00186	0.059	68.6	0.267	0.0989		68.6	0.3045	0.2025	68.6	0.6329	0.1091		68.6	0.32	0.0981	68.6	0.527
68.7	0.0542	0.2257	68.7	0.122	0.11	68.7	0.621	0.44		68.7	0.4988	0.0447	68.7	1.051	0.1008		68.7	0.8958	0.2618	68.7	2.413	0.01971		68.7	0.1325	0.07835	68.7	0.3852	0.02685		68.7	0.052	0.0521	68.7	0.309	0.0763		68.7	0.2859	0.1294	68.7	0.6304	0.1447		68.7	0.264	0.0336	68.7	0.555
68.8	0.0412	0.1221	68.8	0.0929	0.121	68.8	0.602	0.377		68.8	0.515	0.0584	68.8	1.026	0.05531		68.8	0.8601	0.3465	68.8	2.431	0.09595		68.8	0.1584	0.1234	68.8	0.3806	0.02548		68.8	0.104	0.076	68.8	0.318	0.0564		68.8	0.3004	0.1782	68.8	0.6602	0.19		68.8	0.276	0.0183	68.8	0.563
68.9	-0.0171	0.0765	68.9	0.0832	0.148	68.9	0.621	0.405		68.9	0.4599	0.0363	68.9	1.013	0.1018		68.9	0.9055	0.259	68.9	2.398	0.03194		68.9	0.1519	0.0392	68.9	0.3606	0.03858		68.9	0.00435	0.0387	68.9	0.311	0.0653		68.9	0.2838	0.1179	68.9	0.6716	0.08704		68.9	0.223	0.0411	68.9	0.552
69	-0.0235	0.1721	69	0.119	0.156	69	0.613	0.404		69	0.447	0.0607	69	1.012	0.06261		69	0.8861	0.2578	69	2.407	0.03984		69	0.2005	0.1112	69	0.4169	0.03157		69	0.0209	0.0704	69	0.32	0.0803		69	0.2589	0.1077	69	0.642	0.1358		69	0.202	0.113	69	0.555
69.1	0.0801	0.1417	69.1	0.187	0.203	69.1	0.616	0.395		69.1	0.4632	0.0667	69.1	1.017	0.07928		69.1	0.8958	0.3412	69.1	2.417	0.07128		69.1	0.1746	0.05139	69.1	0.3525	0.06193		69.1	0.102	0.0416	69.1	0.293	0.0576		69.1	0.2755	0.1482	69.1	0.6348	0.05484		69.1	0.223	0.0203	69.1	0.538
69.2	0.1254	0.1518	69.2	0.125	0.127	69.2	0.602	0.401		69.2	0.4081	0.0932	69.2	1.016	0.08057		69.2	0.8342	0.3139	69.2	2.402	0.09159		69.2	0.1422	0.09461	69.2	0.4046	0.07416		69.2	0.139	0.0421	69.2	0.344	0.0927		69.2	0.2776	0.168	69.2	0.6412	0.1372		69.2	0.243	0.0586	69.2	0.552
69.3	0.0574	0.08	69.3	0.109	0.111	69.3	0.599	0.417		69.3	0.4729	0.0876	69.3	0.9974	0.08553		69.3	0.8342	0.2904	69.3	2.373	0.002067		69.3	0.1972	0.05541	69.3	0.3531	0.07313		69.3	0.0624	0.102	69.3	0.318	0.14		69.3	0.3543	0.1753	69.3	0.6134	0.09198		69.3	0.218	0.0928	69.3	0.539
69.4	0.038	0.0219	69.4	0.141	0.263	69.4	0.611	0.388		69.4	0.5053	0.0368	69.4	0.9669	0.08371		69.4	0.8666	0.2574	69.4	2.403	0.08506		69.4	0.1325	0.07575	69.4	0.3551	0.06137		69.4	0.0271	0.0821	69.4	0.323	0.0462		69.4	0.3232	0.1425	69.4	0.6055	0.1926		69.4	0.216	0.0774	69.4	0.549
69.5	0.1254	0.2163	69.5	0.122	0.131	69.5	0.558	0.393		69.5	0.4599	0.042	69.5	0.9912	0.09024		69.5	0.8181	0.2654	69.5	2.351	0.02019		69.5	0.2005	0.1146	69.5	0.3502	0.02776		69.5	0.0914	0.049	69.5	0.321	0.0881		69.5	0.3294	0.2227	69.5	0.612	0.06446		69.5	0.221	0.0977	69.5	0.522
69.6	0.0218	0.1246	69.6	0.116	0.147	69.6	0.574	0.403		69.6	0.4535	0.0921	69.6	1.01	0.08961		69.6	0.8213	0.2861	69.6	2.387	0.06975		69.6	0.1551	0.07263	69.6	0.3421	0.05739		69.6	0.0914	0.0619	69.6	0.292	0.0609		69.6	0.2776	0.131	69.6	0.6122	0.09594		69.6	0.175	0.0264	69.6	0.55
69.7	0.025	0.0885	69.7	0.067	0.0852	69.7	0.568	0.423		69.7	0.4761	0.0081	69.7	0.9828	0.07511		69.7	0.8083	0.2578	69.7	2.361	0.05663		69.7	0.1519	0.02732	69.7	0.3894	0.05499		69.7	-0.0309	0.0507	69.7	0.29	0.132		69.7	0.29	0.1451	69.7	0.6459	0.1311		69.7	0.212	0.0501	69.7	0.511
69.8	-0.0818	0.0644	69.8	0.138	0.107	69.8	0.572	0.408		69.8	0.4541	0.0775	69.8	0.9546	0.06007		69.8	0.9379	0.2912	69.8	2.33	0.03977		69.8	0.09685	0.1902	69.8	0.3262	0.05967		69.8	0.0499	0.0905	69.8	0.281	0.05		69.8	0.3045	0.1978	69.8	0.5933	0.1334		69.8	0.169	0.0707	69.8	0.559
69.9	0.025	0.155	69.9	0.0508	0.0298	69.9	0.585	0.409		69.9	0.4502	0.0478	69.9	0.9922	0.06828		69.9	0.8213	0.3057	69.9	2.358	0.03711		69.9	0.1325	0.02043	69.9	0.3709	0.04324		69.9	0.0935	0.0254	69.9	0.312	0.0916		69.9	0.2631	0.1606	69.9	0.6196	0.09594		69.9	0.266	0.0613	69.9	0.532
70	0.0898	0.1071	70	0.187	0.0631	70	0.565	0.416		70	0.4373	0.0394	70	0.9592	0.06838		70	0.831	0.2557	70	2.27	0.04987		70	0.2037	0.1238	70	0.3767	0.05829		70	0.0748	0.0614	70	0.302	0.0176		70	0.2859	0.1272	70	0.6544	0.1361		70	0.26	0.101	70	0.581
[truncated: 7 more columns]

## Sheet: Supplementary Fig. 4
WT RC			WT RC + LHCII-T			LHCII#RC			RC#LHCII			WT RC + LHCI-Td			WT RC + Td-LHCI-Td			LHCI#RC			RC#LHCI#RC
Wavelen (nm)	Abs	EQE	Wavelen (nm)	Abs	EQE	Wavelen (nm)	Abs	EQE	Wavelen (nm)	Abs	EQE	Wavelen (nm)	Abs	EQE	Wavelen (nm)	Abs	EQE	Wavelen (nm)	Abs	EQE	Wavelen (nm)	Abs	EQE
400	0.0442	0.000120772	400	0.070327	7.82579e-05	400	0.09949	4.40907e-05	400	0.06589	0.000201285	400	0.068119	6.9492e-05	400	0.063067	0.000200808	400	0.06668	0.000238667	400	0.083549	-5.26085e-06
402	0.0399	0.000181727	402	0.070377	0.000101561	402	0.09988	-6.8384e-06	402	0.065559	0.000240836	402	0.069108	6.88803e-05	402	0.062862	0.000260863	402	0.067459	0.000217387	402	0.083619	9.96627e-05
404	0.03618	9.37342e-05	404	0.071675	7.80274e-06	404	0.10085	5.95638e-05	404	0.06665	9.51217e-05	404	0.070464	9.65046e-05	404	0.063046	0.0002595	404	0.06884	0.00018054	404	0.08427	0.000194864
406	0.03225	9.18906e-05	406	0.072987	3.47779e-05	406	0.10264	8.39755e-05	406	0.0679	0.000156519	406	0.072853	5.4518e-05	406	0.063768	0.000198725	406	0.07103	0.000295011	406	0.085909	0.000198295
408	0.02838	6.6572e-05	408	0.0747	5.78933e-05	408	0.1058	9.8592e-05	408	0.069779	0.000125981	408	0.075311	7.58403e-05	408	0.06504	0.000209405	408	0.073329	0.00017317	408	0.08749	8.55311e-05
410	0.02492	7.80647e-05	410	0.07703	0.000154312	410	0.10849	0.00014521	410	0.07178	0.000141974	410	0.078191	0.000149661	410	0.06631	0.000265343	410	0.075979	0.00027748	410	0.08953	8.93864e-05
412	0.02187	8.43949e-05	412	0.078758	0.000102404	412	0.11157	9.56763e-05	412	0.07366	0.000285087	412	0.080863	3.57825e-05	412	0.067594	0.000248914	412	0.07871	0.000194853	412	0.09169	8.5171e-05
414	0.01885	0.000139086	414	0.080301	9.00531e-05	414	0.11383	7.16739e-05	414	0.07509	0.000195855	414	0.084246	9.29609e-05	414	0.068862	0.000254045	414	0.08062	0.000186633	414	0.09324	0.000156818
416	0.01714	0.000122376	416	0.082042	0.000135674	416	0.11653	8.67263e-05	416	0.07653	0.000277658	416	0.085904	0.000105234	416	0.070185	0.000277655	416	0.08302	0.000223496	416	0.09567	9.46103e-05
418	0.01565	7.47551e-05	418	0.083809	8.24976e-05	418	0.11852	0.000171874	418	0.07786	0.000289682	418	0.087827	6.80787e-05	418	0.071589	0.000281338	418	0.08575	0.000316045	418	0.09721	0.000148847
420	0.01427	9.4962e-05	420	0.084689	0.000130551	420	0.12035	0.000138718	420	0.07883	0.000318924	420	0.089256	6.09343e-05	420	0.072266	0.000370131	420	0.08658	0.000339018	420	0.0984	0.000110526
422	0.01316	8.1259e-05	422	0.086556	0.000167424	422	0.12315	0.000156498	422	0.08058	0.000361449	422	0.091468	0.000105938	422	0.073744	0.000275979	422	0.088439	0.000361752	422	0.10006	0.000235341
424	0.01235	8.55886e-05	424	0.090058	0.000175717	424	0.12926	0.000150363	424	0.08384	0.000361984	424	0.09533	0.00015476	424	0.075808	0.000372538	424	0.09075	0.000412987	424	0.10195	0.000262616
426	0.01221	0.000145758	426	0.093668	0.000242556	426	0.13421	0.000182406	426	0.08695	0.000396771	426	0.098659	0.000123716	426	0.078334	0.000452154	426	0.09372	0.000431212	426	0.10535	0.000296459
428	0.0121	0.000183786	428	0.097642	0.000269623	428	0.14052	0.000184305	428	0.09064	0.000431782	428	0.101793	0.000150773	428	0.081096	0.000448678	428	0.0972	0.000471035	428	0.1084	0.000322096
430	0.01187	0.000142594	430	0.102926	0.000283013	430	0.14768	0.000214786	430	0.09538	0.000429831	430	0.106266	0.00013261	430	0.084271	0.000452103	430	0.10121	0.000440327	430	0.11282	0.000292876
432	0.01134	0.000144876	432	0.107225	0.000356721	432	0.15523	0.00022169	432	0.09991	0.000473521	432	0.110541	0.000124701	432	0.086815	0.00051606	432	0.1048	0.000502934	432	0.11682	0.000275646
434	0.0113	0.000194884	434	0.111474	0.000361782	434	0.16233	0.000217436	434	0.10386	0.000467867	434	0.114036	0.000112752	434	0.089918	0.000565428	434	0.10861	0.000420628	434	0.12088	0.000402348
436	0.01168	0.000188304	436	0.114638	0.000371605	436	0.16703	0.000202023	436	0.10674	0.000471753	436	0.116367	9.3377e-05	436	0.091708	0.000509812	436	0.1109	0.000466665	436	0.12319	0.000305572
438	0.01128	0.000240002	438	0.114959	0.000385565	438	0.16899	0.000237614	438	0.10763	0.000501267	438	0.11663	8.61488e-05	438	0.091542	0.000518845	438	0.11103	0.000419243	438	0.12305	0.00030489
440	0.01139	0.000255037	440	0.113865	0.000382657	440	0.16756	0.00019737	440	0.10698	0.000494238	440	0.114614	9.27941e-05	440	0.089827	0.000510279	440	0.10959	0.000388039	440	0.12103	0.000358815
442	0.0118	0.000237356	442	0.11026	0.000403082	442	0.16318	0.000203648	442	0.10403	0.00049678	442	0.110556	0.000128609	442	0.086898	0.000515639	442	0.10592	0.000472101	442	0.1167	0.000330047
444	0.01114	0.000249307	444	0.104469	0.000386135	444	0.15527	0.000176159	444	0.09847	0.00049389	444	0.104992	0.000128528	444	0.082382	0.000526777	444	0.10039	0.000389933	444	0.11076	0.000340968
446	0.01142	0.000218102	446	0.098029	0.000359392	446	0.1461	0.000192727	446	0.092549	0.000460084	446	0.09919	0.000127055	446	0.077914	0.00053378	446	0.09465	0.000420531	446	0.10492	0.000336949
448	0.01179	0.00026529	448	0.092047	0.000362708	448	0.1375	0.000183472	448	0.08692	0.000482586	448	0.093406	8.21732e-05	448	0.073691	0.000482409	448	0.08923	0.000390142	448	0.0988	0.000338603
450	0.01197	0.00026032	450	0.087287	0.000390787	450	0.13062	0.000191825	450	0.08211	0.000454023	450	0.088412	9.73636e-05	450	0.06984	0.000482548	450	0.08461	0.000424985	450	0.0936	0.000307455
452	0.01226	0.000278126	452	0.084134	0.000397928	452	0.12658	0.000175013	452	0.07987	0.000480369	452	0.085181	6.24335e-05	452	0.067187	0.000486846	452	0.08123	0.000406147	452	0.08995	0.000328765
454	0.01224	0.000265701	454	0.08264	0.000408348	454	0.12507	0.000184994	454	0.07851	0.000476172	454	0.082927	6.59905e-05	454	0.065047	0.000477123	454	0.07874	0.000388187	454	0.08697	0.000352274
456	0.01272	0.000302432	456	0.083309	0.00041463	456	0.12635	0.000212199	456	0.07893	0.000504985	456	0.082436	0.000117457	456	0.064545	0.000461425	456	0.0781	0.00039313	456	0.08614	0.000348484
458	0.01283	0.000291452	458	0.08474	0.000407957	458	0.12928	0.000220561	458	0.081309	0.000504714	458	0.082746	9.29302e-05	458	0.064696	0.000473142	458	0.07855	0.000420868	458	0.0862	0.000343575
460	0.01345	0.000315795	460	0.087592	0.000409891	460	0.13354	0.000191769	460	0.08334	0.000514127	460	0.083712	0.000113832	460	0.06505	0.000454349	460	0.079919	0.000378508	460	0.08735	0.00030979
462	0.01399	0.000288881	462	0.090849	0.000421895	462	0.13795	0.000203853	462	0.08654	0.000510437	462	0.085504	8.91851e-05	462	0.06637	0.000478382	462	0.08126	0.000392685	462	0.08868	0.000355935
464	0.01389	0.000331518	464	0.093663	0.000429462	464	0.14248	0.00020134	464	0.08959	0.000533373	464	0.086711	0.000100476	464	0.067186	0.000474618	464	0.08242	0.000413139	464	0.08987	0.000316916
466	0.01393	0.000307599	466	0.096553	0.000410639	466	0.1464	0.000206229	466	0.09208	0.000523417	466	0.087761	8.21925e-05	466	0.068017	0.000474722	466	0.08347	0.000375097	466	0.09104	0.000374844
468	0.01433	0.000330844	468	0.099061	0.000431867	468	0.14892	0.000205418	468	0.09417	0.000520508	468	0.088478	6.64376e-05	468	0.06843	0.000467014	468	0.08454	0.00038287	468	0.0923	0.000379202
470	0.01484	0.000352681	470	0.099954	0.000408137	470	0.1499	0.000186239	470	0.09525	0.000521138	470	0.088841	0.000107523	470	0.068708	0.000461272	470	0.0846	0.000405673	470	0.09315	0.000349477
472	0.0149	0.00036863	472	0.099418	0.000409792	472	0.14802	0.000198511	472	0.094479	0.000503007	472	0.088185	7.80465e-05	472	0.068518	0.000434121	472	0.083999	0.000387408	472	0.09302	0.000353023
474	0.01529	0.000359321	474	0.097155	0.000400181	474	0.14372	0.000186892	474	0.0921	0.000503272	474	0.086609	9.40018e-05	474	0.067576	0.000448314	474	0.08244	0.000379901	474	0.09186	0.000340636
476	0.01527	0.000329132	476	0.093054	0.000398315	476	0.13685	0.000168464	476	0.08792	0.000472803	476	0.08359	9.49496e-05	476	0.065478	0.000440758	476	0.07951	0.000358257	476	0.08918	0.000330646
478	0.01584	0.000355877	478	0.088349	0.000365135	478	0.12978	0.000171981	478	0.08384	0.0004609	478	0.080042	6.73795e-05	478	0.062794	0.000429475	478	0.076089	0.000342274	478	0.08564	0.000308212
480	0.01615	0.000367706	480	0.083712	0.000364859	480	0.12315	0.000174581	480	0.0799	0.000457683	480	0.076111	5.97814e-05	480	0.06014	0.000408439	480	0.07242	0.000315929	480	0.082329	0.000302656
482	0.01643	0.000377955	482	0.07914	0.0003492	482	0.11697	0.000176312	482	0.075939	0.00043172	482	0.07167	9.15102e-05	482	0.057351	0.000404388	482	0.0687	0.000308471	482	0.07828	0.000272925
484	0.01674	0.000403319	484	0.075063	0.00034357	484	0.11191	0.000160822	484	0.072179	0.000448046	484	0.067871	6.59231e-05	484	0.054109	0.000387667	484	0.064849	0.000302976	484	0.074349	0.000279737
486	0.01698	0.000406282	486	0.071031	0.000347149	486	0.10667	0.000161133	486	0.068669	0.000415071	486	0.063165	7.75898e-05	486	0.051229	0.000361108	486	0.06094	0.000305538	486	0.07018	0.000294572
488	0.01732	0.000404854	488	0.066947	0.000332543	488	0.10127	0.000144236	488	0.06507	0.00040035	488	0.059168	6.71997e-05	488	0.048122	0.000373692	488	0.05689	0.000292058	488	0.06619	0.000264295
490	0.01766	0.000395091	490	0.062844	0.000303884	490	0.09587	0.000133785	490	0.06149	0.00039688	490	0.054987	7.5528e-05	490	0.04511	0.000349809	490	0.05341	0.000273387	490	0.06227	0.000279468
492	0.01798	0.000427501	492	0.058851	0.000295031	492	0.08931	0.000135817	492	0.05729	0.000389755	492	0.051082	7.82822e-05	492	0.04227	0.000331177	492	0.04958	0.000269106	492	0.05818	0.000250013
494	0.01824	0.000412956	494	0.054181	0.000295137	494	0.08249	0.000123333	494	0.05272	0.000363001	494	0.047185	5.29809e-05	494	0.039598	0.00034943	494	0.04621	0.000257644	494	0.05451	0.000252371
496	0.01844	0.000427552	496	0.049606	0.000289777	496	0.074959	0.000126277	496	0.0484	0.00034281	496	0.043726	6.50193e-05	496	0.037001	0.000318574	496	0.04288	0.000233415	496	0.05107	0.000243193
498	0.01869	0.00043655	498	0.044884	0.000266945	498	0.06725	0.000120442	498	0.04342	0.000323754	498	0.040224	7.07029e-05	498	0.034491	0.000317507	498	0.03947	0.000255352	498	0.04766	0.00025527
500	0.01878	0.000418978	500	0.040416	0.000259006	500	0.06002	0.000115932	500	0.03914	0.00031507	500	0.036969	8.08175e-05	500	0.032251	0.000309254	500	0.03634	0.000210205	500	0.04451	0.000221911
502	0.01879	0.000426827	502	0.036189	0.000244683	502	0.0534	0.000104806	502	0.03493	0.000318573	502	0.033737	6.20841e-05	502	0.030008	0.000291292	502	0.03319	0.000213531	502	0.04132	0.000209296
504	0.01916	0.00042609	504	0.032261	0.000234549	504	0.04749	0.000108246	504	0.03119	0.000288962	504	0.030703	6.54226e-05	504	0.028302	0.000291106	504	0.03038	0.000217335	504	0.03861	0.000215878
506	0.01915	0.00042149	506	0.028703	0.000220295	506	0.04229	9.7751e-05	506	0.02797	0.000278871	506	0.028239	7.24332e-05	506	0.026343	0.000278722	506	0.02768	0.000209509	506	0.03582	0.000208908
508	0.01932	0.00042231	508	0.02599	0.000203873	508	0.03791	9.18821e-05	508	0.02535	0.000269681	508	0.025505	4.01578e-05	508	0.024603	0.000272373	508	0.02505	0.000175835	508	0.03337	0.000201297
510	0.01914	0.000415951	510	0.023646	0.000207534	510	0.03456	9.10097e-05	510	0.02299	0.000257148	510	0.023658	5.45485e-05	510	0.023096	0.00026256	510	0.02312	0.000186363	510	0.03122	0.000182236
512	0.01939	0.000416621	512	0.021936	0.000195074	512	0.03193	7.94332e-05	512	0.02123	0.000250921	512	0.021828	4.08673e-05	512	0.021959	0.000241577	512	0.02161	0.000181113	512	0.0294	0.000175602
514	0.01938	0.000420679	514	0.020277	0.000184472	514	0.02967	8.15805e-05	514	0.01963	0.000238934	514	0.020191	4.00384e-05	514	0.020648	0.000251848	514	0.0199	0.000177168	514	0.02761	0.000179084
516	0.01979	0.000423489	516	0.01935	0.000195877	516	0.02813	7.25501e-05	516	0.01886	0.000238145	516	0.018979	4.2349e-05	516	0.020155	0.000252464	516	0.01881	0.00017754	516	0.02634	0.000180933
518	0.01997	0.000436352	518	0.018227	0.000193494	518	0.02664	8.19613e-05	518	0.01767	0.000246351	518	0.017676	5.60162e-05	518	0.019007	0.000231449	518	0.01714	0.00017357	518	0.02486	0.000183081
520	0.02064	0.000438566	520	0.017743	0.000208185	520	0.02573	9.00245e-05	520	0.01715	0.000247748	520	0.016786	5.7324e-05	520	0.018243	0.000252936	520	0.01631	0.000175321	520	0.0239	0.000201061
522	0.02114	0.00045466	522	0.017309	0.000198501	522	0.0252	8.57921e-05	522	0.01676	0.000249905	522	0.015907	5.33946e-05	522	0.017805	0.000247653	522	0.0155	0.000174741	522	0.02302	0.000202824
524	0.02179	0.000452185	524	0.017303	0.000227059	524	0.02503	7.80352e-05	524	0.01659	0.000244918	524	0.015092	3.68869e-05	524	0.017474	0.000238051	524	0.01498	0.00016065	524	0.02257	0.000165038
526	0.02245	0.000470964	526	0.017413	0.000213622	526	0.02499	7.61529e-05	526	0.01665	0.000271093	526	0.014814	4.69403e-05	526	0.01738	0.000254926	526	0.01444	0.000185015	526	0.02215	0.000204429
528	0.02285	0.000480082	528	0.01733	0.000225853	528	0.02512	8.33024e-05	528	0.0166	0.000258601	528	0.01451	4.49498e-05	528	0.017101	0.000248427	528	0.01424	0.000176654	528	0.02178	0.000208659
530	0.02329	0.000485565	530	0.017522	0.00022191	530	0.02527	8.47726e-05	530	0.01676	0.000267033	530	0.014198	5.67374e-05	530	0.01706	0.000246266	530	0.01411	0.000177235	530	0.02149	0.000206604
532	0.02337	0.000485683	532	0.017118	0.00022921	532	0.02524	8.89154e-05	532	0.01655	0.000264053	532	0.013701	6.24085e-05	532	0.016523	0.000261661	532	0.01354	0.000190815	532	0.02125	0.000205055
534	0.02305	0.000476558	534	0.016967	0.000223672	534	0.02532	7.70978e-05	534	0.01661	0.000265021	534	0.013639	4.48326e-05	534	0.016221	0.00026023	534	0.01338	0.000185409	534	0.02098	0.000204759
536	0.02264	0.000471112	536	0.01703	0.000225612	536	0.02535	8.21686e-05	536	0.01678	0.00026361	536	0.013409	4.88274e-05	536	0.016023	0.000253614	536	0.01324	0.000186064	536	0.02083	0.000206112
538	0.02223	0.000465103	538	0.016812	0.000215355	538	0.02535	7.91463e-05	538	0.01665	0.000257267	538	0.013212	5.16905e-05	538	0.015827	0.000253201	538	0.01318	0.0001762	538	0.0207	0.000211452
540	0.02183	0.000450047	540	0.016775	0.000204688	540	0.02529	7.52301e-05	540	0.01659	0.000242525	540	0.012949	4.80053e-05	540	0.015624	0.000245248	540	0.01295	0.00015596	540	0.02043	0.00018252
542	0.02138	0.000420338	542	0.016558	0.000192628	542	0.02479	7.72349e-05	542	0.01644	0.000236406	542	0.012773	4.60784e-05	542	0.015273	0.000236131	542	0.01265	0.000170595	542	0.02003	0.000185569
544	0.0201	0.000395996	544	0.01595	0.000175362	544	0.02403	7.93831e-05	544	0.01586	0.000223603	544	0.012516	4.33687e-05	544	0.014541	0.000223329	544	0.01242	0.000147519	544	0.01918	0.000177259
546	0.01894	0.00036732	546	0.01519	0.000166554	546	0.02332	7.05205e-05	546	0.01516	0.000218602	546	0.01202	4.98195e-05	546	0.014149	0.000212409	546	0.01173	0.000155388	546	0.01829	0.000159307
548	0.01721	0.000361496	548	0.0146	0.000160169	548	0.02197	6.5597e-05	548	0.01439	0.000218073	548	0.011524	5.02431e-05	548	0.013307	0.000213731	548	0.01122	0.000145382	548	0.01726	0.00015994
550	0.01598	0.000338679	550	0.01418	0.000169198	550	0.02111	6.66459e-05	550	0.01409	0.000207692	550	0.011118	3.79339e-05	550	0.012865	0.000194907	550	0.01092	0.000142409	550	0.01655	0.000142255
552	0.01454	0.000341443	552	0.013569	0.000168726	552	0.02024	6.79411e-05	552	0.01339	0.000203454	552	0.011084	4.2187e-05	552	0.012353	0.000200347	552	0.01048	0.000137357	552	0.01576	0.000149893
554	0.01303	0.000337746	554	0.012978	0.000178045	554	0.01959	6.99257e-05	554	0.01281	0.000198401	554	0.010569	3.35219e-05	554	0.011681	0.00020017	554	0.01021	0.000121296	554	0.01504	0.000152944
556	0.01234	0.0003323	556	0.01261	0.000168468	556	0.01883	6.76314e-05	556	0.0124	0.000195235	556	0.010341	3.93475e-05	556	0.011162	0.00019133	556	0.00992	0.000146726	556	0.01465	0.000155485
558	0.01182	0.000318288	558	0.012384	0.000178278	558	0.01857	5.86605e-05	558	0.01221	0.000193407	558	0.010147	3.59326e-05	558	0.011013	0.000199299	558	0.01001	0.000144417	558	0.01423	0.000144811
560	0.01097	0.000329229	560	0.012062	0.000182656	560	0.01825	6.20342e-05	560	0.01201	0.000202341	560	0.010376	3.84554e-05	560	0.010668	0.000194514	560	0.0096	0.000140549	560	0.01385	0.000146288
562	0.01035	0.0003155	562	0.012301	0.000176982	562	0.01834	6.74626e-05	562	0.01202	0.000194587	562	0.010264	3.40924e-05	562	0.010656	0.000205037	562	0.00968	0.000132999	562	0.01374	0.000157461
564	0.01027	0.00031794	564	0.012355	0.000173412	564	0.01862	5.7967e-05	564	0.01245	0.000194173	564	0.010524	5.26023e-05	564	0.010866	0.000185818	564	0.01002	0.00013801	564	0.01389	0.00016056
566	0.00997	0.000297486	566	0.01252	0.000185768	566	0.01893	6.4624e-05	566	0.01253	0.000191943	566	0.010878	5.32416e-05	566	0.010909	0.00018658	566	0.01028	0.000141476	566	0.01419	0.0001498
568	0.00972	0.000304524	568	0.012929	0.000188374	568	0.01938	7.12489e-05	568	0.01265	0.000208041	568	0.011046	4.1701e-05	568	0.011104	0.000196258	568	0.01051	0.00014426	568	0.01451	0.000168799
570	0.00968	0.000299311	570	0.013348	0.000191694	570	0.01996	6.79158e-05	570	0.01308	0.000207436	570	0.011598	4.78277e-05	570	0.011511	0.00019318	570	0.01091	0.000149405	570	0.01493	0.000164574
572	0.00977	0.000305179	572	0.013876	0.000194657	572	0.02075	6.9606e-05	572	0.01361	0.000214487	572	0.012037	4.66157e-05	572	0.011928	0.000201066	572	0.01156	0.000151682	572	0.0154	0.000168686
574	0.00981	0.000304349	574	0.014339	0.000197411	574	0.02141	7.15457e-05	574	0.01412	0.000219559	574	0.01247	5.66459e-05	574	0.012257	0.000203406	574	0.01191	0.000169222	574	0.01581	0.000174859
576	0.0098	0.00032248	576	0.014818	0.000205122	576	0.02211	7.49986e-05	576	0.01439	0.00023014	576	0.013223	5.06495e-05	576	0.012677	0.00021861	576	0.01231	0.000158601	576	0.01658	0.000178116
578	0.0107	0.000320336	578	0.015609	0.000219135	578	0.02318	7.71164e-05	578	0.01519	0.000243088	578	0.013836	5.3155e-05	578	0.013315	0.000215959	578	0.01323	0.000175908	578	0.01731	0.000190109
580	0.01079	0.000333044	580	0.01591	0.000230246	580	0.02387	7.85331e-05	580	0.01549	0.000243786	580	0.014336	5.80903e-05	580	0.013733	0.000234243	580	0.01345	0.000171994	580	0.01765	0.000196114
582	0.01167	0.000353839	582	0.01654	0.000239572	582	0.02473	8.16285e-05	582	0.01613	0.000259646	582	0.015098	5.46058e-05	582	0.013979	0.00023146	582	0.01406	0.000187829	582	0.01844	0.000209427
584	0.0123	0.00036263	584	0.017457	0.000252343	584	0.02594	8.61881e-05	584	0.01681	0.000268634	584	0.015598	5.90089e-05	584	0.014746	0.000237743	584	0.01458	0.00019098	584	0.01922	0.000212996
586	0.01318	0.00038312	586	0.018268	0.000262963	586	0.02713	8.78786e-05	586	0.01759	0.00027781	586	0.016183	5.84305e-05	586	0.015323	0.000252679	586	0.01526	0.000205246	586	0.02002	0.000214851
588	0.0139	0.00039755	588	0.018891	0.000278536	588	0.0282	9.36838e-05	588	0.01836	0.000281761	588	0.016607	6.39733e-05	588	0.016089	0.000261579	588	0.0156	0.000211646	588	0.02076	0.000237803
590	0.01522	0.000417387	590	0.019863	0.000274019	590	0.0297	9.74597e-05	590	0.01943	0.000293128	590	0.017383	6.23374e-05	590	0.016783	0.00028006	590	0.01647	0.000208028	590	0.02169	0.000239236
592	0.01592	0.000434492	592	0.020874	0.00029206	592	0.03081	0.000101039	592	0.02008	0.000299428	592	0.017984	6.96668e-05	592	0.017275	0.000284549	592	0.01693	0.000207507	592	0.02229	0.000239168
594	0.0166	0.000437247	594	0.021411	0.000294868	594	0.03183	9.85316e-05	594	0.02053	0.000302419	594	0.018413	6.60164e-05	594	0.017675	0.000290539	594	0.01726	0.000221316	594	0.02296	0.000257449
596	0.01741	0.000441062	596	0.022056	0.000297701	596	0.03277	0.000104669	596	0.02106	0.000305363	596	0.018928	5.78183e-05	596	0.018033	0.000288359	596	0.0178	0.000222754	596	0.02345	0.000261082
598	0.0174	0.000434986	598	0.02238	0.000292963	598	0.03321	0.000100755	598	0.02136	0.000300756	598	0.018967	6.18553e-05	598	0.01829	0.000305445	598	0.01793	0.000210439	598	0.02367	0.000266424
600	0.0172	0.000424266	600	0.022413	0.00028596	600	0.03345	9.80475e-05	600	0.02138	0.000300695	600	0.019202	7.07858e-05	600	0.018385	0.000289248	600	0.01792	0.000217653	600	0.02365	0.000254421
602	0.01656	0.000399129	602	0.022444	0.000276622	602	0.03329	9.47159e-05	602	0.02161	0.000290836	602	0.019219	6.41373e-05	602	0.01836	0.000287412	602	0.01806	0.000216344	602	0.02351	0.000256632
604	0.01529	0.000362513	604	0.022094	0.000261833	604	0.03278	9.57443e-05	604	0.0211	0.000274272	604	0.019162	6.23584e-05	604	0.017966	0.000295139	604	0.01792	0.000192532	604	0.02313	0.000251401
606	0.01367	0.000334303	606	0.021443	0.000254597	606	0.03174	9.4019e-05	606	0.02053	0.000272426	606	0.018988	5.93487e-05	606	0.017395	0.000291687	606	0.01752	0.000184708	606	0.02234	0.000249996
608	0.01192	0.000306802	608	0.020677	0.000241338	608	0.03073	9.1609e-05	608	0.0199	0.000262837	608	0.018867	5.08007e-05	608	0.017007	0.000279781	608	0.01754	0.00019325	608	0.02205	0.000229102
610	0.01038	0.000268694	610	0.020401	0.000223904	610	0.03002	9.28149e-05	610	0.01959	0.00025152	610	0.01903	6.09137e-05	610	0.016762	0.000278084	610	0.01773	0.000191889	610	0.0217	0.000224475
612	0.00908	0.00022953	612	0.019978	0.00023089	612	0.02929	8.68763e-05	612	0.01916	0.000243655	612	0.019285	6.11946e-05	612	0.016602	0.000264722	612	0.01789	0.0002016	612	0.02149	0.000208821
614	0.00783	0.000198632	614	0.019715	0.000210658	614	0.0289	9.43e-05	614	0.01888	0.000246504	614	0.019456	6.39227e-05	614	0.016525	0.000264119	614	0.0181	0.000189081	614	0.0216	0.000218254
616	0.00708	0.000191653	616	0.019755	0.000212909	616	0.02889	8.59533e-05	616	0.01901	0.000242135	616	0.020076	5.45819e-05	616	0.01686	0.000259094	616	0.01861	0.000182737	616	0.02201	0.000212435
618	0.00665	0.000179341	618	0.01989	0.000202967	618	0.02925	8.50542e-05	618	0.01913	0.00024537	618	0.02054	6.0953e-05	618	0.017063	0.000265475	618	0.01924	0.000186735	618	0.02236	0.000211197
620	0.00639	0.000158726	620	0.020087	0.000216455	620	0.02943	9.12847e-05	620	0.01934	0.000241157	620	0.02081	6.44109e-05	620	0.017143	0.000253316	620	0.01955	0.000185955	620	0.02278	0.000203148
622	0.00572	0.000155867	622	0.020088	0.000201415	622	0.02952	8.60892e-05	622	0.01935	0.000244203	622	0.020984	5.21105e-05	622	0.017259	0.000249781	622	0.01984	0.000189613	622	0.0228	0.000210961
624	0.00568	0.000148107	624	0.0201	0.000203858	624	0.02967	8.34734e-05	624	0.01928	0.000231542	624	0.021591	6.50179e-05	624	0.017453	0.000252534	624	0.02006	0.000185518	624	0.02311	0.000209434
626	0.00534	0.000148733	626	0.020158	0.000202423	626	0.02978	8.31572e-05	626	0.01948	0.000243573	626	0.021559	5.87194e-05	626	0.017424	0.000249742	626	0.02021	0.000184968	626	0.02316	0.000213351
628	0.00538	0.00013602	628	0.020481	0.000202722	628	0.03021	8.98691e-05	628	0.01967	0.000242463	628	0.021983	5.95324e-05	628	0.017867	0.000251779	628	0.02062	0.000191332	628	0.02369	0.000206083
630	0.00534	0.000139184	630	0.020559	0.000204436	630	0.03048	8.93431e-05	630	0.01989	0.000249964	630	0.022358	6.19608e-05	630	0.017809	0.000256933	630	0.02093	0.000183797	630	0.02376	0.00021194
632	0.00511	0.000131872	632	0.021032	0.00021501	632	0.03092	8.35288e-05	632	0.02007	0.000252541	632	0.022615	5.30419e-05	632	0.018076	0.000257391	632	0.02129	0.000193296	632	0.02399	0.000203708
634	0.00499	0.000132317	634	0.021597	0.000222766	634	0.03208	8.62707e-05	634	0.02099	0.000258326	634	0.023438	6.00761e-05	634	0.01857	0.000259631	634	0.02204	0.000195861	634	0.02468	0.000213512
636	0.00496	0.000129495	636	0.023168	0.000231602	636	0.03413	9.61215e-05	636	0.02232	0.000269436	636	0.024593	7.01553e-05	636	0.019358	0.000266064	636	0.02288	0.000205763	636	0.02573	0.00021584
638	0.00481	0.000122186	638	0.025183	0.000243163	638	0.03694	9.6303e-05	638	0.02399	0.000285733	638	0.025971	7.17342e-05	638	0.020315	0.000269926	638	0.02467	0.000203885	638	0.02708	0.000222358
640	0.00481	0.000124173	640	0.027791	0.000259001	640	0.04109	0.000103006	640	0.02658	0.000303038	640	0.028175	6.08534e-05	640	0.021821	0.000269947	640	0.02646	0.000220291	640	0.02907	0.000235044
642	0.00477	0.000124354	642	0.03127	0.000275337	642	0.04631	0.000109277	642	0.02989	0.000315108	642	0.030464	7.27795e-05	642	0.023509	0.000286438	642	0.02875	0.000232326	642	0.0314	0.000235988
644	0.00466	0.000116704	644	0.035006	0.000292716	644	0.0521	0.000108967	644	0.03355	0.000331146	644	0.03293	7.1144e-05	644	0.025117	0.00029624	644	0.0307	0.000241073	644	0.03352	0.000244959
646	0.00491	0.000111483	646	0.038648	0.000299736	646	0.05807	0.000120634	646	0.03705	0.000348869	646	0.03524	6.55864e-05	646	0.026851	0.000305108	646	0.03269	0.000241802	646	0.03552	0.000265551
648	0.00446	0.000119146	648	0.041626	0.000312274	648	0.06295	0.000118827	648	0.04001	0.000352045	648	0.036224	8.2601e-05	648	0.027712	0.000318585	648	0.03389	0.000246451	648	0.03675	0.000271431
650	0.00446	0.000120289	650	0.043482	0.000320872	650	0.06627	0.000118633	650	0.04187	0.000364601	650	0.037245	7.31454e-05	650	0.028528	0.000328099	650	0.03471	0.000246356	650	0.03754	0.000283103
652	0.00458	0.000123096	652	0.044209	0.000331077	652	0.06717	0.000126455	652	0.04255	0.000367151	652	0.037702	7.57885e-05	652	0.02914	0.000336324	652	0.03504	0.000261447	652	0.03796	0.000290314
654	0.00479	0.000120026	654	0.044011	0.000340283	654	0.066619	0.00011867	654	0.04215	0.000372691	654	0.038255	7.88481e-05	654	0.029594	0.000340478	654	0.03554	0.000275601	654	0.03876	0.000318377
656	0.00482	0.000124948	656	0.043978	0.000350664	656	0.06563	0.000122905	656	0.04181	0.000378273	656	0.039165	7.92698e-05	656	0.030614	0.000356488	656	0.03614	0.000275245	656	0.03977	0.000323105
658	0.00489	0.000126402	658	0.044784	0.000364482	658	0.0659	0.000127193	658	0.04203	0.000384435	658	0.041036	7.95226e-05	658	0.032203	0.00037219	658	0.03816	0.000283728	658	0.04175	0.000330124
660	0.0052	0.000136429	660	0.0465	0.000371784	660	0.06721	0.000132105	660	0.0435	0.000393659	660	0.04372	8.44379e-05	660	0.034416	0.000382525	660	0.04052	0.000298496	660	0.04453	0.000342793
662	0.0053	0.000133	662	0.049128	0.000389845	662	0.07018	0.000136565	662	0.0458	0.000403629	662	0.047427	8.05186e-05	662	0.037167	0.000396156	662	0.0441	0.000314641	662	0.0485	0.000360404
664	0.00553	0.000134003	664	0.052122	0.000388626	664	0.07379	0.000136446	664	0.04843	0.000407303	664	0.051888	8.26278e-05	664	0.040683	0.000403911	664	0.04822	0.000322707	664	0.05312	0.000381888
666	0.00583	0.000148616	666	0.055194	0.000395716	666	0.0778	0.000137357	666	0.05114	0.000409847	666	0.056753	8.20771e-05	666	0.04439	0.000418544	666	0.0532	0.000332151	666	0.05824	0.00039687
668	0.00621	0.000149874	668	0.057766	0.000396882	668	0.0813	0.000142274	668	0.05388	0.00040951	668	0.061593	8.38774e-05	668	0.047834	0.00042826	668	0.05802	0.000327239	668	0.06353	0.000403246
670	0.00635	0.000153985	670	0.059667	0.000395464	670	0.083659	0.000143192	670	0.05541	0.000417469	670	0.0655	8.30337e-05	670	0.050809	0.00042955	670	0.06224	0.000326192	670	0.06788	0.000409092
672	0.00652	0.000157256	672	0.060372	0.000395899	672	0.08427	0.000143339	672	0.05601	0.000402218	672	0.068161	8.57361e-05	672	0.052548	0.000437291	672	0.06493	0.000324657	672	0.07098	0.000403216
674	0.0067	0.000164456	674	0.059468	0.000377922	674	0.083369	0.000137944	674	0.05529	0.000400895	674	0.069397	8.18286e-05	674	0.0533	0.000432526	674	0.0663	0.000323589	674	0.07249	0.000404952
676	0.00678	0.000168989	676	0.057333	0.000362941	676	0.08073	0.000126883	676	0.05312	0.000392684	676	0.069306	7.60576e-05	676	0.052899	0.000421826	676	0.0664	0.000315832	676	0.0729	0.000403625
678	0.0074	0.000173592	678	0.054607	0.000340105	678	0.07726	0.000120883	678	0.05056	0.000372166	678	0.068563	8.70775e-05	678	0.051897	0.000414763	678	0.06571	0.000307263	678	0.07193	0.000395563
680	0.00769	0.00017833	680	0.050273	0.000318155	680	0.07195	0.000120358	680	0.0465	0.00034994	680	0.066091	7.71088e-05	680	0.049536	0.000413413	680	0.063129	0.000302838	680	0.06927	0.000375106
682	0.0077	0.000184161	682	0.044326	0.000287206	682	0.064149	0.000108237	682	0.04083	0.000325764	682	0.061211	7.09492e-05	682	0.045907	0.000397635	682	0.05829	0.000281396	682	0.06409	0.000358802
684	0.00785	0.00018307	684	0.036256	0.000252328	684	0.05305	9.15018e-05	684	0.03362	0.00028557	684	0.05341	7.15409e-05	684	0.040108	0.000383705	684	0.05074	0.000259241	684	0.05605	0.000342598
686	0.00785	0.00017889	686	0.027841	0.000220993	686	0.04103	8.49159e-05	686	0.02589	0.000252113	686	0.044247	6.53828e-05	686	0.033681	0.000357317	686	0.04169	0.00024144	686	0.04668	0.000306627
688	0.00782	0.000182909	688	0.020434	0.000188433	688	0.03035	7.15428e-05	688	0.01902	0.000216967	688	0.035233	6.37364e-05	688	0.027364	0.000336172	688	0.03299	0.000205307	688	0.03765	0.000276585
690	0.00807	0.000188564	690	0.015278	0.000161641	690	0.02266	6.28329e-05	690	0.01437	0.000192557	690	0.028259	5.39971e-05	690	0.022526	0.000310271	690	0.02601	0.000182837	690	0.03015	0.000239551
692	0.00799	0.000190272	692	0.011441	0.000140631	692	0.01715	5.7672e-05	692	0.01092	0.000158141	692	0.022734	4.90276e-05	692	0.018526	0.000277628	692	0.02051	0.000160164	692	0.02456	0.000223937
694	0.0079	0.000185811	694	0.009251	0.000126956	694	0.01362	5.35748e-05	694	0.00882	0.00014358	694	0.018611	4.53427e-05	694	0.015705	0.000246129	694	0.01671	0.000140598	694	0.02053	0.000197414
696	0.00794	0.000189677	696	0.007485	0.000119975	696	0.01103	4.76155e-05	696	0.00715	0.000121477	696	0.015547	5.03318e-05	696	0.013374	0.000209738	696	0.01363	0.000126648	696	0.01732	0.000174623
698	0.00793	0.000185913	698	0.006482	0.000109912	698	0.009349	4.4474e-05	698	0.00623	0.000113623	698	0.013165	3.1711e-05	698	0.011728	0.000198219	698	0.01139	0.00012259	698	0.01474	0.000165001
700	0.00775	0.000193338	700	0.005681	9.98039e-05	700	0.00838	4.32542e-05	700	0.00565	0.000108494	700	0.01129	4.11991e-05	700	0.010284	0.00017941	700	0.00975	0.000113256	700	0.01314	0.000149594
702	0.00781	0.00018791	702	0.005054	9.71979e-05	702	0.00755	4.07433e-05	702	0.00508	0.000103052	702	0.009877	3.16456e-05	702	0.009403	0.000167063	702	0.008369	0.000102038	702	0.01169	0.000141735
704	0.00791	0.00018228	704	0.004834	9.2892e-05	704	0.00706	3.80346e-05	704	0.00483	9.7664e-05	704	0.008689	2.98797e-05	704	0.008483	0.000150802	704	0.00745	0.000100241	704	0.01058	0.000124316
706	0.00781	0.000195058	706	0.004509	9.41765e-05	706	0.00661	3.71322e-05	706	0.00456	9.45211e-05	706	0.007751	2.88409e-05	706	0.007871	0.000142123	706	0.00667	9.08143e-05	706	0.0095	0.000125086
708	0.00797	0.00019414	708	0.004417	9.0452e-05	708	0.00657	3.27995e-05	708	0.00452	9.77509e-05	708	0.007029	3.05311e-05	708	0.007315	0.000129319	708	0.00593	8.50134e-05	708	0.00884	0.000113373
710	0.00801	0.000197822	710	0.004259	9.43716e-05	710	0.0065	3.75548e-05	710	0.00441	9.16273e-05	710	0.00625	2.67272e-05	710	0.006855	0.000122972	710	0.0053	8.688e-05	710	0.00832	0.00011055
712	0.00813	0.000196215	712	0.004243	9.10385e-05	712	0.00623	3.10497e-05	712	0.00435	9.64221e-05	712	0.005575	2.95262e-05	712	0.0062	0.000115577	712	0.00472	8.51755e-05	712	0.0076	0.000104167
714	0.00864	0.000217948	714	0.004639	9.59129e-05	714	0.00664	3.52464e-05	714	0.00466	9.45209e-05	714	0.005599	2.36712e-05	714	0.006318	0.000120338	714	0.00469	8.88636e-05	714	0.00754	0.000117216
716	0.00873	0.000211472	716	0.004286	0.000100981	716	0.00666	3.25618e-05	716	0.0044	9.67692e-05	716	0.004987	1.37447e-05	716	0.005797	0.00011179	716	0.00428	8.23046e-05	716	0.00718	0.000111069
718	0.00923	0.000218868	718	0.004495	0.000100585	718	0.00693	3.55726e-05	718	0.00471	9.80455e-05	718	0.004649	2.89947e-05	718	0.005848	0.000117157	718	0.00392	8.77696e-05	718	0.00702	0.000112282
720	0.00972	0.000229677	720	0.004632	0.000102074	720	0.00711	3.66647e-05	720	0.00484	0.000105884	720	0.004592	2.54108e-05	720	0.005852	0.000116943	720	0.00395	8.45509e-05	720	0.00693	0.000118182
722	0.01015	0.000236573	722	0.0049	0.000105255	722	0.00736	3.9238e-05	722	0.00503	0.000105245	722	0.004606	2.42169e-05	722	0.005849	0.000112969	722	0.0038	8.45625e-05	722	0.00703	0.000116207
724	0.01069	0.000251659	724	0.00501	0.000109575	724	0.0077	4.39829e-05	724	0.00512	0.00011094	724	0.00424	2.2777e-05	724	0.005707	0.000121575	724	0.00382	8.76388e-05	724	0.00687	0.000117484
726	0.01136	0.000261608	726	0.005349	0.000120266	726	0.008199	4.41795e-05	726	0.00547	0.000117223	726	0.004284	2.60168e-05	726	0.006038	0.000128186	726	0.0039	9.31042e-05	726	0.00708	0.000122689
728	0.01212	0.000271151	728	0.005696	0.000122301	728	0.00879	4.72012e-05	728	0.00595	0.00012408	728	0.004383	3.12589e-05	728	0.006341	0.000133863	728	0.00385	0.000100232	728	0.00742	0.000131854
730	0.01287	0.000281889	730	0.005896	0.000125856	730	0.009309	4.59824e-05	730	0.00605	0.000126814	730	0.004273	3.76819e-05	730	0.006296	0.000139364	730	0.00388	9.53247e-05	730	0.00752	0.000138573
732	0.01404	0.000296867	732	0.006478	0.000134323	732	0.0099	5.23843e-05	732	0.00659	0.000135238	732	0.00463	3.17953e-05	732	0.00681	0.000144389	732	0.00416	0.00010951	732	0.00808	0.000143395
734	0.01496	0.00031676	734	0.006839	0.000147389	734	0.01033	4.74775e-05	734	0.00673	0.000139979	734	0.00466	3.57738e-05	734	0.006945	0.000152711	734	0.00412	0.000116075	734	0.00837	0.000154169
736	0.0164	0.000336414	736	0.00745	0.00015847	736	0.01124	5.10632e-05	736	0.00737	0.000151113	736	0.00492	4.04487e-05	736	0.00749	0.000163971	736	0.00442	0.000115922	736	0.008809	0.00015838
738	0.01764	0.000350655	738	0.008149	0.000168946	738	0.01199	6.17742e-05	738	0.00788	0.000160793	738	0.0052	4.06821e-05	738	0.0081	0.000175344	738	0.00484	0.000125117	738	0.00949	0.000169203
740	0.01919	0.00037184	740	0.00846	0.000182009	740	0.01281	6.09409e-05	740	0.008319	0.000164239	740	0.00536	4.36296e-05	740	0.00861	0.000185032	740	0.00493	0.00013243	740	0.00993	0.000183962
742	0.02085	0.000388113	742	0.00942	0.000191462	742	0.01376	6.4122e-05	742	0.00908	0.000179608	742	0.00588	4.71788e-05	742	0.00932	0.000190424	742	0.00542	0.0001334	742	0.01085	0.000187243
744	0.02233	0.000409828	744	0.00999	0.000197893	744	0.01453	6.5141e-05	744	0.00946	0.000196633	744	0.00596	5.15688e-05	744	0.00973	0.000210642	744	0.0055	0.00013475	744	0.01135	0.000205636
746	0.02399	0.000435566	746	0.01078	0.000210458	746	0.01563	6.73018e-05	746	0.01024	0.000201499	746	0.00641	5.41795e-05	746	0.01044	0.000224734	746	0.00597	0.000143769	746	0.01204	0.000220574
748	0.02546	0.000449227	748	0.01151	0.000225372	748	0.01646	7.59947e-05	748	0.01078	0.000213615	748	0.00691	5.82556e-05	748	0.01111	0.000229345	748	0.00631	0.000156551	748	0.01285	0.00022543
750	0.02699	0.000465056	750	0.01194	0.000234523	750	0.01723	7.66467e-05	750	0.01118	0.000225724	750	0.0072	5.78622e-05	750	0.01168	0.000235253	750	0.00654	0.000160081	750	0.01341	0.000234294
752	0.02804	0.000480294	752	0.01258	0.000241217	752	0.0177	7.90059e-05	752	0.01161	0.000233234	752	0.00742	6.14298e-05	752	0.01194	0.000249983	752	0.00674	0.000165062	752	0.01379	0.000241833
754	0.02923	0.000495531	754	0.01316	0.000251068	754	0.01855	7.7286e-05	754	0.01213	0.000234712	754	0.00776	6.0845e-05	754	0.0125	0.000260302	754	0.00701	0.000167951	754	0.01444	0.000238358
756	0.02991	0.00050547	756	0.01334	0.000259687	756	0.01885	8.05834e-05	756	0.01233	0.000236415	756	0.00789	5.63493e-05	756	0.01265	0.000261068	756	0.00726	0.000177521	756	0.01458	0.000260929
758	0.02998	0.000506662	758	0.01332	0.000257014	758	0.01905	8.12485e-05	758	0.01258	0.000239146	758	0.00775	6.73098e-05	758	0.0128	0.0002659	758	0.0071	0.000174576	758	0.01478	0.000256317
760	0.02946	0.00051386	760	0.01321	0.000254862	760	0.01885	7.93172e-05	760	0.01226	0.000235951	760	0.00781	6.07082e-05	760	0.01253	0.000258491	760	0.00721	0.000170082	760	0.01434	0.000256913
762	0.02836	0.000510733	762	0.01267	0.000249438	762	0.01815	7.11387e-05	762	0.01183	0.000230069	762	0.00745	6.2688e-05	762	0.0121	0.000254997	762	0.00694	0.000164163	762	0.01412	0.000264295
764	0.02693	0.000493402	764	0.01207	0.000236574	764	0.01722	7.3304e-05	764	0.01144	0.000228499	764	0.00706	5.99278e-05	764	0.01145	0.000247197	764	0.00659	0.000167153	764	0.01323	0.0002566
766	0.02507	0.000469611	766	0.01129	0.000222617	766	0.01627	6.36994e-05	766	0.01072	0.000216343	766	0.00662	6.00321e-05	766	0.01074	0.000239202	766	0.00619	0.000153178	766	0.01255	0.000232296
768	0.02325	0.000451152	768	0.01046	0.000211687	768	0.01515	6.21381e-05	768	0.01006	0.000210211	768	0.00611	5.69925e-05	768	0.00998	0.000230257	768	0.00574	0.000148931	768	0.01174	0.000228543
770	0.0213	0.000430437	770	0.00952	0.000200797	770	0.01409	6.38986e-05	770	0.00942	0.000196009	770	0.00556	4.66464e-05	770	0.0091	0.000209529	770	0.00535	0.000135735	770	0.01099	0.000217066
772	0.02024	0.000410198	772	0.00909	0.000189505	772	0.01333	5.6781e-05	772	0.00903	0.000188203	772	0.00528	5.19431e-05	772	0.00865	0.000203044	772	0.00516	0.000134259	772	0.01039	0.000207119
774	0.01921	0.000400654	774	0.0085	0.000177	774	0.01266	5.85192e-05	774	0.00869	0.000180778	774	0.00501	4.93196e-05	774	0.00816	0.000195051	774	0.00492	0.000121565	774	0.01001	0.000199359
776	0.01882	0.000400185	776	0.00838	0.000171969	776	0.01277	5.48999e-05	776	0.00871	0.000172017	776	0.00506	4.53395e-05	776	0.00806	0.000191469	776	0.0049	0.000123589	776	0.0098	0.000187718
778	0.01932	0.000399133	778	0.00869	0.000173885	778	0.01297	6.00411e-05	778	0.00908	0.000179714	778	0.00508	5.30519e-05	778	0.00835	0.000200014	778	0.00507	0.000128261	778	0.01048	0.000189679
780	0.02041	0.000413628	780	0.009079	0.000177179	780	0.01362	6.04116e-05	780	0.00941	0.000178287	780	0.00535	4.25381e-05	780	0.00883	0.000197354	780	0.0052	0.000126421	780	0.011	0.000194781
782	0.0217	0.000430463	782	0.00942	0.000176523	782	0.01453	6.244e-05	782	0.01016	0.000194124	782	0.00564	5.16888e-05	782	0.00903	0.000216492	782	0.00535	0.000129316	782	0.01176	0.000199162
784	0.02397	0.000457349	784	0.0105	0.000198716	784	0.01599	6.45594e-05	784	0.01127	0.00020462	784	0.00624	5.6598e-05	784	0.01012	0.000229034	784	0.00615	0.000139835	784	0.01299	0.00021462
786	0.02685	0.000489489	786	0.01191	0.000217016	786	0.018	7.03288e-05	786	0.01264	0.000218704	786	0.00692	5.33738e-05	786	0.01132	0.000246759	786	0.00701	0.000156206	786	0.01444	0.000225281
788	0.03048	0.000529073	788	0.01351	0.000238739	788	0.02047	8.13603e-05	788	0.01419	0.000241418	788	0.00797	6.78131e-05	788	0.01292	0.000269438	788	0.00805	0.00017129	788	0.01674	0.000243079
790	0.03464	0.000570001	790	0.01528	0.000252379	790	0.02317	8.07812e-05	790	0.01591	0.000253269	790	0.00885	6.06342e-05	790	0.01434	0.000300654	790	0.00904	0.000181011	790	0.01875	0.000269347
792	0.03964	0.000612851	792	0.01769	0.000287738	792	0.02662	9.29842e-05	792	0.01823	0.000283891	792	0.01013	7.31551e-05	792	0.01668	0.000334294	792	0.01039	0.000190392	792	0.02137	0.000296649
794	0.04546	0.000660163	794	0.02026	0.000312096	794	0.03033	9.72655e-05	794	0.02079	0.000306985	794	0.01182	7.83392e-05	794	0.01909	0.000365021	794	0.01209	0.000212356	794	0.02458	0.000316901
796	0.05134	0.000716287	796	0.02285	0.000347168	796	0.03424	0.000103	796	0.02337	0.000327387	796	0.0132	7.93379e-05	796	0.02138	0.00038602	796	0.0134	0.000231582	796	0.02745	0.000343535
798	0.05749	0.000751268	798	0.02553	0.000361722	798	0.03846	0.00011332	798	0.02562	0.000349832	798	0.01487	9.21316e-05	798	0.0241	0.000422263	798	0.01491	0.000245381	798	0.03062	0.000376276
800	0.06316	0.000797999	800	0.02831	0.000392769	800	0.04214	0.000116269	800	0.02793	0.000367271	800	0.01631	9.539e-05	800	0.02639	0.000455127	800	0.0164	0.000260337	800	0.03318	0.000396911
802	0.06752	0.000797638	802	0.03025	0.000402742	802	0.045	0.000117717	802	0.02935	0.000386831	802	0.01731	0.00010263	802	0.02843	0.000469727	802	0.01714	0.000263446	802	0.0352	0.00042304
804	0.06947	0.00081413	804	0.03086	0.00041958	804	0.04585	0.000120322	804	0.02955	0.000381068	804	0.01771	0.000105378	804	0.02896	0.000469456	804	0.0172	0.000270082	804	0.03544	0.000431751
806	0.06976	0.000812688	806	0.03101	0.000429627	806	0.04623	0.00011598	806	0.02934	0.000393013	806	0.01803	0.000102566	806	0.02906	0.000468792	806	0.0173	0.000266672	806	0.03506	0.000431397
808	0.06743	0.000822761	808	0.03007	0.000421255	808	0.04439	0.000117	808	0.02798	0.000382841	808	0.01733	0.0001086	808	0.02833	0.00047778	808	0.01671	0.000264797	808	0.03356	0.000429515
810	0.06369	0.000793385	810	0.02851	0.000405765	810	0.04144	0.000115329	810	0.02587	0.000368885	810	0.01653	9.98669e-05	810	0.02702	0.000459143	810	0.01531	0.000269895	810	0.031	0.000425882
812	0.05834	0.000768905	812	0.02622	0.000386421	812	0.03763	0.000108187	812	0.02338	0.000348468	812	0.01523	9.36752e-05	812	0.02485	0.000427206	812	0.01406	0.000241254	812	0.02805	0.000403301
814	0.05266	0.000712083	814	0.02379	0.00036051	814	0.03351	0.000101714	814	0.02066	0.000325832	814	0.01375	8.14047e-05	814	0.02257	0.00039869	814	0.01238	0.000232199	814	0.0248	0.000381343
816	0.04548	0.000659288	816	0.02046	0.000327503	816	0.0291	9.41536e-05	816	0.01773	0.000302133	816	0.01183	7.86027e-05	816	0.01958	0.000367268	816	0.01061	0.000198758	816	0.02127	0.000348956
818	0.03868	0.000622394	818	0.01756	0.00028839	818	0.02504	8.42109e-05	818	0.0152	0.000273416	818	0.01021	6.43303e-05	818	0.0168	0.000322039	818	0.00915	0.000187354	818	0.01836	0.000326645
820	0.03234	0.000563613	820	0.0147	0.000265704	820	0.02099	7.61208e-05	820	0.01322	0.000246091	820	0.00862	6.5019e-05	820	0.01414	0.000282968	820	0.0077	0.000176511	820	0.01552	0.000303321
822	0.02675	0.000513637	822	0.01198	0.000240292	822	0.01774	7.20001e-05	822	0.01101	0.000228239	822	0.00697	4.5049e-05	822	0.01156	0.000261787	822	0.00635	0.000174424	822	0.0134	0.000271595
824	0.02282	0.000476486	824	0.01012	0.000215571	824	0.01548	6.91791e-05	824	0.01005	0.000213353	824	0.00591	5.83726e-05	824	0.00998	0.000228109	824	0.00561	0.000130113	824	0.01183	0.000248855
826	0.02004	0.000440117	826	0.00894	0.000179805	826	0.01399	6.18012e-05	826	0.00916	0.000192955	826	0.00522	3.81483e-05	826	0.00866	0.000205281	826	0.00522	0.000139617	826	0.01101	0.00021956
828	0.01822	0.000415863	828	0.007979	0.000173763	828	0.01288	6.26345e-05	828	0.00873	0.00019309	828	0.00488	3.54363e-05	828	0.00783	0.000202156	828	0.00492	0.00013063	828	0.01002	0.000209261
830	0.01686	0.000397513	830	0.00739	0.000166955	830	0.01212	5.72732e-05	830	0.007979	0.000181714	830	0.00461	4.51563e-05	830	0.00701	0.000175699	830	0.00471	0.000126446	830	0.0097	0.000196886
832	0.0165	0.000388752	832	0.00718	0.000177525	832	0.01196	5.79269e-05	832	0.007939	0.000182237	832	0.00431	3.05545e-05	832	0.00727	0.000178401	832	0.0046	0.000116682	832	0.00949	0.000197187
834	0.01644	0.000382686	834	0.00741	0.000170536	834	0.0118	5.07796e-05	834	0.00813	0.000178079	834	0.00442	3.629e-05	834	0.00708	0.00017427	834	0.00453	0.000122571	834	0.00955	0.000189022
836	0.01706	0.000392849	836	0.00757	0.000173395	836	0.01222	6.1417e-05	836	0.008189	0.000187053	836	0.00464	4.08862e-05	836	0.00725	0.000175102	836	0.00467	0.000121608	836	0.00973	0.000190773
838	0.01769	0.000393673	838	0.00804	0.000168343	838	0.01281	6.49629e-05	838	0.00854	0.000191255	838	0.00478	3.3926e-05	838	0.00778	0.000174665	838	0.00495	0.000117056	838	0.01021	0.000193619
840	0.01841	0.000400678	840	0.007929	0.000163948	840	0.01294	6.47878e-05	840	0.00856	0.000196333	840	0.0049	3.62459e-05	840	0.00782	0.000189986	840	0.00493	0.00012441	840	0.0103	0.00020465
842	0.01948	0.000428694	842	0.008789	0.000183253	842	0.01374	6.05416e-05	842	0.00907	0.00020093	842	0.00527	3.69026e-05	842	0.00847	0.000189067	842	0.00545	0.000123885	842	0.01088	0.000201849
844	0.02073	0.000429157	844	0.00914	0.000176753	844	0.01446	6.64701e-05	844	0.00945	0.000194572	844	0.00547	3.01185e-05	844	0.00888	0.000200064	844	0.00559	0.000122392	844	0.01124	0.000198756
846	0.02185	0.000444107	846	0.00981	0.000186343	846	0.0151	6.59035e-05	846	0.0099	0.000203464	846	0.00602	4.53303e-05	846	0.00957	0.000206776	846	0.00598	0.000125835	846	0.01171	0.000207778
848	0.02308	0.000466555	848	0.01027	0.000195862	848	0.01549	7.47081e-05	848	0.01014	0.000209261	848	0.00617	5.09098e-05	848	0.00983	0.000210524	848	0.00581	0.000141658	848	0.01194	0.00022081
850	0.02429	0.000464557	850	0.01084	0.000206611	850	0.01608	7.07421e-05	850	0.01033	0.000212355	850	0.00636	4.17828e-05	850	0.01041	0.000218594	850	0.0059	0.000139204	850	0.01202	0.000220014
852	0.02547	0.000480756	852	0.01115	0.000208225	852	0.01662	6.66718e-05	852	0.01025	0.00021904	852	0.00657	4.88042e-05	852	0.01087	0.000232109	852	0.0061	0.000134972	852	0.01219	0.000231679
854	0.02671	0.000491229	854	0.01194	0.000215338	854	0.01715	7.73987e-05	854	0.01087	0.000216195	854	0.00695	4.97503e-05	854	0.01133	0.000242904	854	0.00642	0.000142893	854	0.01297	0.000227544
856	0.02771	0.00050949	856	0.01236	0.000226081	856	0.01781	6.4257e-05	856	0.01113	0.000223705	856	0.00746	5.25664e-05	856	0.01191	0.000253317	856	0.00661	0.000129965	856	0.01288	0.000235952
858	0.02849	0.000504811	858	0.01264	0.000222031	858	0.01819	6.85611e-05	858	0.01127	0.000217013	858	0.00756	4.86309e-05	858	0.01224	0.000254565	858	0.00682	0.00014371	858	0.01305	0.000236356
860	0.029	0.000517105	860	0.01302	0.000219283	860	0.01826	7.26312e-05	860	0.01107	0.000211726	860	0.00756	5.3456e-05	860	0.01234	0.000248063	860	0.00662	0.000134731	860	0.01284	0.000234636
862	0.0299	0.000521421	862	0.01349	0.000234473	862	0.01839	7.09099e-05	862	0.01124	0.000211398	862	0.00807	5.34737e-05	862	0.01282	0.000256925	862	0.00689	0.000132499	862	0.0132	0.00023645
864	0.03003	0.000527443	864	0.01339	0.000236951	864	0.01874	7.029e-05	864	0.01119	0.000212521	864	0.00784	4.47822e-05	864	0.01275	0.000265022	864	0.00672	0.000128362	864	0.01306	0.000240669
866	0.03022	0.000526974	866	0.01344	0.000231826	866	0.01869	6.98882e-05	866	0.01113	0.000218635	866	0.00792	5.32925e-05	866	0.01305	0.000259532	866	0.00662	0.000127829	866	0.0129	0.000240287
868	0.0301	0.000513344	868	0.01345	0.000224144	868	0.01855	6.57492e-05	868	0.01094	0.000196684	868	0.0078	5.85784e-05	868	0.01281	0.000261869	868	0.00652	0.000127873	868	0.01271	0.000232099
870	0.03007	0.000513372	870	0.01349	0.000223953	870	0.0183	5.67714e-05	870	0.01093	0.00019882	870	0.00781	4.47084e-05	870	0.01295	0.000253761	870	0.00648	0.000130941	870	0.01245	0.000227046
872	0.02955	0.000496209	872	0.01318	0.000224006	872	0.01787	6.27747e-05	872	0.01048	0.000197564	872	0.00781	4.58022e-05	872	0.01275	0.00025082	872	0.00632	0.000121703	872	0.0121	0.000222783
874	0.02912	0.000495574	874	0.01297	0.000218844	874	0.01749	6.28762e-05	874	0.01024	0.000191422	874	0.00781	4.38715e-05	874	0.01259	0.00024517	874	0.00634	0.000122133	874	0.01162	0.000223648
876	0.02807	0.000481239	876	0.01259	0.000215401	876	0.01674	5.71086e-05	876	0.009719	0.000177486	876	0.00737	4.59506e-05	876	0.01186	0.000238006	876	0.00584	0.000110343	876	0.0111	0.00021468
878	0.02711	0.000470099	878	0.01207	0.000214023	878	0.01648	5.9708e-05	878	0.00941	0.000175805	878	0.00718	4.59679e-05	878	0.01155	0.000231112	878	0.0056	0.00010668	878	0.01049	0.000207724
880	0.02623	0.000459702	880	0.01175	0.000205578	880	0.01569	5.47202e-05	880	0.0088	0.000167633	880	0.00704	5.27359e-05	880	0.01099	0.000228727	880	0.00541	0.00010219	880	0.01004	0.000196861
882	0.02486	0.000438294	882	0.01106	0.000192486	882	0.01474	5.35416e-05	882	0.00843	0.000159833	882	0.00654	4.24483e-05	882	0.01037	0.000224769	882	0.00497	0.000109649	882	0.00959	0.000190395
884	0.02375	0.000423819	884	0.01083	0.000178116	884	0.01407	4.73264e-05	884	0.00816	0.000151125	884	0.00637	3.32366e-05	884	0.01012	0.000215441	884	0.00491	9.04521e-05	884	0.00912	0.000175736
886	0.02216	0.000404892	886	0.00994	0.000174084	886	0.01303	4.3648e-05	886	0.00742	0.00014852	886	0.00586	3.30943e-05	886	0.00936	0.000206436	886	0.00436	9.90257e-05	886	0.00825	0.000170916
888	0.02104	0.000381999	888	0.00943	0.000164106	888	0.01256	3.9828e-05	888	0.00717	0.000135437	888	0.00554	3.54836e-05	888	0.00895	0.000193628	888	0.00413	9.28712e-05	888	0.00782	0.000164751
890	0.01969	0.000371105	890	0.0088	0.000158772	890	0.01159	3.66065e-05	890	0.00652	0.000125405	890	0.00524	3.66431e-05	890	0.00812	0.00017872	890	0.00384	7.82152e-05	890	0.007	0.000162774
892	0.01804	0.000355262	892	0.008149	0.000151437	892	0.01064	3.43814e-05	892	0.006	0.000121274	892	0.0047	2.94696e-05	892	0.007769	0.000169415	892	0.00343	7.72136e-05	892	0.00652	0.000153018
894	0.01681	0.000334059	894	0.0075	0.000138833	894	0.00984	3.15514e-05	894	0.00562	0.000114628	894	0.00456	3.09797e-05	894	0.00706	0.000164546	894	0.00319	7.48228e-05	894	0.00604	0.000136031
896	0.01541	0.000319537	896	0.0068	0.000132867	896	0.009049	2.97376e-05	896	0.00502	0.000102883	896	0.00387	2.70245e-05	896	0.006359	0.000148546	896	0.00293	6.66626e-05	896	0.00557	0.000133783
898	0.01386	0.000292454	898	0.00613	0.000123025	898	0.00809	2.68614e-05	898	0.00466	9.90369e-05	898	0.00362	2.43246e-05	898	0.00547	0.000146262	898	0.00248	6.24104e-05	898	0.00481	0.000121693
900	0.01282	0.000282453	900	0.00546	0.000112947	900	0.00761	2.60715e-05	900	0.00423	8.72949e-05	900	0.0033	2.61404e-05	900	0.00515	0.000128088	900	0.00196	6.05353e-05	900	0.00446	0.0001091
902	0.01143	0.000258357	902	0.00492	0.000108803	902	0.00679	2.66001e-05	902	0.00379	8.00743e-05	902	0.003	1.2512e-05	902	0.00476	0.000120352	902	0.00198	5.88218e-05	902	0.0038	9.54992e-05
904	0.01038	0.000248055	904	0.0045	9.78966e-05	904	0.00617	2.89699e-05	904	0.00355	7.39623e-05	904	0.00274	1.53732e-05	904	0.00431	0.000109116	904	0.00182	4.97067e-05	904	0.00351	9.71238e-05
906	0.0093	0.00021576	906	0.00392	9.19063e-05	906	0.00553	2.03592e-05	906	0.00303	6.95719e-05	906	0.00242	2.02917e-05	906	0.00366	9.57625e-05	906	0.00142	4.88417e-05	906	0.00303	9.1447e-05
908	0.00821	0.000206534	908	0.00343	8.07174e-05	908	0.00496	2.42825e-05	908	0.0028	5.6681e-05	908	0.00222	1.67981e-05	908	0.00328	9.52007e-05	908	0.00129	4.22449e-05	908	0.00272	7.9201e-05
910	0.00728	0.000188607	910	0.0032	7.35522e-05	910	0.00443	1.41636e-05	910	0.00261	5.32947e-05	910	0.00205	1.7161e-05	910	0.003	8.90992e-05	910	0.00122	3.92301e-05	910	0.00231	8.01402e-05
912	0.00645	0.000179768	912	0.00266	6.99502e-05	912	0.00406	2.10725e-05	912	0.00227	4.65489e-05	912	0.00162	1.57226e-05	912	0.00254	7.74398e-05	912	0.00087	3.98617e-05	912	0.00199	7.03286e-05
914	0.00558	0.000157108	914	0.00235	6.27276e-05	914	0.00345	1.13002e-05	914	0.002	4.49751e-05	914	0.00147	1.40928e-05	914	0.00212	6.26633e-05	914	0.00092	2.59705e-05	914	0.00168	6.06718e-05
916	0.00484	0.000139848	916	0.00213	5.94737e-05	916	0.00335	1.39402e-05	916	0.00202	3.50899e-05	916	0.00138	7.8153e-06	916	0.00206	6.19171e-05	916	0.00071	2.94116e-05	916	0.00156	4.96356e-05
918	0.00411	0.000129017	918	0.00167	4.78188e-05	918	0.00282	1.28066e-05	918	0.00159	3.72152e-05	918	0.00107	9.54146e-06	918	0.00146	5.44916e-05	918	0.00051	3.12239e-05	918	0.00123	4.65673e-05
920	0.00337	0.000115567	920	0.00136	4.52314e-05	920	0.00242	1.09914e-05	920	0.00136	3.5675e-05	920	0.00081	9.60961e-06	920	0.00113	4.42172e-05	920	0.00042	2.75415e-05	920	0.00087	3.34451e-05
922	0.0028	0.000107707	922	0.00108	4.53424e-05	922	0.00206	1.4107e-05	922	0.00111	2.78399e-05	922	0.00092	1.67913e-05	922	0.00096	4.38505e-05	922	0.0002	2.06924e-05	922	0.0007	3.34263e-05
924	0.00243	9.03579e-05	924	0.00106	3.60624e-05	924	0.0019	1.05465e-05	924	0.00119	2.86614e-05	924	0.00078	5.98645e-06	924	0.00083	4.07897e-05	924	0.00026	2.23645e-05	924	0.00066	3.71906e-05
926	0.00216	7.66944e-05	926	0.00091	2.7373e-05	926	0.00185	6.51813e-06	926	0.00121	2.60113e-05	926	0.0008	1.15438e-05	926	0.00077	3.86212e-05	926	0.00035	1.97978e-05	926	0.00068	2.74739e-05
928	0.00173	7.05731e-05	928	0.00054	3.08966e-05	928	0.00158	1.40785e-05	928	0.00074	2.96705e-05	928	0.00049	8.05342e-06	928	0.00058	3.02758e-05	928	7e-05	1.33819e-05	928	0.00039	2.4493e-05
930	0.00137	6.95363e-05	930	0.00052	2.9694e-05	930	0.00158	6.6399e-06	930	0.00085	2.8631e-05	930	0.00065	8.55897e-06	930	0.00059	2.82045e-05	930	0.00021	1.45592e-05	930	0.00049	2.67426e-05
932	0.0012	6.09729e-05	932	0.00032	2.63576e-05	932	0.00131	9.3621e-06	932	0.00069	1.98944e-05	932	0.00037	5.94118e-06	932	0.0002	2.05543e-05	932	-5e-05	1.66836e-05	932	0.00027	2.13646e-05
934	0.00064	5.423e-05	934	0.00018	2.25838e-05	934	0.00093	4.62353e-06	934	0.00071	1.57799e-05	934	0.00045	8.71025e-06	934	0.00016	2.3416e-05	934	-0.00015	1.39601e-05	934	0.00015	1.65256e-05
936	0.00074	5.28242e-05	936	0.00014	1.52565e-05	936	0.00114	4.43862e-06	936	0.00047	1.47275e-05	936	0.00033	5.90863e-06	936	0.00017	2.75439e-05	936	-5e-05	1.97834e-05	936	0.0001	1.96658e-05
938	0.00046	3.84848e-05	938	3e-05	1.74192e-05	938	0.00119	1.20181e-06	938	0.00044	1.08743e-05	938	0.00043	7.2396e-06	938	0.00016	1.78209e-05	938	-1e-05	8.5e-06	938	0.00012	1.15482e-05
940	0	4.23665e-05	940	0	1.38751e-05	940	0.00094	4.59118e-06	940	0.00039	9.87992e-06	940	0	4.56214e-06	940	0	2.25782e-05	940	0	1.64758e-05	940	0	2.29848e-05

## Sheet: Supplementary Fig. 8
	LHCII-T		LHCI-T		RC4C		RCC+LHCII-T		RC4C+Td-dLHCII		RCC+LHCI-Td		RCC+Td-LHCI-Td			RCC+LHCII-T		RC4C+Td-dLHCII		RCC+LHCI-Td		RCC+Td-LHCI-Td
Vol	A280	A673	A280	A673	A280	A673	A280	A673	A280	A673	A280	A673	A280	A673		Fraction (ml)	RC/LHC Ratio	Fraction (ml)	RC/LHC Ratio	Fraction (ml)	RC/LHC Ratio	Fraction (ml)	RC/LHC Ratio
40	-0.000153347	9.84574e-05	-0.000302158	-0.000138295	-0.000408095	0.00437657	-0.000406594	-0.000132064	-0.000628801	-2.82857e-05	-0.00105361	0.00252949	-0.00105305	-0.00165903		45	1.16384	45	0.836762	44	3.76588	42	5.09725
40.1	-0.000165035	5.95253e-05	-0.000122684	3.59528e-06	-0.000456409	-2.16176e-05	-0.000373883	-0.000142542	-0.000515462	-0.00141221	-0.000822676	0.00334805	-0.000698489	-0.00152445		46	1.08637	46.45	0.871235	45	1.90519	43	5.20242
40.2	-0.00023077	-0.000230462	-5.76588e-05	0.000235589	-0.000378993	-0.00408793	-0.000281866	-5.33092e-05	-0.000189233	-0.00230013	-0.000453054	0.00273321	-0.00036372	-0.0015581		47	1.00749	47.9	0.927273	46	1.23366	44	4.27605
40.3	-7.72075e-05	-0.000587185	-6.38343e-05	-0.000111249	-0.000121009	-0.00369713	-0.000111651	5.09353e-07	0.000125675	-0.000652799	-0.00019757	0.00142094	-0.000199016	-0.00105029		48	0.946216	49.35	0.953707	47	1.17633	45	3.28955
40.4	-9.51102e-06	-0.000339149	-8.41341e-05	-0.000235682	-0.000246568	0.00166066	6.74427e-06	-5.1748e-05	-0.000101098	-0.000850567	-0.00047628	0.00123741	-5.87624e-05	-0.000283493		49	0.896926	50.8	0.998471	48	1.10051	46	2.7212
40.5	-1.1139e-05	0.000253191	-9.95597e-05	-4.74221e-05	-0.000134664	0.00176126	5.39091e-05	0.00024053	-0.000143633	-0.000417924	0.000248365	-3.63175e-05	3.08119e-05	0.00186886		50	0.867542	52.25	1.00954	49	1.03382	47	2.24805
40.6	1.90368e-05	0.000642509	-8.61062e-05	0.000251539	3.03459e-05	0.00129185	7.05538e-05	0.000320255	0.000129983	0.00145809	0.000561582	-0.000799819	0.000303719	0.00136936		51	0.87417	53.7	1.03189	50	0.958881	48	2.02757
40.7	0.000128864	0.000425561	-2.23154e-05	3.62985e-05	0.000167257	0.00182398	9.27047e-05	7.22789e-05	0.000274487	0.00183051	0.00051513	-0.00172483	0.000217785	0.000777934		52	0.919876	55.15	1.06514	51	0.957614	49	1.91632
40.8	0.000106327	-4.92652e-05	0.000105485	-0.000192855	0.000274727	-0.000316798	0.000207239	-0.000284434	0.000116032	-0.000206158	0.000355868	-0.00216531	0.000756781	0.00116397		53	0.969104	56.6	1.07106	52	0.94675	50	1.8261
40.9	0.000166132	2.91148e-05	0.000281277	-0.000206297	0.000484817	-0.000637907	0.000332266	-8.68373e-06	0.00025632	-9.12896e-05	0.000444789	-0.00271102	0.000500158	0.000961298		54	1.01901	58.05	1.03745	53	0.950318	51	1.75864
41	0.000226649	-0.000302297	0.000451689	0.000404779	0.000788591	-0.00215293	0.000410577	3.92076e-05	0.000675728	0.00267076	0.000877453	-0.0038318	0.000563785	-6.60541e-05		55	1.04341	59.5	0.914697	54	0.955728	52	1.70221
41.1	0.000374072	-0.000530486	0.000440961	-8.93943e-05	0.00116674	-0.00478553	0.000482225	-1.70997e-05	0.000766519	0.00359481	0.00141198	-0.00241828	0.00103829	-0.00091241		56	1.06289	60.95	0.640458	55	0.930951	53	1.7092
41.2	0.000481121	-0.000481952	0.000375146	-0.000580505	0.00150831	-1.2654e-05	0.000672042	0.000535768	0.0009282	0.00396667	0.00174046	-0.000836832	0.000705838	-0.00223033		57	1.08427	62.4	0.251864	56	0.788413	54	1.84774
41.3	0.000428904	-0.000234323	0.000313097	-0.000782159	0.00195224	-0.0012178	0.000704608	0.000245756	0.000885341	0.00359177	0.00248999	-0.00150459	0.00051728	-0.00196775		58	1.10459	63.85	0.0914004	57	0.524035	55	2.29068
41.4	0.00040261	7.89067e-05	0.000357942	-0.000431776	0.002387	-0.00192638	0.000862261	0.000316474	0.00063299	0.00263849	0.00252184	-0.00042541	0.000671658	-0.00137552		59	0.947058	65.3	0.0304794	58	0.290362	56	2.98082
41.5	0.00059233	0.00030105	0.000490961	-0.000147229	0.00281143	-0.000805233	0.00106569	0.000670412	0.000753902	0.00209154	0.00275509	-0.00129444	0.000737301	-0.00145092		60	0.527063	66.75	0.0127478	59	0.161551	57	3.69569
41.6	0.000739107	3.05616e-05	0.00059172	-6.34827e-05	0.00345731	-0.00403395	0.00113389	0.000961236	0.000858755	-0.000972198	0.00273684	-0.00168445	0.00071763	-0.00193173		61	0.210696	68.2	0.0117093	60	0.150935	58	6.14458
41.7	0.000719237	-0.000172725	0.000648362	-4.64864e-05	0.00400707	-0.00398933	0.00141987	0.000281244	0.000862561	-0.000577794	0.00255369	-0.00114853	0.000770449	-0.00177865		62	0.0746402	69.65	0.0101755	61	0.139713	59	9.03134
41.8	0.000713017	-0.000103448	0.000681996	0.000325421	0.00469117	-0.00121679	0.00174786	0.000449016	0.000739685	-0.000980637	0.00282444	-0.00114303	0.000738415	-0.0013835		63	0.0357347	71.1	0.0267939	62	0.16778	60	9.00296
41.9	0.000876264	9.5885e-05	0.000940338	9.1815e-05	0.00550346	0.00349847	0.00200542	0.000722861	0.000563981	-0.001201	0.00319473	-0.000359337	0.000615244	-0.00156331		64	0.0320924	72.55	0.0216848	63	0.237579	61	7.30871
42	0.0010174	-1.60618e-05	0.000979159	0.000159227	0.00600463	0.00692605	0.00208194	0.000197396	0.00043997	-0.000445635	0.00295583	-0.000396044	0.000715793	-0.000888527		65	0.0209105	74	0.0803663	64	0.309925	62	6.63638
42.1	0.00119019	0.000482007	0.000888926	0.000341628	0.00702659	0.00731075	0.00243648	0.000521543	0.000445824	0.000329019	0.00327436	0.00191648	0.000846871	-0.00165529		66	0.0193253	75.45	0.00886819	65	0.323754	63	3.48286
42.2	0.00144992	0.000212384	0.00108176	-0.000212048	0.00800783	0.00497604	0.00289215	0.000760213	0.000462893	0.000684332	0.00399602	0.00172377	0.000986436	-0.00154367
42.3	0.0015413	0.000143397	0.0011933	0.000138417	0.00889778	0.000818206	0.00343484	0.000888615	0.000503682	0.0017244	0.00361279	0.00122273	0.000923049	-0.0015367
42.4	0.00170232	0.000386596	0.00132766	9.89264e-05	0.010263	-0.00139276	0.00406429	0.000953339	0.00027894	0.000379843	0.00362075	0.000510614	0.00100898	-0.0024143
42.5	0.00203401	0.000647568	0.00142664	-7.16411e-05	0.0112385	-0.00203788	0.0049619	0.00191366	8.04724e-05	-0.000128268	0.00401061	-0.000180698	0.00106375	-0.00140201
42.6	0.00206915	0.000614944	0.00130556	0.000745121	0.012754	0.000239406	0.00566263	0.00214224	0.000139137	0.00105627	0.00417419	-0.00053553	0.000855579	0.00212432
42.7	0.00264761	0.00106099	0.00151955	0.000255647	0.0147836	0.00531643	0.006583	0.00254028	0.000353877	0.00134294	0.00435734	-0.000660333	0.00101277	0.00139044
42.8	0.00303135	0.00104437	0.00177517	-6.58376e-05	0.0161265	0.0110603	0.0079258	0.0035066	-0.00025329	0.000394327	0.00482451	-0.00136847	0.00193655	0.00109408
42.9	0.00346062	0.00106637	0.00201201	9.68873e-06	0.0180838	0.00631148	0.00955051	0.00446011	-0.000138552	-0.000499665	0.00555447	-0.000190792	0.00226741	0.00134254
43	0.00394774	0.00118336	0.00218466	0.000547819	0.0202923	0.00602612	0.0116426	0.00560638	9.66309e-05	0.00193479	0.0058783	0.000290373	0.00275	0.00233438
43.1	0.00453594	0.0013536	0.00224898	0.000133698	0.0227686	0.0104096	0.0142018	0.00720269	-9.07586e-05	0.00356449	0.00648881	0.00163629	0.0033814	0.00220792
43.2	0.00539654	0.00164735	0.00258844	0.000161068	0.0259246	0.00591749	0.0171773	0.00920543	-0.000421782	0.00376583	0.00710064	0.00235697	0.00427911	0.00137563
43.3	0.00593368	0.0025151	0.00306196	0.000491904	0.0292143	0.0109111	0.0203469	0.0110344	-0.000128208	0.00480867	0.00805622	0.00272403	0.00531885	0.00168003
43.4	0.00703688	0.00351403	0.0032391	0.000404607	0.0325261	0.0121196	0.0244833	0.0134777	0.000435068	0.00233824	0.00955462	0.00317063	0.00658079	0.00259873
43.5	0.00822066	0.00378126	0.00353731	0.000324844	0.0361832	0.00919781	0.029176	0.0163539	0.000275486	0.00348545	0.0112295	0.00381423	0.00822201	0.00317783
43.6	0.00919755	0.0038742	0.0040172	0.000461365	0.0413886	0.0113386	0.0344364	0.0196536	0.000469992	0.00333808	0.0127545	0.00600562	0.0101518	0.00441452
43.7	0.0103752	0.00434816	0.00466307	0.000653658	0.0459781	0.0140986	0.0405595	0.0234683	0.00104576	0.00292464	0.0143869	0.00743719	0.012751	0.00597389
43.8	0.0127306	0.00510372	0.00543217	0.000498198	0.0523456	0.0154382	0.047089	0.0269874	0.00173934	0.00313493	0.0173432	0.00824474	0.0152034	0.00691873
43.9	0.0138049	0.00569808	0.00576896	0.000883946	0.0598684	0.0147913	0.0547069	0.0316918	0.00224053	0.00408322	0.0205145	0.0111666	0.0183188	0.0101067
44	0.016109	0.00634886	0.00644113	0.00100679	0.0650876	0.0116561	0.0632345	0.037364	0.00254534	0.0053905	0.0241298	0.0148483	0.022462	0.0112427
44.1	0.0182121	0.0072973	0.00728837	0.000966639	0.0757072	0.0193131	0.0721791	0.0432418	0.00330063	0.00307427	0.0273947	0.019288	0.0264359	0.0128668
44.2	0.0199159	0.00823968	0.00779736	0.00116037	0.0849123	0.0248055	0.0817236	0.0495956	0.00416706	0.00394051	0.0312329	0.0224649	0.0316504	0.0159784
44.3	0.0218334	0.00919936	0.00861663	0.00123107	0.0942829	0.0269366	0.0917094	0.0564536	0.00529508	0.00631243	0.0365682	0.0243333	0.0370439	0.0215542
44.4	0.0247998	0.0105687	0.00923674	0.00109519	0.111907	0.0290306	0.101995	0.0637666	0.00648472	0.00814202	0.0420887	0.0286488	0.0429911	0.0242001
44.5	0.0263473	0.0109539	0.00983932	0.000975885	0.12265	0.0374026	0.112412	0.0714613	0.00758653	0.00847417	0.0472348	0.0311388	0.0507925	0.0305541
44.6	0.0293742	0.0132153	0.0108977	0.00133823	0.139119	0.0405514	0.122871	0.0792071	0.00936902	0.00889317	0.054123	0.0359841	0.058703	0.0370058
44.7	0.0314554	0.0144784	0.0113627	0.00140057	0.158945	0.0397897	0.133427	0.0870636	0.0108965	0.0124123	0.0615844	0.0403008	0.0669378	0.0427292
44.8	0.0337399	0.0155373	0.011993	0.00155187	0.170711	0.0433109	0.144164	0.0954444	0.0126605	0.014046	0.0687831	0.0455131	0.0761774	0.0492849
44.9	0.0365822	0.0167963	0.0127687	0.00188103	0.19948	0.040808	0.155108	0.10462	0.0148174	0.0153794	0.0773395	0.0514596	0.0865587	0.056905
45	0.0389168	0.017659	0.0135109	0.00249091	0.224524	0.0440895	0.165365	0.112895	0.0173553	0.0172522	0.0865568	0.0579384	0.0972589	0.064635
45.1	0.0412701	0.0191709	0.0142676	0.00210758	0.246019	0.0526817	0.17547	0.121374	0.0201614	0.020228	0.095806	0.0649078	0.108431	0.0715132
45.2	0.0435812	0.0204154	0.0148471	0.0024068	0.271444	0.0615723	0.18502	0.130322	0.0231046	0.0256918	0.105943	0.0725918	0.120763	0.0793218
45.3	0.0446447	0.0214012	0.0152636	0.00280469	0.294642	0.0646275	0.193893	0.139642	0.0263156	0.0285752	0.117416	0.0814962	0.13369	0.0893958
45.4	0.0463565	0.022427	0.0155685	0.00194368	0.32154	0.0653942	0.203089	0.147106	0.0297384	0.0318221	0.126796	0.0912541	0.147189	0.0984584
45.5	0.0485442	0.0235579	0.0159607	0.00212913	0.349403	0.0653351	0.211527	0.155455	0.0334533	0.0348882	0.139524	0.0997952	0.161587	0.110166
45.6	0.04937	0.0246808	0.0163371	0.00239748	0.370691	0.0665868	0.219931	0.164013	0.0373926	0.0371658	0.152113	0.110697	0.176359	0.124864
45.7	0.0514115	0.0262558	0.0166522	0.00246955	0.388685	0.0746157	0.228403	0.172348	0.0414574	0.0389062	0.163695	0.121574	0.191623	0.138103
45.8	0.0524953	0.0268976	0.0168383	0.00199241	0.406334	0.0802729	0.236024	0.17966	0.0456422	0.0420182	0.176644	0.131425	0.208402	0.151776
45.9	0.0526914	0.0271508	0.0168219	0.00258988	0.422871	0.0821241	0.243229	0.187948	0.0505654	0.0465233	0.190476	0.142408	0.225572	0.168055
46	0.0532852	0.0275715	0.0167206	0.00266225	0.436073	0.0792113	0.250561	0.196163	0.0554905	0.0504823	0.20335	0.154976	0.243898	0.182458
46.1	0.0540867	0.0281462	0.0166868	0.00245152	0.442755	0.0883164	0.258111	0.20421	0.0605656	0.054568	0.216969	0.164964	0.261942	0.202429
46.2	0.0540957	0.0285671	0.0169648	0.00256991	0.448278	0.09394	0.26572	0.212654	0.0659637	0.0591203	0.230307	0.177628	0.282633	0.221468
46.3	0.0549239	0.0294448	0.0170581	0.00228628	0.451742	0.0955255	0.273394	0.220609	0.0716143	0.0643563	0.245437	0.190549	0.303949	0.241422
46.4	0.0548991	0.0293366	0.017071	0.00251927	0.450491	0.0946247	0.280326	0.228805	0.0770807	0.070426	0.257593	0.200199	0.325572	0.264062
46.5	0.054785	0.0299159	0.0171002	0.00314586	0.451919	0.100065	0.286861	0.237132	0.0834303	0.0751322	0.271732	0.210385	0.348657	0.286032
46.6	0.0548141	0.0306643	0.0172908	0.00387413	0.447838	0.101485	0.293981	0.245119	0.0893867	0.0807041	0.285213	0.220869	0.37344	0.310148
46.7	0.0548004	0.0308185	0.0170781	0.00350111	0.442159	0.100111	0.301507	0.25325	0.0956979	0.0865983	0.298248	0.232155	0.398644	0.336232
46.8	0.0544917	0.0302306	0.016954	0.00318605	0.442443	0.0992922	0.30883	0.261322	0.102198	0.0932408	0.312451	0.244435	0.424034	0.363481
46.9	0.0543978	0.03097	0.0169062	0.00316311	0.431328	0.104162	0.316017	0.269313	0.108609	0.0998209	0.326992	0.256269	0.450928	0.392796
47	0.053956	0.0309513	0.016868	0.00368809	0.428292	0.104232	0.323237	0.277219	0.114947	0.103827	0.338395	0.265456	0.47937	0.421493
47.1	0.0537279	0.0305841	0.0169658	0.00380997	0.42509	0.102616	0.330747	0.286601	0.121165	0.110086	0.352812	0.27804	0.508321	0.451225
47.2	0.0535957	0.0307636	0.0170519	0.00366716	0.407142	0.105097	0.337899	0.295723	0.127924	0.116878	0.36615	0.28921	0.538549	0.483938
47.3	0.0533885	0.0311405	0.0171252	0.00348119	0.404534	0.102111	0.345125	0.304516	0.134472	0.12066	0.378342	0.299164	0.56929	0.516094
47.4	0.0530576	0.0310455	0.017197	0.00356849	0.398591	0.100797	0.352831	0.312953	0.140853	0.126465	0.390999	0.309956	0.599013	0.550354
47.5	0.0529168	0.0314262	0.0174353	0.00348501	0.391429	0.0997321	0.360094	0.32089	0.147246	0.134643	0.404477	0.321721	0.631095	0.582269
47.6	0.0524326	0.0305214	0.0175692	0.00392716	0.387386	0.0963981	0.367035	0.328449	0.153668	0.138126	0.417351	0.33261	0.662005	0.615488
47.7	0.0521857	0.0312087	0.0177139	0.00458209	0.373909	0.102419	0.374221	0.335798	0.159596	0.143302	0.429107	0.342203	0.691809	0.650761
47.8	0.0519235	0.0312311	0.0180547	0.00495639	0.366129	0.102871	0.381865	0.343144	0.165624	0.147306	0.441975	0.353703	0.722035	0.683016
47.9	0.0517394	0.0307602	0.0182582	0.00516928	0.361222	0.10174	0.388164	0.35146	0.171499	0.151552	0.454199	0.368937	0.752652	0.714863
48	0.0517623	0.0309187	0.018426	0.0048729	0.354824	0.104899	0.396722	0.360051	0.177646	0.156965	0.466462	0.379569	0.781715	0.746058
48.1	0.0516421	0.0312286	0.0186158	0.00459234	0.349233	0.0899103	0.404844	0.367698	0.183944	0.163191	0.47933	0.390858	0.80855	0.778753
48.2	0.0509543	0.0309676	0.0189006	0.00507068	0.340657	0.0884306	0.41168	0.374382	0.189715	0.168479	0.492071	0.403107	0.83489	0.807539
48.3	0.0508967	0.0309216	0.0191746	0.00536946	0.331856	0.090976	0.419384	0.383192	0.195572	0.169941	0.504741	0.415936	0.860291	0.835272
48.4	0.0505527	0.0306003	0.0195259	0.00552922	0.326207	0.0853492	0.426782	0.391209	0.202061	0.178515	0.517569	0.427297	0.883244	0.861523
48.5	0.0502874	0.0305668	0.0199503	0.00568833	0.318831	0.0844996	0.433822	0.398422	0.208702	0.184319	0.531043	0.4381	0.904274	0.884807
48.6	0.0504882	0.0312807	0.0204392	0.00602675	0.310474	0.0872563	0.440845	0.405573	0.215168	0.189303	0.545166	0.452518	0.924104	0.909753
48.7	0.0501185	0.0317909	0.0207283	0.00608744	0.30241	0.0897429	0.449121	0.415325	0.221784	0.195977	0.557648	0.463824	0.94178	0.934555
48.8	0.0499438	0.0308767	0.0211763	0.00655649	0.296008	0.0877893	0.455448	0.421747	0.229125	0.204327	0.573694	0.479608	0.956751	0.952434
48.9	0.0498145	0.031225	0.0216104	0.00719706	0.287391	0.0797953	0.462761	0.428924	0.236028	0.208235	0.590563	0.497473	0.969018	0.96627
49	0.0496631	0.0312245	0.0217965	0.00768376	0.281882	0.0832091	0.470665	0.43717	0.243779	0.216691	0.605372	0.514821	0.980622	0.978142
49.1	0.0495677	0.0312359	0.0226305	0.00741072	0.276541	0.089186	0.476942	0.445429	0.252001	0.225435	0.62078	0.532168	0.98898	0.98927
49.2	0.0494371	0.0315845	0.0229922	0.00790803	0.268448	0.0888186	0.484739	0.455095	0.260706	0.235891	0.63808	0.551127	0.993508	0.992607
49.3	0.048797	0.0309255	0.023404	0.00863387	0.265254	0.0856133	0.491554	0.463396	0.270084	0.247381	0.655257	0.571484	0.99732	0.994744
49.4	0.0492534	0.0311701	0.0245386	0.0088826	0.260139	0.0865284	0.49823	0.470793	0.2802	0.257796	0.671433	0.591398	1	0.997431
49.5	0.0490874	0.0311954	0.0247279	0.00908689	0.255271	0.0889438	0.506505	0.478469	0.290185	0.268194	0.690937	0.610418	0.999793	0.999304
49.6	0.0489867	0.0313727	0.0254513	0.0096211	0.252586	0.0904342	0.514394	0.485896	0.302136	0.281311	0.708602	0.632457	0.997165	1
49.7	0.0490393	0.0316969	0.0262565	0.0102131	0.248757	0.0901301	0.522593	0.493749	0.314475	0.291611	0.727103	0.651212	0.993171	0.996192
49.8	0.0490029	0.0320502	0.0265794	0.0105371	0.246058	0.0888295	0.531037	0.502215	0.327378	0.30306	0.746207	0.67433	0.988116	0.989265
49.9	0.0485558	0.0323566	0.027211	0.0116961	0.243899	0.0902964	0.539632	0.511454	0.341255	0.317466	0.763958	0.697825	0.980785	0.981828
50	0.0489595	0.0320644	0.027934	0.0120555	0.241803	0.0973823	0.548893	0.521869	0.356347	0.334186	0.782989	0.721109	0.971766	0.974746
50.1	0.04875	0.0319682	0.028828	0.0122268	0.240448	0.0981427	0.558456	0.532665	0.372211	0.351784	0.803151	0.748243	0.962164	0.964857
50.2	0.0487613	0.0321942	0.0299872	0.0129216	0.239217	0.0996622	0.568211	0.542949	0.389159	0.369127	0.821428	0.774559	0.951215	0.951724
50.3	0.0488908	0.0325486	0.0307054	0.0142051	0.238224	0.10179	0.578215	0.552236	0.406725	0.388682	0.838396	0.787288	0.938668	0.940855
50.4	0.0488665	0.0327582	0.0314567	0.0149172	0.23758	0.104496	0.590399	0.563054	0.42562	0.408985	0.858623	0.811918	0.925694	0.930492
50.5	0.0486629	0.0326681	0.0324119	0.015425	0.237701	0.109631	0.601815	0.575595	0.445888	0.429597	0.876141	0.831923	0.911905	0.912197
50.6	0.0488808	0.0330234	0.0337483	0.0161353	0.238037	0.112695	0.613151	0.587807	0.467121	0.451087	0.891919	0.855516	0.898046	0.897655
50.7	0.0487382	0.0336632	0.034483	0.017422	0.238159	0.114289	0.62495	0.599144	0.488905	0.474662	0.908551	0.872657	0.883491	0.885606
50.8	0.0489792	0.0339903	0.0355704	0.0181612	0.237894	0.115054	0.638498	0.613004	0.511611	0.498573	0.924079	0.891928	0.867835	0.871578
50.9	0.0489725	0.0341966	0.0367742	0.0189881	0.23968	0.119301	0.651328	0.626009	0.535464	0.523885	0.936052	0.910082	0.851927	0.851577
51	0.0486625	0.0343356	0.037846	0.0205618	0.240627	0.122714	0.665656	0.6421	0.559474	0.550429	0.946289	0.925151	0.83656	0.839502
51.1	0.0490164	0.0341318	0.039507	0.0216684	0.242027	0.125132	0.681877	0.661266	0.584253	0.576698	0.958114	0.941706	0.821354	0.819183
51.2	0.0491592	0.0345535	0.0404966	0.0226812	0.244513	0.126884	0.698524	0.677955	0.610336	0.602601	0.968608	0.951607	0.804869	0.799282
51.3	0.0491723	0.0352692	0.0418094	0.0238916	0.244899	0.134628	0.714043	0.692437	0.636296	0.632331	0.975725	0.966379	0.787892	0.784165
51.4	0.0492888	0.0357192	0.0444161	0.0255843	0.248154	0.1418	0.729975	0.708062	0.6619	0.658899	0.982314	0.974694	0.772849	0.76452
51.5	0.0492286	0.0358778	0.0451942	0.0271209	0.250419	0.144777	0.746315	0.724267	0.688875	0.686887	0.987649	0.980817	0.757397	0.745788
51.6	0.0492214	0.0361093	0.0473372	0.0290244	0.250172	0.142852	0.762166	0.737633	0.715514	0.716274	0.992889	0.987942	0.741693	0.729001
51.7	0.0499028	0.0368249	0.0494968	0.0305582	0.257174	0.154796	0.777035	0.75296	0.741208	0.743618	0.997846	0.992438	0.726276	0.711619
51.8	0.0497206	0.036567	0.0504329	0.0310674	0.258963	0.158589	0.793431	0.767862	0.766429	0.767521	1	0.995434	0.711568	0.693107
51.9	0.0500723	0.0372096	0.0543098	0.0351919	0.261651	0.164283	0.810883	0.782285	0.792534	0.792675	0.998487	1	0.697646	0.676516
52	0.0502936	0.0375079	0.0564099	0.0376627	0.267708	0.17577	0.827995	0.796668	0.816779	0.816434	0.996345	0.998433	0.683551	0.661693
52.1	0.0501903	0.0375689	0.0583651	0.0398359	0.267903	0.176086	0.842384	0.814118	0.839839	0.841361	0.991766	0.995313	0.66943	0.644253
52.2	0.0501597	0.0378521	0.0616303	0.0429108	0.274274	0.183933	0.86032	0.83169	0.8625	0.86401	0.986802	0.989491	0.656722	0.626856
52.3	0.0507587	0.0386392	0.0641753	0.0446447	0.280111	0.192187	0.878048	0.847315	0.884098	0.885082	0.978834	0.981808	0.64431	0.61071
52.4	0.0505389	0.0385872	0.0677908	0.0483816	0.282604	0.197345	0.890648	0.858772	0.903802	0.905254	0.968804	0.969985	0.631947	0.598255
52.5	0.0509624	0.0393616	0.0715367	0.0525741	0.286786	0.199965	0.90667	0.875122	0.921491	0.923138	0.959269	0.958468	0.619809	0.580404
52.6	0.0511272	0.0395229	0.0746076	0.0558757	0.290905	0.206985	0.920474	0.889664	0.939294	0.942228	0.94865	0.946026	0.609916	0.564457
52.7	0.051251	0.0399805	0.07774	0.0583427	0.296512	0.216513	0.9336	0.904679	0.953794	0.956043	0.935089	0.931076	0.599346	0.550884
52.8	0.051472	0.0407935	0.0817074	0.0620138	0.303773	0.22735	0.947227	0.921814	0.96666	0.966963	0.921326	0.917404	0.58968	0.541162
52.9	0.0517422	0.0412323	0.0859353	0.0662193	0.30827	0.236604	0.958527	0.935649	0.977408	0.976734	0.909208	0.901758	0.580431	0.530448
53	0.0521722	0.0418821	0.09	0.0704534	0.311355	0.241729	0.969622	0.951952	0.985735	0.985124	0.892127	0.882083	0.571755	0.514163
53.1	0.0526597	0.042121	0.0959622	0.0765797	0.316575	0.249648	0.978467	0.967237	0.992308	0.990003	0.876444	0.867232	0.564156	0.499351
53.2	0.0525028	0.0421897	0.100191	0.08019	0.324612	0.261316	0.98425	0.978751	0.996992	0.994813	0.860579	0.847114	0.556662	0.487822
53.3	0.0529666	0.0428709	0.10487	0.0844031	0.32978	0.263234	0.989991	0.980503	0.9999	1	0.842684	0.826527	0.549833	0.47322
53.4	0.053843	0.0436769	0.111593	0.0915698	0.337115	0.272147	0.993923	0.985941	1	0.999807	0.824469	0.807091	0.543635	0.45741
53.5	0.0541254	0.0437927	0.115035	0.0964763	0.342786	0.281947	0.99737	0.993384	0.997819	0.995726	0.80665	0.787234	0.53851	0.444076
53.6	0.0549462	0.0452394	0.122304	0.103297	0.347073	0.291309	1	1	0.993875	0.989763	0.788013	0.765543	0.534399	0.432099
53.7	0.0554287	0.0467945	0.129523	0.109988	0.360598	0.306247	0.997862	0.995495	0.988137	0.982036	0.769718	0.742768	0.530474	0.420457
53.8	0.0554226	0.0469348	0.133985	0.11517	0.363016	0.308688	0.998117	0.996919	0.979895	0.969087	0.752673	0.726785	0.527375	0.408878
53.9	0.0561906	0.0475164	0.143194	0.124104	0.371388	0.317424	0.994216	0.993039	0.96883	0.955136	0.734055	0.705729	0.525191	0.396683
54	0.0572244	0.0485805	0.148015	0.127762	0.387763	0.335931	0.986627	0.982647	0.956871	0.940922	0.715135	0.684872	0.523216	0.38615
54.1	0.0575678	0.0492986	0.154452	0.133844	0.390795	0.347231	0.981668	0.97055	0.94388	0.923671	0.696113	0.662868	0.52302	0.377443
54.2	0.0591135	0.0508681	0.166416	0.147466	0.405921	0.360324	0.972518	0.955465	0.929134	0.903519	0.677529	0.640494	0.523027	0.367041
54.3	0.0594512	0.0510414	0.171069	0.15422	0.416566	0.372944	0.961259	0.940523	0.912384	0.883839	0.659397	0.620995	0.523857	0.357642
54.4	0.0601271	0.052026	0.180652	0.162651	0.422139	0.385778	0.949221	0.926272	0.897264	0.866764	0.641969	0.602753	0.525825	0.347947
54.5	0.0611587	0.0532016	0.189899	0.170408	0.445357	0.405618	0.938416	0.912859	0.882212	0.845391	0.626254	0.579142	0.528505	0.340955
54.6	0.0620967	0.054191	0.195627	0.176322	0.45488	0.421071	0.925638	0.894583	0.863995	0.822138	0.610686	0.56501	0.53062	0.332109
54.7	0.0627244	0.0551833	0.209067	0.190572	0.466737	0.437121	0.910441	0.880041	0.843813	0.798634	0.599538	0.546436	0.535297	0.323837
54.8	0.064086	0.0572099	0.218654	0.200788	0.483552	0.454812	0.894372	0.866371	0.822945	0.775224	0.584561	0.532405	0.540748	0.317416
54.9	0.0641923	0.0574507	0.227225	0.209701	0.496544	0.472394	0.879573	0.848819	0.802012	0.751512	0.570715	0.518583	0.546425	0.309968
55	0.0659011	0.0590506	0.236676	0.219142	0.518601	0.492931	0.859282	0.832783	0.781051	0.728655	0.558229	0.50448	0.552193	0.303304
55.1	0.0670011	0.0602158	0.24671	0.229116	0.538273	0.515778	0.83854	0.814223	0.758831	0.704069	0.546158	0.490732	0.559155	0.297476
55.2	0.0678454	0.0612581	0.259408	0.241289	0.553809	0.539157	0.817329	0.794911	0.736641	0.679158	0.53432	0.478995	0.566742	0.289025
55.3	0.069332	0.0627966	0.272524	0.254542	0.570138	0.556739	0.795663	0.776522	0.714462	0.656529	0.523426	0.470435	0.574605	0.280446
55.4	0.0701621	0.0633135	0.284454	0.267848	0.59237	0.584077	0.77636	0.756948	0.692625	0.632812	0.513727	0.460449	0.583415	0.275059
55.5	0.0701238	0.0632867	0.292907	0.276186	0.614902	0.606747	0.754386	0.735766	0.671352	0.603827	0.504164	0.453753	0.592421	0.268631
55.6	0.0719012	0.0656685	0.308051	0.290707	0.637444	0.625189	0.731629	0.714544	0.649367	0.577742	0.496901	0.448491	0.602266	0.26213
55.7	0.0725329	0.0668198	0.322717	0.305587	0.663704	0.653125	0.709195	0.693972	0.628331	0.554724	0.489251	0.446852	0.61265	0.25795
55.8	0.0732074	0.0676855	0.333299	0.317895	0.678664	0.677432	0.685917	0.670801	0.606912	0.530374	0.482615	0.443943	0.623538	0.252811
55.9	0.0750672	0.0697056	0.352641	0.337769	0.703609	0.703914	0.66488	0.649215	0.587414	0.507477	0.476723	0.443723	0.634042	0.249115
56	0.0752426	0.0708773	0.365902	0.350952	0.735144	0.731571	0.643036	0.628204	0.569866	0.485704	0.471937	0.445156	0.644437	0.244963
56.1	0.0759582	0.0714529	0.382244	0.367594	0.74767	0.753166	0.61941	0.607236	0.552326	0.463431	0.468759	0.443896	0.655382	0.241681
56.2	0.077035	0.0721953	0.405306	0.391717	0.782902	0.789248	0.595975	0.58581	0.53185	0.441756	0.465379	0.446762	0.66648	0.238037
56.3	0.0776792	0.0728955	0.409795	0.395169	0.809056	0.813889	0.574622	0.566183	0.514115	0.42218	0.464185	0.450984	0.677973	0.235217
56.4	0.0783119	0.0736552	0.434413	0.421172	0.828901	0.831867	0.55325	0.546497	0.497371	0.404167	0.463674	0.457175	0.688843	0.230944
56.5	0.0790694	0.074347	0.457666	0.446496	0.868444	0.871758	0.531487	0.526432	0.482992	0.386977	0.462839	0.463552	0.699554	0.22864
56.6	0.0788585	0.0743324	0.469744	0.460014	0.877338	0.878822	0.510121	0.506716	0.468349	0.37069	0.463456	0.474498	0.709447	0.225064
56.7	0.0800831	0.0756141	0.501929	0.48898	0.900596	0.897282	0.489455	0.4884	0.451633	0.355119	0.464272	0.484073	0.719379	0.222639
56.8	0.0802962	0.075689	0.517138	0.501615	0.933023	0.925943	0.469892	0.470552	0.437798	0.338466	0.465518	0.493281	0.729186	0.222643
56.9	0.0806961	0.076399	0.538494	0.523017	0.940173	0.941478	0.451253	0.453049	0.42502	0.325798	0.468142	0.506998	0.73805	0.221272
57	0.0812322	0.0772776	0.575505	0.563427	0.960338	0.959748	0.432978	0.435995	0.413445	0.316295	0.47136	0.523704	0.746107	0.218456
57.1	0.0814356	0.0775651	0.590499	0.580545	0.973156	0.971285	0.413033	0.418292	0.402345	0.306369	0.474389	0.536019	0.753631	0.216624
57.2	0.0810416	0.0774225	0.613951	0.604144	0.980969	0.979107	0.395436	0.402421	0.39193	0.296072	0.477057	0.548719	0.760113	0.214286
57.3	0.082561	0.0789787	0.637527	0.627664	0.996963	0.994011	0.379607	0.387778	0.382567	0.288158	0.482126	0.571562	0.765169	0.21157
57.4	0.0823876	0.0784766	0.658302	0.648947	0.99771	0.993513	0.364065	0.373074	0.37406	0.286751	0.484244	0.583355	0.769595	0.206316
57.5	0.0830143	0.0791884	0.691406	0.681439	0.999102	0.992004	0.348408	0.358902	0.366367	0.281964	0.489428	0.599474	0.773222	0.203147
57.6	0.083726	0.0801642	0.716516	0.707881	1	0.991688	0.33355	0.346209	0.359444	0.279637	0.495022	0.619185	0.775349	0.201622
57.7	0.0838102	0.0804653	0.736908	0.729229	0.993017	0.993174	0.319633	0.334268	0.353367	0.278368	0.498668	0.63532	0.776919	0.198729
57.8	0.0838918	0.0808153	0.755341	0.747446	0.990806	1	0.306764	0.322308	0.348135	0.278785	0.503045	0.650103	0.77661	0.197167
57.9	0.0852929	0.0814628	0.783156	0.777563	0.980601	0.986196	0.295376	0.312368	0.343704	0.280826	0.50858	0.672212	0.775753	0.19415
58	0.0855333	0.0819452	0.807073	0.802135	0.966758	0.962164	0.283761	0.302151	0.340028	0.282528	0.510186	0.687152	0.773519	0.18982
58.1	0.0868389	0.0836367	0.830621	0.825626	0.961139	0.955063	0.272471	0.292724	0.337458	0.290817	0.516689	0.697136	0.770223	0.188171
58.2	0.0879292	0.0849332	0.854352	0.84913	0.939387	0.938801	0.26197	0.284727	0.336429	0.29821	0.521698	0.717934	0.765484	0.186337
58.3	0.0886262	0.0855912	0.868052	0.863391	0.925972	0.929915	0.253027	0.276466	0.335762	0.308382	0.524785	0.727428	0.759692	0.184396
58.4	0.0906892	0.0874698	0.891988	0.889411	0.912757	0.917857	0.243885	0.269923	0.335765	0.321404	0.527619	0.738156	0.752597	0.181694
58.5	0.0926763	0.0891245	0.910322	0.908174	0.8798	0.879556	0.23527	0.263753	0.336552	0.336545	0.531282	0.755533	0.744659	0.17881
58.6	0.0946667	0.0910854	0.918716	0.914647	0.872408	0.876713	0.22757	0.257628	0.337546	0.353428	0.534041	0.767755	0.735865	0.175741
58.7	0.097312	0.0937766	0.943284	0.941693	0.846925	0.851772	0.220966	0.253694	0.340687	0.370198	0.533269	0.770906	0.725429	0.171328
58.8	0.0991359	0.0956511	0.952619	0.953104	0.817167	0.819555	0.214496	0.249959	0.344251	0.391148	0.534742	0.780302	0.713552	0.167172
58.9	0.101385	0.0979619	0.964352	0.964986	0.813227	0.813858	0.208725	0.246248	0.349162	0.414054	0.534264	0.789075	0.701113	0.165594
59	0.10701	0.103786	0.982777	0.981391	0.770185	0.768387	0.203747	0.242934	0.35532	0.440702	0.533001	0.794525	0.687821	0.163716
59.1	0.10868	0.106422	0.979869	0.977994	0.745891	0.741702	0.199197	0.241704	0.362466	0.471048	0.532401	0.793763	0.672851	0.159958
59.2	0.115454	0.112836	0.991111	0.987607	0.727513	0.722695	0.195156	0.241099	0.370506	0.502079	0.530808	0.793888	0.657431	0.157432
59.3	0.121164	0.118295	0.999111	0.995685	0.688436	0.687437	0.191606	0.240671	0.379626	0.533494	0.527457	0.793213	0.641965	0.154195
59.4	0.124977	0.121628	0.998029	0.997093	0.672269	0.671465	0.188489	0.240546	0.389356	0.574949	0.523466	0.790334	0.625525	0.1505
59.5	0.130068	0.126282	1	1	0.640031	0.638761	0.185679	0.241282	0.400741	0.612396	0.51954	0.788279	0.606944	0.145414
59.6	0.139776	0.136328	0.995515	0.99512	0.605022	0.602435	0.183844	0.242607	0.413358	0.651223	0.513588	0.781127	0.590049	0.139544
59.7	0.14326	0.139844	0.991924	0.991238	0.589685	0.584373	0.182416	0.245071	0.427238	0.696262	0.507456	0.770393	0.571917	0.134136
59.8	0.155363	0.152381	0.990663	0.990298	0.566952	0.55853	0.181481	0.248142	0.4428	0.746437	0.501719	0.759343	0.553352	0.130275
59.9	0.162887	0.16014	0.980882	0.980875	0.544081	0.534593	0.181302	0.250808	0.458177	0.793077	0.494069	0.74862	0.534522	0.126921
60	0.170699	0.168493	0.970986	0.970801	0.519916	0.51063	0.181137	0.255484	0.475504	0.842109	0.486418	0.735887	0.515148	0.123141
60.1	0.181689	0.179816	0.959647	0.959849	0.492459	0.483502	0.181881	0.260919	0.494149	0.895988	0.477479	0.716524	0.495658	0.119508
60.2	0.194467	0.191802	0.946946	0.947844	0.473682	0.457519	0.183074	0.267098	0.513095	0.953648	0.468506	0.697556	0.476606	0.115076
60.3	0.204851	0.20158	0.936896	0.934334	0.456135	0.439629	0.184121	0.27406	0.532586	1.01221	0.461214	0.685856	0.457612	0.111218
60.4	0.220414	0.218232	0.91872	0.91507	0.437185	0.422368	0.1861	0.281727	0.553778	1.06948	0.451077	0.669466	0.438237	0.107875
60.5	0.228173	0.226599	0.90117	0.89829	0.413915	0.396386	0.188516	0.289785	0.576572	1.13117	0.440008	0.652912	0.418965	0.104159
60.6	0.244707	0.243027	0.885978	0.884746	0.39824	0.37405	0.191428	0.299029	0.598091	1.19593	0.432088	0.641067	0.400359	0.101872
60.7	0.266269	0.263465	0.863643	0.860004	0.378645	0.3493	0.194882	0.310036	0.620509	1.25896	0.422223	0.617379	0.38217	0.0970598
60.8	0.280122	0.275573	0.848894	0.844213	0.361165	0.329248	0.199019	0.321944	0.64377	1.32422	0.410059	0.596974	0.363613	0.0936642
60.9	0.301783	0.298354	0.828882	0.823834	0.35281	0.321984	0.203144	0.333648	0.66759	1.39	0.401927	0.580495	0.344967	0.0906515
61	0.322713	0.31956	0.802012	0.796924	0.32562	0.290504	0.207772	0.346411	0.691667	1.45263	0.392839	0.564191	0.32835	0.0901637
61.1	0.333109	0.329969	0.786049	0.780622	0.315331	0.276669	0.213152	0.360713	0.715576	1.52	0.37954	0.547067	0.311554	0.0873751
61.2	0.355782	0.353585	0.759136	0.752585	0.305936	0.262799	0.218969	0.374836	0.739001	1.58569	0.37113	0.530373	0.294412	0.0837733
61.3	0.381475	0.380342	0.738462	0.731456	0.280735	0.230441	0.225378	0.390237	0.762806	1.64934	0.36332	0.513852	0.278674	0.0798008
61.4	0.396082	0.394341	0.724692	0.717807	0.275703	0.223878	0.232348	0.406278	0.786248	1.71721	0.35022	0.494397	0.263551	0.0763327
61.5	0.436793	0.431904	0.68891	0.679471	0.260298	0.211624	0.23979	0.422967	0.808641	1.78398	0.341134	0.482871	0.248428	0.0720249
61.6	0.456726	0.451047	0.667369	0.65886	0.245	0.19744	0.247345	0.441392	0.82973	1.84166	0.332515	0.469194	0.233628	0.0680732
61.7	0.475804	0.471939	0.645432	0.637482	0.239448	0.1849	0.255155	0.460098	0.850074	1.89785	0.323122	0.452408	0.219991	0.0646284
61.8	0.502749	0.499793	0.620544	0.611416	0.21981	0.173272	0.263246	0.478401	0.868573	1.95039	0.312511	0.437266	0.207218	0.0617504
61.9	0.529731	0.528293	0.60436	0.59181	0.210608	0.161108	0.271801	0.496792	0.886043	1.99533	0.303055	0.425667	0.194539	0.0595845
62	0.551249	0.552869	0.575233	0.563587	0.204178	0.149056	0.281329	0.51716	0.901722	2.03203	0.295633	0.413796	0.182516	0.0571173
62.1	0.590267	0.588674	0.549647	0.538289	0.194021	0.137787	0.29083	0.538056	0.915185	2.06431	0.285558	0.39924	0.171017	0.0545179
62.2	0.601045	0.602098	0.531537	0.518823	0.186847	0.131704	0.300181	0.558482	0.926528	2.0971	0.278331	0.388136	0.159733	0.0524915
62.3	0.636424	0.63346	0.514688	0.501539	0.175931	0.120654	0.309628	0.578586	0.936489	2.13227	0.269832	0.375397	0.150009	0.0500121
62.4	0.669248	0.665728	0.494526	0.480332	0.165635	0.109404	0.319675	0.598926	0.943223	2.14493	0.260237	0.365178	0.140684	0.0482034
62.5	0.698509	0.696643	0.473335	0.45783	0.15931	0.101849	0.329552	0.62107	0.947598	2.16217	0.253045	0.357392	0.131379	0.0467387
62.6	0.73045	0.728026	0.452501	0.435801	0.153022	0.100246	0.339475	0.642772	0.95063	2.17333	0.246214	0.347416	0.122362	0.0460225
62.7	0.756736	0.753235	0.43533	0.418851	0.14563	0.0925929	0.349348	0.663148	0.950888	2.17555	0.238497	0.336462	0.11511	0.0446953
62.8	0.768363	0.764379	0.420237	0.404176	0.138736	0.0851624	0.359025	0.681283	0.947561	2.17045	0.230953	0.328186	0.106735	0.0430436
62.9	0.809348	0.807187	0.403722	0.387193	0.133358	0.0822749	0.368737	0.703532	0.943371	2.16011	0.224124	0.319562	0.0997618	0.0397432
63	0.833137	0.83134	0.386547	0.36852	0.126179	0.0781922	0.378244	0.724499	0.935851	2.14451	0.216599	0.313579	0.0932139	0.0423468
63.1	0.85433	0.852706	0.376551	0.356749	0.121373	0.0740174	0.387514	0.744108	0.92545	2.12042	0.210268	0.304403	0.0872404	0.0399837
63.2	0.88909	0.888314	0.359404	0.338787	0.115756	0.0677933	0.39651	0.762434	0.913209	2.09824	0.20543	0.300699	0.0815951	0.0384291
63.3	0.907716	0.904773	0.345463	0.324478	0.107733	0.0588164	0.404817	0.780736	0.898742	2.06767	0.19812	0.291805	0.0761878	0.0386032
63.4	0.916739	0.913557	0.335272	0.314166	0.106296	0.0574477	0.412565	0.799234	0.88186	2.024	0.191782	0.28406	0.0714119	0.037781
63.5	0.940244	0.93877	0.31915	0.297919	0.0997996	0.0565973	0.419597	0.814826	0.863636	1.98515	0.186959	0.281146	0.0669924	0.0371153
63.6	0.953145	0.95306	0.313189	0.291543	0.0943053	0.0542765	0.425859	0.825988	0.844357	1.94294	0.181872	0.278513	0.0625354	0.0360059
63.7	0.966335	0.964808	0.302481	0.280083	0.0927879	0.0497059	0.431738	0.836549	0.821256	1.88651	0.175979	0.271473	0.0585395	0.0340012
63.8	0.985787	0.980339	0.286831	0.263725	0.0850543	0.0490976	0.435746	0.847345	0.796847	1.83238	0.170473	0.266378	0.0552191	0.0325134
63.9	0.989998	0.983018	0.281087	0.258919	0.0817802	0.0459711	0.439169	0.85444	0.772211	1.77539	0.165582	0.258706	0.0520853	0.0321463
64	0.997503	0.993693	0.270684	0.24706	0.0780649	0.0416323	0.442492	0.85725	0.747034	1.71239	0.16065	0.253578	0.0491235	0.032181
64.1	0.999292	0.998209	0.263859	0.238824	0.0717858	0.0369688	0.445429	0.861403	0.719854	1.65236	0.156042	0.248383	0.0461823	0.0306948
64.2	1	1	0.259743	0.234072	0.0701237	0.0338805	0.446637	0.865297	0.692048	1.58852	0.151651	0.241094	0.0434703	0.0296163
64.3	0.998517	0.998369	0.247166	0.222116	0.0665505	0.0310722	0.446736	0.86795	0.663956	1.52371	0.146854	0.233404	0.0413951	0.0309037
64.4	0.992767	0.991901	0.240997	0.216115	0.0631206	0.0288182	0.446018	0.86884	0.635875	1.4572	0.142056	0.226781	0.0390392	0.0310013
64.5	0.982771	0.980821	0.235455	0.210486	0.060636	0.0274507	0.444888	0.867141	0.607256	1.39175	0.13809	0.221486	0.0371044	0.0288991
64.6	0.980382	0.976685	0.229633	0.204286	0.0566192	0.0286205	0.442678	0.861709	0.578079	1.32634	0.134367	0.22001	0.0351068	0.0287689
64.7	0.969713	0.966835	0.225214	0.198895	0.0538573	0.0232827	0.439473	0.855424	0.54917	1.25575	0.129749	0.212191	0.033454	0.0288986
64.8	0.956283	0.954359	0.219004	0.192538	0.0516584	0.018328	0.435424	0.848342	0.520553	1.1905	0.126026	0.208591	0.0322083	0.0288177
64.9	0.940413	0.93798	0.213441	0.186908	0.0495898	0.0174581	0.430822	0.839508	0.492562	1.13014	0.122733	0.204083	0.0306825	0.0292456
65	0.92285	0.91907	0.209017	0.18253	0.0467211	0.0240676	0.42406	0.826797	0.46506	1.06587	0.119381	0.199116	0.0294781	0.0306813
65.1	0.905411	0.901926	0.20555	0.179929	0.0443078	0.0217621	0.417005	0.812674	0.438194	1.00241	0.115318	0.194264	0.028556	0.0310185
65.2	0.880094	0.874611	0.200859	0.174999	0.0421506	0.0207543	0.409235	0.798144	0.411802	0.942911	0.111541	0.189073	0.0276161	0.0315127
65.3	0.861519	0.856897	0.196565	0.170331	0.0402225	0.0232605	0.399892	0.784349	0.385562	0.885113	0.108523	0.183571	0.0266336	0.0311778
65.4	0.835103	0.829288	0.19278	0.166257	0.0389127	0.0134339	0.39068	0.766597	0.360692	0.823597	0.104865	0.178537	0.025773	0.0309171
65.5	0.808461	0.801743	0.188719	0.162047	0.0362854	0.0130043	0.381267	0.748703	0.337895	0.770324	0.101543	0.171572	0.0251546	0.030797
65.6	0.784328	0.777575	0.185492	0.158593	0.0345801	0.0136539	0.371017	0.728827	0.315215	0.722151	0.0984776	0.169626	0.0243972	0.028674
65.7	0.756022	0.74781	0.181696	0.154616	0.0340989	0.0126375	0.359366	0.705157	0.293346	0.674413	0.0950535	0.164047	0.0233155	0.027349
65.8	0.727265	0.71994	0.177708	0.150458	0.0310855	0.0133277	0.348312	0.682256	0.272493	0.625922	0.0924044	0.159297	0.0229575	0.0270793
65.9	0.704557	0.698394	0.17564	0.148029	0.0302853	0.00999024	0.337819	0.660817	0.252205	0.579054	0.0892762	0.155362	0.0224044	0.0278093
66	0.676693	0.668573	0.171065	0.143766	0.029004	0.00693679	0.326715	0.637973	0.233081	0.535729	0.0865887	0.150296	0.0214821	0.0269082
66.1	0.653148	0.645046	0.167234	0.141028	0.0267754	0.00501236	0.314285	0.612279	0.215423	0.493819	0.0841121	0.145003	0.0211362	0.0277825
66.2	0.628767	0.622604	0.164123	0.139191	0.0264743	0.000204389	0.301758	0.59023	0.198779	0.451867	0.0807676	0.140855	0.0208107	0.0267774
66.3	0.588979	0.581343	0.159769	0.134402	0.0246518	-0.00191917	0.289171	0.566389	0.182886	0.415351	0.0780389	0.134091	0.0201524	0.0270264
66.4	0.566844	0.556188	0.158015	0.131558	0.0233155	0.000721061	0.276801	0.541637	0.167959	0.38294	0.0751191	0.129549	0.0200348	0.0262645
66.5	0.535203	0.524437	0.154445	0.128185	0.0228083	0.00655452	0.264701	0.516463	0.154397	0.349677	0.0721037	0.124866	0.0198279	0.0261192
66.6	0.507054	0.49638	0.149509	0.124517	0.0215123	0.0040862	0.252385	0.49133	0.14194	0.320846	0.0697148	0.120813	0.0194621	0.0261476
66.7	0.487605	0.476448	0.14682	0.122547	0.0208696	0.00665029	0.24025	0.468797	0.129941	0.293838	0.0670786	0.11609	0.0191435	0.0270874
66.8	0.466601	0.454502	0.143242	0.119324	0.0200271	0.00512155	0.228433	0.446696	0.119183	0.267792	0.0646184	0.111439	0.0188395	0.0268127
66.9	0.431247	0.418998	0.140212	0.116082	0.0189439	0.000182126	0.216812	0.423957	0.109113	0.243454	0.0625241	0.108098	0.0185091	0.0265861
67	0.413685	0.406129	0.137329	0.112831	0.0185928	0.00732975	0.204778	0.399124	0.0998715	0.222458	0.0602864	0.104868	0.0183094	0.0274251
67.1	0.381989	0.370036	0.132775	0.108996	0.0181241	0.00884755	0.193293	0.377625	0.0917484	0.205344	0.0577422	0.0991601	0.0182247	0.0291208
67.2	0.360316	0.34638	0.129476	0.106073	0.0175457	0.00729549	0.182274	0.357047	0.0837504	0.187756	0.0559505	0.0965907	0.0181893	0.0294704
67.3	0.342166	0.32838	0.126616	0.103409	0.016892	0.00367296	0.171754	0.336866	0.0770817	0.173438	0.0536412	0.0926997	0.0179978	0.0275556
67.4	0.32158	0.308107	0.123763	0.100632	0.0162962	-0.00076067	0.161859	0.316987	0.0711	0.157538	0.0512751	0.0889795	0.0176572	0.0278576
67.5	0.299121	0.284713	0.120131	0.0970335	0.0158371	0.000880839	0.152259	0.297262	0.0651676	0.14298	0.0499503	0.0847601	0.0179992	0.0296221
67.6	0.28847	0.273793	0.11667	0.0946955	0.0154487	0.000337062	0.142991	0.279305	0.0596271	0.131561	0.0485488	0.0832477	0.0173803	0.0274546
67.7	0.260827	0.246537	0.11336	0.0921824	0.0150748	-0.00207191	0.134094	0.262202	0.0550495	0.122819	0.0469429	0.0822398	0.0175437	0.0273813
67.8	0.24398	0.231798	0.110405	0.0895194	0.0145694	0.00233832	0.125627	0.244152	0.0510797	0.113064	0.045467	0.0793091	0.0172243	0.0288747
67.9	0.229097	0.215947	0.108354	0.0873334	0.0143627	0.00563052	0.117082	0.227905	0.0472348	0.106012	0.0438983	0.0755503	0.0174378	0.0279615
68	0.213883	0.198597	0.104469	0.0840026	0.0139865	0.00427559	0.10945	0.21243	0.0437052	0.0990715	0.0421325	0.0728891	0.0173619	0.025962
68.1	0.200477	0.186092	0.101603	0.0817014	0.0135143	-0.0012547	0.102267	0.197908	0.0404967	0.0903301	0.0405996	0.0700627	0.0174856	0.0277401
68.2	0.18447	0.17004	0.0993171	0.0798338	0.0135398	-0.00682306	0.0949591	0.184568	0.0376562	0.0814364	0.0388337	0.0648907	0.0171114	0.0274971
68.3	0.172067	0.156595	0.0955523	0.0761901	0.0129018	-0.00404381	0.0887234	0.172166	0.0351702	0.0747256	0.037833	0.0617584	0.0170092	0.0271975
68.4	0.166109	0.151392	0.0937148	0.0753132	0.01259	-0.0027215	0.0827254	0.159429	0.0328552	0.0700536	0.0365324	0.0595241	0.0171707	0.0279351
68.5	0.153795	0.139876	0.0908358	0.0724026	0.0125462	-0.00229126	0.0769263	0.147917	0.0308166	0.0655217	0.0348203	0.0574135	0.0172284	0.0282414
68.6	0.140298	0.126456	0.0878247	0.0688018	0.011995	0.00493825	0.0713413	0.138633	0.0294216	0.062558	0.0336723	0.055271	0.0170642	0.0283603
68.7	0.133872	0.119824	0.0877529	0.0691594	0.0120429	-0.00428239	0.0667097	0.128399	0.0281121	0.0605724	0.0334228	0.0533868	0.0172569	0.0289168
68.8	0.120757	0.107771	0.083235	0.065611	0.0118556	-0.00553479	0.0619507	0.118949	0.0266227	0.0579351	0.0328255	0.052113	0.0176759	0.0281957
68.9	0.11496	0.10135	0.0804439	0.063729	0.0114567	5.24471e-05	0.0575256	0.110548	0.0250674	0.0542993	0.0315116	0.0502777	0.0176859	0.0276502
69	0.109778	0.0959654	0.0789416	0.0627498	0.0113215	-0.00261475	0.0536601	0.103212	0.0239664	0.0522292	0.0310007	0.0483598	0.0175765	0.0299831
69.1	0.102312	0.0889425	0.0760199	0.0593943	0.0110294	-0.00313444	0.0501926	0.0959979	0.0231813	0.0505833	0.030357	0.0471539	0.0177849	0.0322298
69.2	0.0957929	0.0831053	0.074866	0.0586988	0.010855	-0.000866488	0.0467286	0.0894393	0.0222503	0.0489987	0.0295965	0.0455095	0.0179622	0.0343307
69.3	0.0920617	0.0797522	0.0726992	0.0569859	0.0107908	0.000576703	0.0435854	0.0832756	0.0216842	0.0480138	0.0290371	0.0450488	0.01812	0.0337395
69.4	0.0827425	0.070383	0.0699892	0.0548514	0.0107099	-0.00823207	0.0408121	0.0774923	0.0212586	0.04698	0.0284618	0.0448524	0.0183845	0.0345983
69.5	0.0795877	0.0666336	0.0684398	0.0545082	0.0105656	-0.00341399	0.0381309	0.072421	0.020734	0.045893	0.0276973	0.0436044	0.0185142	0.0348719
69.6	0.0747364	0.0624011	0.0673644	0.0538069	0.0104075	0.0028663	0.0359321	0.0681857	0.020253	0.0462532	0.0271246	0.0428146	0.0184725	0.0350251
[truncated: 104 more rows]

## Sheet: Supplementary Fig. 9
		Fig. S9
		Td-dLHCII				T-dLHCII				LHCII-T
		LHC only	WT RC	RC4C	RCC	LHC only	WT RC	RC4C	RCC	LHC only	WT RC	RC4C	RCC
[truncated: 10 more rows]

## Sheet: Supplementary Fig. 10
WT RC			WT RC + dLHCII			WT RC + LHCII-T			WT RC + LHCI-Td			WT RC + Td-LHCI-Td			RCC			RCC + dLHCII			RC#LHCII			LHCI#RC			RC#LHCI#RC			RC4C			RC4C + dLHCII			LHCII#RC
[truncated: 152 more rows]

[truncated: 3 more sheets: Supplementary Fig. 11, Supplementary Fig. 19, Supplementary Fig. 20]
